# Supplementary material for: Genome-wide identification of PME genes, evolution and expression analyses in soybean (Glycine max L.)
Source: BMC Plant Biol. 2021 Dec 6;21:578. doi: 10.1186/s12870-021-03355-1 (PMC8647493; doi:10.1186/s12870-021-03355-1)
Supplement: Supplementary file 1 — Additional file 1: Table S1. The 127 identified GmPME genes in this study. [file 12870_2021_3355_MOESM1_ESM.xls]

## Sheet: Sheet1
Table S1 The 127 identified GmPME genes in this study
GmPME group	Gene nameA	Gene ID	ORF length (bp)	Protein size (aa)	pIB	MWC (Da)	Predicted Subcellular location	ChromosomeD	Conserved Domain
Group I	GmPME7	Glyma.01G137700.1.Wm82.a2.v1	1548	516	9.13	56534.8	Extracellular	Chr01	PME, PMEI
Group I	GmPME8	Glyma.01G138000.1.Wm82.a2.v1	1548	516	9.55	56958.8	Extracellular	Chr01	PME, PMEI
Group I	GmPME9	Glyma.01G138100.1.Wm82.a2.v1	1548	516	9.55	56958.8	Extracellular	Chr01	PME, PMEI
Group I	GmPME11	Glyma.01G240300.1.Wm82.a2.v1	1662	554	8.79	61060.6	Extracellular	Chr01	PME, PMEI
Group I	GmPME15	Glyma.02G016500.1.Wm82.a2.v1	1689	563	9.01	62274.1	Extracellular	Chr02	PME, PMEI
Group I	GmPME16	Glyma.02G016600.1.Wm82.a2.v1	1662	554	8.6	60556.2	Plasma membrane	Chr02	PME, PMEI
Group I	GmPME23	Glyma.03G028900.1.Wm82.a2.v1	1473	491	7.22	54411.5	Extracellular	Chr03	PME, PMEI
Group I	GmPME24	Glyma.03G029000.1.Wm82.a2.v1	1536	512	8.57	56530.6	Extracellular	Chr03	PME, PMEI
Group I	GmPME25	Glyma.03G029100.1.Wm82.a2.v1	1554	518	9.55	57594.3	Extracellular	Chr03	PME, PMEI
Group I	GmPME26	Glyma.03G029200.1.Wm82.a2.v1	1536	512	8.57	56532.6	Extracellular	Chr03	PME, PMEI
Group I	GmPME27	Glyma.03G029400.1.Wm82.a2.v1	900	300	8.85	32214.9	Extracellular	Chr03	PME
Group I	GmPME28	Glyma.03G215800.1.Wm82.a2.v1	1671	557	8.95	61042.1	Extracellular	Chr03	PME, PMEI
Group I	GmPME29	Glyma.03G215900.1.Wm82.a2.v1	1668	556	5.08	61454.8	Extracellular	Chr03	PME, PMEI
Group I	GmPME30	Glyma.03G216000.1.Wm82.a2.v1	1689	563	5.82	61718.1	Extracellular	Chr03	PME, PMEI
Group I	GmPME34	Glyma.04G119100.1.Wm82.a2.v1	1596	532	8.97	59948	Extracellular	Chr04	PME, PMEI
Group I	GmPME35	Glyma.04G119200.1.Wm82.a2.v1	651	217	9.97	24481.1	Mitochondrial	Chr04	PME
Group I	GmPME36	Glyma.04G119300.1.Wm82.a2.v1	1182	394	8.84	44037.9	Extracellular	Chr04	PME, PMEI
Group I	GmPME37	Glyma.04G236200.1.Wm82.a2.v1	1746	582	9.26	63577	Extracellular	Chr04	PME, PMEI
Group I	GmPME41	Glyma.05G236800.1.Wm82.a2.v1	1584	528	8.73	58105.5	Extracellular	Chr05	PME, PMEI
Group I	GmPME42	Glyma.05G236900.1.Wm82.a2.v1	1566	522	8.94	57316.9	Plasma membrane	Chr05	PME, PMEI
Group I	GmPME43	Glyma.06G128500.1.Wm82.a2.v1	1755	585	9.15	64344.9	Plasma membrane	Chr06	PME, PMEI
Group I	GmPME45	Glyma.06G314100.1.Wm82.a2.v1	1728	576	9.35	64004.8	Plasma membrane	Chr06	PME, PMEI
Group I	GmPME46	Glyma.06G314200.1.Wm82.a2.v1	1731	577	8.68	63770.3	Plasma membrane	Chr06	PME, PMEI
Group I	GmPME47	Glyma.06G319000.1.Wm82.a2.v1	1587	529	9.21	58781	Plasma membrane	Chr06	PME, PMEI
Group I	GmPME48	Glyma.06G319100.1.Wm82.a2.v1	1596	532	8.97	59854	Extracellular	Chr06	PME, PMEI
Group I	GmPME54	Glyma.07G046000.1.Wm82.a2.v1	3558	1186	8.13	129973	Plasma membrane	Chr07	PME, PMEI
Group I	GmPME59	Glyma.08G044000.1.Wm82.a2.v1	1581	527	8.9	57797.3	Extracellular	Chr08	PME, PMEI
Group I	GmPME65	Glyma.09G076000.1.Wm82.a2.v1	1575	525	5.82	57035.9	Extracellular	Chr09	PME, PMEI
Group I	GmPME67	Glyma.09G076200.1.Wm82.a2.v1	1629	543	5.38	60252.4	Plasma membrane	Chr09	PME, PMEI
Group I	GmPME68	Glyma.09G076600.1.Wm82.a2.v1	1536	512	6.26	56770.3	Plasma membrane	Chr09	PME, PMEI
Group I	GmPME69	Glyma.09G077100.1.Wm82.a2.v1	1587	529	6.01	57765	Extracellular	Chr09	PME, PMEI
Group I	GmPME70	Glyma.09G232100.1.Wm82.a2.v1	1605	535	10.03	60630.3	Plasma membrane	Chr09	PME, PMEI
Group I	GmPME74	Glyma.10G017100.1.Wm82.a2.v1	1743	581	8.59	64458.3	Extracellular	Chr10	PME, PMEI
Group I	GmPME75	Glyma.10G017200.1.Wm82.a2.v1	1680	560	8.73	61395.3	Plasma membrane	Chr10	PME, PMEI
Group I	GmPME79	Glyma.10G150600.1.Wm82.a2.v1	1596	532	5.18	58542.7	Extracellular	Chr10	PME, PMEI
Group I	GmPME82	Glyma.12G004400.1.Wm82.a2.v1	1596	532	10.12	60277.8	Plasma membrane	Chr12	PME, PMEI
Group I	GmPME86	Glyma.13G115300.1.Wm82.a2.v1	1563	521	5.63	57400.5	Plasma membrane	Chr13	PME, PMEI
Group I	GmPME87	Glyma.13G115400.2.Wm82.a2.v1	1551	517	7.03	56447.3	Plasma membrane	Chr13	PME, PMEI
Group I	GmPME88	Glyma.13G186000.1.Wm82.a2.v1	2253	751	9.22	81611.9	Nuclear	Chr13	PME, PMEI
Group I	GmPME89	Glyma.13G186100.1.Wm82.a2.v1	1743	581	9.34	63581.4	Extracellular	Chr13	PME, PMEI
Group I	GmPME94	Glyma.14G159600.1.Wm82.a2.v1	1845	615	9.29	66808.7	Plasma membrane	Chr14	PME, PMEI
Group I	GmPME95	Glyma.15G001800.1.Wm82.a2.v1	966	322	7.07	35577.4	Extracellular	Chr15	PME
Group I	GmPME98	Glyma.15G183800.1.Wm82.a2.v1	1689	563	5.77	63277.4	Plasma membrane	Chr15	PME, PMEI
Group I	GmPME99	Glyma.15G184100.3.Wm82.a2.v1	1623	541	5.44	59995.2	Plasma membrane	Chr15	PME, PMEI
Group I	GmPME100	Glyma.15G184300.1.Wm82.a2.v1	1470	490	6.34	54246.3	Plasma membrane	Chr15	PME, PMEI
Group I	GmPME101	Glyma.15G184400.1.Wm82.a2.v1	1587	529	5.88	58091.5	Extracellular	Chr15	PME, PMEI
Group I	GmPME102	Glyma.15G223500.1.Wm82.a2.v1	2073	691	8.9	75179.1	Nuclear	Chr15	PME, PMEI
Group I	GmPME103	Glyma.15G223800.1.Wm82.a2.v1	1725	575	9.35	63322.2	Extracellular	Chr15	PME, PMEI
Group I	GmPME104	Glyma.16G014000.1.Wm82.a2.v1	1761	587	8.49	63938.5	Mitochondrial	Chr16	PME, PMEI
Group I	GmPME105	Glyma.16G014100.1.Wm82.a2.v1	1479	493	7.63	54739.9	Cytoplasmic	Chr16	PME, PMEI
Group I	GmPME106	Glyma.16G068600.1.Wm82.a2.v1	735	245	5.51	27236.2	Extracellular	Chr16	PME
Group I	GmPME109	Glyma.17G044500.1.Wm82.a2.v1	1557	519	7.58	56255	Plasma membrane	Chr17	PME, PMEI
Group I	GmPME110	Glyma.17G044600.1.Wm82.a2.v1	1503	501	6.13	54767.6	Plasma membrane	Chr17	PME, PMEI
Group I	GmPME115	Glyma.19G078400.1.Wm82.a2.v1	1446	482	5.65	53559.5	Extracellular	Chr19	PME, PMEI
Group I	GmPME118	Glyma.19G212300.1.Wm82.a2.v1	1668	556	8.92	60934	Extracellular	Chr19	PME, PMEI
Group I	GmPME119	Glyma.19G212400.1.Wm82.a2.v1	1392	464	5.69	50985.3	Extracellular	Chr19	PME, PMEI
Group I	GmPME120	Glyma.19G212500.1.Wm82.a2.v1	1689	563	8.29	61745.6	Extracellular	Chr19	PME, PMEI
Group I	GmPME121	Glyma.19G212600.1.Wm82.a2.v1	1848	616	8.62	67974.6	Plasma membrane	Chr19	PME, PMEI
Group I	GmPME124	Glyma.19G231300.1.Wm82.a2.v1	1635	545	6.84	60954	Plasma membrane	Chr19	PME, PMEI
Group I	GmPME125	Glyma.19G231400.1.Wm82.a2.v1	1656	552	6.11	60986.2	Extracellular	Chr19	PME, PMEI
Group II	GmPME6	Glyma.01G111400.1.Wm82.a2.v1	1731	577	7.19	64733.8	Cytoplasmic	Chr01	PME, PMEI
Group II	GmPME12	Glyma.02G008300.1.Wm82.a2.v1	1698	566	6.33	61409.7	Extracellular	Chr02	PME, PMEI
Group II	GmPME13	Glyma.02G008400.1.Wm82.a2.v1	1722	574	6.34	62730.2	Cytoplasmic	Chr02	PME, PMEI
Group II	GmPME31	Glyma.03G223400.1.Wm82.a2.v1	1707	569	7.98	62453.9	Extracellular	Chr03	PME, PMEI
Group II	GmPME32	Glyma.03G228400.1.Wm82.a2.v1	1518	506	8.54	56694.1	Plasma membrane	Chr03	PME, PMEI
Group II	GmPME33	Glyma.03G234100.1.Wm82.a2.v1	1419	473	8.76	53299.9	Cytoplasmic	Chr03	PME, PMEI
Group II	GmPME49	Glyma.07G024200.1.Wm82.a2.v1	1749	583	6.95	65135.2	Cytoplasmic	Chr07	PME, PMEI
Group II	GmPME50	Glyma.07G024300.1.Wm82.a2.v1	1749	583	6.74	65186.2	Cytoplasmic	Chr07	PME, PMEI
Group II	GmPME51	Glyma.07G024500.1.Wm82.a2.v1	1749	583	6.74	65138.2	Cytoplasmic	Chr07	PME, PMEI
Group II	GmPME52	Glyma.07G024600.1.Wm82.a2.v1	1749	583	7.92	65072.2	Cytoplasmic	Chr07	PME, PMEI
Group II	GmPME53	Glyma.07G026600.1.Wm82.a2.v1	1749	583	7.22	65256.3	Cytoplasmic	Chr07	PME, PMEI
Group II	GmPME57	Glyma.07G245300.1.Wm82.a2.v1	1749	583	6.35	63898.8	Extracellular	Chr07	PME, PMEI
Group II	GmPME63	Glyma.09G042100.1.Wm82.a2.v1	1740	580	6.58	64090.7	Extracellular	Chr09	PME, PMEI
Group II	GmPME64	Glyma.09G042200.1.Wm82.a2.v1	1890	630	5.68	68163	Extracellular	Chr09	PME, PMEI
Group II	GmPME66	Glyma.09G076100.1.Wm82.a2.v1	1722	574	5.21	61715.4	Chloroplast	Chr09	PME, PMEI
Group II	GmPME72	Glyma.10G009000.1.Wm82.a2.v1	1725	575	6.48	62932.3	Cytoplasmic	Chr10	PME, PMEI
Group II	GmPME76	Glyma.10G136900.1.Wm82.a2.v1	1725	575	6.22	62603.8	Extracellular	Chr10	PME, PMEI
Group II	GmPME77	Glyma.10G137000.1.Wm82.a2.v1	1686	562	6.37	61115.5	Extracellular	Chr10	PME, PMEI
Group II	GmPME80	Glyma.10G150700.1.Wm82.a2.v1	1770	590	9.03	65914	Nuclear	Chr10	PME, PMEI
Group II	GmPME85	Glyma.13G115200.1.Wm82.a2.v1	1536	512	6.37	56963.3	Cytoplasmic	Chr13	PME, PMEI
Group II	GmPME96	Glyma.15G150800.1.Wm82.a2.v1	1107	369	5.93	40486.7	Extracellular	Chr15	PME
Group II	GmPME97	Glyma.15G183700.1.Wm82.a2.v1	1965	655	5.27	70570.6	Extracellular	Chr15	PME, PMEI
Group II	GmPME108	Glyma.17G028600.1.Wm82.a2.v1	1740	580	6.2	63996.9	Extracellular	Chr17	PME, PMEI
Group II	GmPME111	Glyma.17G044700.1.Wm82.a2.v1	1812	604	6.74	67176.9	Cytoplasmic	Chr17	PME, PMEI
Group II	GmPME122	Glyma.19G220600.1.Wm82.a2.v1	1689	563	8.53	61736.1	Extracellular	Chr19	PME, PMEI
Group II	GmPME123	Glyma.19G225700.1.Wm82.a2.v1	1716	572	7.06	64044.3	Plasma membrane	Chr19	PME, PMEI
Group II	GmPME126	Glyma.19G231500.1.Wm82.a2.v1	1749	583	8.2	65206.3	Cytoplasmic	Chr19	PME, PMEI
Group II	GmPME127	Glyma.20G237800.2.Wm82.a2.v1	1758	586	8.89	65114.3	Cytoplasmic	Chr20	PME, PMEI
Group III	GmPME38	Glyma.05G190300.1.Wm82.a2.v1	1665	555	6.32	59938.7	Extracellular	Chr05	PME, PMEI
Group III	GmPME39	Glyma.05G190400.1.Wm82.a2.v1	789	263	8.65	29098.8	Extracellular	Chr05	PME
Group III	GmPME44	Glyma.06G152000.1.Wm82.a2.v1	1032	344	6.09	38109.7	Cytoplasmic	Chr06	PME
Group III	GmPME60	Glyma.08G147900.1.Wm82.a2.v1	1668	556	5.79	60021.5	Extracellular	Chr08	PME, PMEI
Group IV	GmPME1	Glyma.01G006800.1.Wm82.a2.v1	1140	380	8.97	41593.5	Plasma membrane	Chr01	PME
Group IV	GmPME2	Glyma.01G066000.1.Wm82.a2.v1	1110	370	8.13	40413	Extracellular	Chr01	PME
Group IV	GmPME3	Glyma.01G066100.1.Wm82.a2.v1	1110	370	8.12	40352.9	Extracellular	Chr01	PME
Group IV	GmPME4	Glyma.01G066300.1.Wm82.a2.v1	1110	370	8.42	40408	Extracellular	Chr01	PME
Group IV	GmPME5	Glyma.01G068100.1.Wm82.a2.v1	1110	370	7.6	40234.8	Extracellular	Chr01	PME
Group IV	GmPME10	Glyma.01G209500.1.Wm82.a2.v1	1092	364	9.03	40322.5	Extracellular	Chr01	PME
Group IV	GmPME14	Glyma.02G009900.1.Wm82.a2.v1	780	260	8.53	29394.4	Plasma membrane	Chr02	PME
Group IV	GmPME17	Glyma.02G086800.1.Wm82.a2.v1	900	300	6.86	33397.4	Plasma membrane	Chr02	PME
Group IV	GmPME18	Glyma.02G086900.1.Wm82.a2.v1	1011	337	8.73	37676.7	Extracellular	Chr02	PME
Group IV	GmPME19	Glyma.02G124800.1.Wm82.a2.v1	1110	370	8.63	40185.9	Extracellular	Chr02	PME
Group IV	GmPME20	Glyma.02G294700.1.Wm82.a2.v1	1041	347	5.18	38263.9	Extracellular	Chr02	PME
Group IV	GmPME21	Glyma.02G299200.1.Wm82.a2.v1	1152	384	5.1	42245.5	Extracellular	Chr02	PME
Group IV	GmPME22	Glyma.02G299300.1.Wm82.a2.v1	1077	359	9.49	39810.2	Extracellular	Chr02	PME
Group IV	GmPME40	Glyma.05G226000.1.Wm82.a2.v1	1128	376	9.05	41164	Extracellular	Chr05	PME
Group IV	GmPME55	Glyma.07G125100.1.Wm82.a2.v1	1326	442	9.19	48996.4	Plasma membrane	Chr07	PME
Group IV	GmPME56	Glyma.07G173500.1.Wm82.a2.v1	897	299	6.14	33148	Plasma membrane	Chr07	PME
Group IV	GmPME58	Glyma.08G033000.2.Wm82.a2.v1	1128	376	9.2	41250.2	Plasma membrane	Chr08	PME
Group IV	GmPME61	Glyma.09G003800.1.Wm82.a2.v1	843	281	8.77	31207.3	Extracellular	Chr09	PME
Group IV	GmPME62	Glyma.09G035100.1.Wm82.a2.v1	1041	347	8.38	38714.9	Plasma membrane	Chr09	PME
Group IV	GmPME71	Glyma.09G234800.2.Wm82.a2.v1	951	317	5.92	35466.2	Plasma membrane	Chr09	PME
Group IV	GmPME73	Glyma.10G010500.1.Wm82.a2.v1	810	270	9.03	30316.5	Extracellular	Chr10	PME
Group IV	GmPME78	Glyma.10G146500.1.Wm82.a2.v1	993	331	7.97	36632.4	Extracellular	Chr10	PME
Group IV	GmPME81	Glyma.11G032700.1.Wm82.a2.v1	1077	359	8.85	39553.6	Extracellular	Chr11	PME
Group IV	GmPME83	Glyma.13G060900.1.Wm82.a2.v1	951	317	8.25	35505.3	Plasma membrane	Chr13	PME
Group IV	GmPME84	Glyma.13G113700.1.Wm82.a2.v1	1062	354	9.11	38684.8	Plasma membrane	Chr13	PME
Group IV	GmPME90	Glyma.14G014400.1.Wm82.a2.v1	1092	364	9.75	40414.2	Extracellular	Chr14	PME
Group IV	GmPME91	Glyma.14G014500.1.Wm82.a2.v1	774	258	4.73	28432.6	Extracellular	Chr14	PME
Group IV	GmPME92	Glyma.14G014600.1.Wm82.a2.v1	321	107	4.61	11780.6	Extracellular	Chr14	PME
Group IV	GmPME93	Glyma.14G020300.1.Wm82.a2.v1	984	328	5.33	36270.8	Plasma membrane	Chr14	PME
Group IV	GmPME107	Glyma.16G083600.1.Wm82.a2.v1	528	176	7.71	19391	Plasma membrane	Chr16	PME
Group IV	GmPME112	Glyma.17G141700.1.Wm82.a2.v1	1065	355	8.8	39189.5	Extracellular	Chr17	PME
Group IV	GmPME113	Glyma.18G262500.2.Wm82.a2.v1	951	317	5.92	35480.1	Extracellular	Chr18	PME
Group IV	GmPME114	Glyma.19G025500.1.Wm82.a2.v1	894	298	6.75	33595.1	Plasma membrane	Chr19	PME
Group IV	GmPME116	Glyma.19G145700.1.Wm82.a2.v1	1188	396	6.16	43225.5	Extracellular	Chr19	PME
Group IV	GmPME117	Glyma.19G187800.1.Wm82.a2.v1	1233	411	6.32	45619	Plasma membrane	Chr19	PME
A Gm: Glycine max;
B pI: isoelectric point;
C MW: molecular weight;
D Chr: chromosome.
