# Supplementary material for: Genome-wide identification of PME genes, evolution and expression analyses in soybean (Glycine max L.)
Source: BMC Plant Biol. 2021 Dec 6;21:578. doi: 10.1186/s12870-021-03355-1 (PMC8647493; doi:10.1186/s12870-021-03355-1)
Supplement: Supplementary file 3 — Additional file 3: Table S3. The 66 AtPME genes in Arabidopsis. [file 12870_2021_3355_MOESM3_ESM.xls]

## Sheet: Sheet1
Table S3 The 66 AtPME genes in Arabidopsis
Gene ID	Group
AT1G02810	Group I
AT1G05310	Group IV
AT1G11370	Group I
AT1G11580	Group I
AT1G11590	Group I
AT1G23200	Group I
AT1G44980	Group I
AT1G53830	Group I
AT1G53840	Group I
AT1G69940	Group IV
AT2G19150	Group IV
AT2G21610	Group IV
AT2G26440	Group I
AT2G26450	Group II
AT2G36700	Group IV
AT2G36710	Group IV
AT2G43050	Group I
AT2G45220	Group I
AT2G47030	Group II
AT2G47040	Group II
AT2G47280	Group IV
AT2G47550	Group I
AT3G05610	Group II
AT3G05620	Group I
AT3G06830	Group II
AT3G10710	Group I
AT3G10720	Group I
AT3G14300	Group I
AT3G14310	Group I
AT3G17060	Group IV
AT3G24130	Group IV
AT3G27980	Group I
AT3G29090	Group IV
AT3G43270	Group I
AT3G47400	Group I
AT3G49220	Group I
AT3G59010	Group I
AT3G60730	Group I
AT3G62170	Group II
AT4G00190	Group I
AT4G02300	Group I
AT4G02320	Group I
AT4G02330	Group I
AT4G03930	Group I
AT4G15980	Group II
AT4G33220	Group I
AT4G33230	Group II
AT5G04960	Group I
AT5G04970	Group I
AT5G07410	Group IV
AT5G07420	Group IV
AT5G07430	Group IV
AT5G09760	Group III
AT5G18990	Group IV
AT5G19730	Group IV
AT5G20860	Group I
AT5G26810	Group IV
AT5G27870	Group II
AT5G47500	Group IV
AT5G49180	Group II
AT5G51490	Group I
AT5G51500	Group I
AT5G53370	Group I
AT5G55590	Group IV
AT5G61680	Group IV
AT5G64640	Group III
