# Supplementary material for: Genome-wide identification of PME genes, evolution and expression analyses in soybean (Glycine max L.)
Source: BMC Plant Biol. 2021 Dec 6;21:578. doi: 10.1186/s12870-021-03355-1 (PMC8647493; doi:10.1186/s12870-021-03355-1)
Supplement: Supplementary file 4 — Additional file 4: Table S4. Analyses the motifs in soybean PME proteins from the MEME website. [file 12870_2021_3355_MOESM4_ESM.xls]

## Sheet: Sheet1
Table S4 Analyses the motifs in soybean PME proteins from the MEME website
Motif	E-value	Sites	Width	Best possible match	Corresponding conserved domain
1	3.2e-1402	121	21	Y Y G E Y N N T G P G A S T S N R V K W P	PME
2	1.4e-1333	124	15	R Q F Y R D C D I Y G T V D F	PME
3	6.2e-2299	111	31	Q A V A L R V G A D L S V F Y R C S F E G Y Q D T L Y V H S N	PME
4	1.6e-1592	122	21	T Y L G R P W K E Y S R T V F M Q S Y M D	PME
5	1.7e-1709	125	29	T T F R S A T F A V V G D G F I A K D I T F E N T A G P E	PME
6	4.1e-1676	122	29	N Q Q N T I T A Q G R T D P N Q N T G I S I Q N C S I T A	PME
7	4.8e-903	117	15	R F V I Y V K A G V Y E E N V	PME
8	2.6e-873	97	23	V P K K K T N V M F I G D G I D K T I I T G N	PME
9	3.2e-838	114	15	I F G N A A V V F Q N C N I Y	PME
10	1.8e-879	84	21	D L Q T W L S A A L T N Q Q T C L D G F E	PMEI
