# Supplementary material for: Genome-wide identification of PME genes, evolution and expression analyses in soybean (Glycine max L.)
Source: BMC Plant Biol. 2021 Dec 6;21:578. doi: 10.1186/s12870-021-03355-1 (PMC8647493; doi:10.1186/s12870-021-03355-1)
Supplement: Supplementary file 6 — Additional file 6: Table S6. The synonymous substitution calculations of soybean homologous genes. [file 12870_2021_3355_MOESM6_ESM.xls]

## Sheet: Sheet1
Table S6 The synonymous substitution calculations of soybean homologous genes
Gene 1	Gene 2	Ks
Glyma.01G007200.1.Wm82.a2.v1	Glyma.01G007300.1.Wm82.a2.v1	0.114242
Glyma.01G007400.1.Wm82.a2.v1	Glyma.01G007500.1.Wm82.a2.v1	0.641321
Glyma.01G011500.1.Wm82.a2.v1	Glyma.01G011600.1.Wm82.a2.v1	0.351001
Glyma.01G012100.1.Wm82.a2.v1	Glyma.01G012200.1.Wm82.a2.v1	0.335323
Glyma.01G015200.1.Wm82.a2.v1	Glyma.01G015300.1.Wm82.a2.v1	0.812735
Glyma.01G020600.1.Wm82.a2.v1	Glyma.01G020700.1.Wm82.a2.v1	1.41717
Glyma.01G020900.1.Wm82.a2.v1	Glyma.01G021000.1.Wm82.a2.v1	0.895393
Glyma.01G032300.1.Wm82.a2.v1	Glyma.01G032400.1.Wm82.a2.v1	0.292732
Glyma.01G033200.1.Wm82.a2.v1	Glyma.01G033300.1.Wm82.a2.v1	0.0564085
Glyma.01G033800.1.Wm82.a2.v1	Glyma.01G033900.1.Wm82.a2.v1	0.326668
Glyma.01G034300.1.Wm82.a2.v1	Glyma.01G034400.1.Wm82.a2.v1	0.519418
Glyma.01G034700.1.Wm82.a2.v1	Glyma.01G034800.1.Wm82.a2.v1	0.159859
Glyma.01G035100.5.Wm82.a2.v1	Glyma.01G035200.1.Wm82.a2.v1	0.777817
Glyma.01G036900.1.Wm82.a2.v1	Glyma.01G037000.1.Wm82.a2.v1	NaN
Glyma.01G037000.1.Wm82.a2.v1	Glyma.01G037100.1.Wm82.a2.v1	0.0321248
Glyma.01G040000.1.Wm82.a2.v1	Glyma.01G040100.1.Wm82.a2.v1	0.127969
Glyma.01G040100.1.Wm82.a2.v1	Glyma.01G040200.1.Wm82.a2.v1	0.288506
Glyma.01G041100.1.Wm82.a2.v1	Glyma.01G041200.1.Wm82.a2.v1	0.910461
Glyma.01G048800.1.Wm82.a2.v1	Glyma.01G048900.1.Wm82.a2.v1	0.238849
Glyma.01G051600.1.Wm82.a2.v1	Glyma.01G051700.1.Wm82.a2.v1	0.403104
Glyma.01G066000.1.Wm82.a2.v1	Glyma.01G066100.1.Wm82.a2.v1	0
Glyma.01G070000.1.Wm82.a2.v1	Glyma.01G070100.1.Wm82.a2.v1	0.0216176
Glyma.01G081600.1.Wm82.a2.v1	Glyma.01G081700.1.Wm82.a2.v1	0.301209
Glyma.01G085600.1.Wm82.a2.v1	Glyma.01G085700.1.Wm82.a2.v1	0.346085
Glyma.01G092200.1.Wm82.a2.v1	Glyma.01G092300.1.Wm82.a2.v1	0.517797
Glyma.01G098200.4.Wm82.a2.v1	Glyma.01G098300.1.Wm82.a2.v1	0.256488
Glyma.01G102500.1.Wm82.a2.v1	Glyma.01G102600.1.Wm82.a2.v1	0.636549
Glyma.01G103600.1.Wm82.a2.v1	Glyma.01G103700.1.Wm82.a2.v1	0.777005
Glyma.01G103800.1.Wm82.a2.v1	Glyma.01G103900.1.Wm82.a2.v1	0.352912
Glyma.01G108300.1.Wm82.a2.v1	Glyma.01G108400.1.Wm82.a2.v1	0.19151
Glyma.01G108800.1.Wm82.a2.v1	Glyma.01G108900.1.Wm82.a2.v1	0.0175498
Glyma.01G113700.1.Wm82.a2.v1	Glyma.01G113800.1.Wm82.a2.v1	0.0228372
Glyma.01G115600.1.Wm82.a2.v1	Glyma.01G115700.1.Wm82.a2.v1	1.48644
Glyma.01G116600.1.Wm82.a2.v1	Glyma.01G116700.1.Wm82.a2.v1	0.142697
Glyma.01G118800.1.Wm82.a2.v1	Glyma.01G118900.1.Wm82.a2.v1	0.0244698
Glyma.01G120000.1.Wm82.a2.v1	Glyma.01G120100.1.Wm82.a2.v1	0.0379478
Glyma.01G125300.1.Wm82.a2.v1	Glyma.01G125400.2.Wm82.a2.v1	0.309929
Glyma.01G126600.1.Wm82.a2.v1	Glyma.01G126700.1.Wm82.a2.v1	1.25215
Glyma.01G127100.1.Wm82.a2.v1	Glyma.01G127200.1.Wm82.a2.v1	0.860167
Glyma.01G128300.4.Wm82.a2.v1	Glyma.01G128400.1.Wm82.a2.v1	0.395706
Glyma.01G129000.1.Wm82.a2.v1	Glyma.01G129100.1.Wm82.a2.v1	0.0470128
Glyma.01G132500.1.Wm82.a2.v1	Glyma.01G132600.1.Wm82.a2.v1	1.3415
Glyma.01G134400.1.Wm82.a2.v1	Glyma.01G134500.1.Wm82.a2.v1	2.23663
Glyma.01G134600.2.Wm82.a2.v1	Glyma.01G134700.1.Wm82.a2.v1	1.82742
Glyma.01G138000.1.Wm82.a2.v1	Glyma.01G138100.1.Wm82.a2.v1	0.00269179
Glyma.01G138600.1.Wm82.a2.v1	Glyma.01G138700.1.Wm82.a2.v1	0.403067
Glyma.01G140000.1.Wm82.a2.v1	Glyma.01G140100.1.Wm82.a2.v1	3.27265
Glyma.01G141200.1.Wm82.a2.v1	Glyma.01G141300.1.Wm82.a2.v1	0.169254
Glyma.01G141300.1.Wm82.a2.v1	Glyma.01G141400.1.Wm82.a2.v1	0.106373
Glyma.01G142000.1.Wm82.a2.v1	Glyma.01G142100.1.Wm82.a2.v1	0.167531
Glyma.01G142100.1.Wm82.a2.v1	Glyma.01G142200.1.Wm82.a2.v1	0.202018
Glyma.01G143800.1.Wm82.a2.v1	Glyma.01G143900.1.Wm82.a2.v1	NaN
Glyma.01G150900.1.Wm82.a2.v1	Glyma.01G151000.1.Wm82.a2.v1	NaN
Glyma.01G153800.1.Wm82.a2.v1	Glyma.01G153900.1.Wm82.a2.v1	0.674369
Glyma.01G155400.1.Wm82.a2.v1	Glyma.01G155500.1.Wm82.a2.v1	0.23539
Glyma.01G160700.1.Wm82.a2.v1	Glyma.01G160800.1.Wm82.a2.v1	0.15586
Glyma.01G160800.1.Wm82.a2.v1	Glyma.01G160900.1.Wm82.a2.v1	0.554059
Glyma.01G161800.1.Wm82.a2.v1	Glyma.01G161900.1.Wm82.a2.v1	0.396997
Glyma.01G168900.1.Wm82.a2.v1	Glyma.01G169000.1.Wm82.a2.v1	0.646027
Glyma.01G172600.1.Wm82.a2.v1	Glyma.01G172700.1.Wm82.a2.v1	0.810113
Glyma.01G172700.1.Wm82.a2.v1	Glyma.01G172800.1.Wm82.a2.v1	0.219691
Glyma.01G172800.1.Wm82.a2.v1	Glyma.01G172900.1.Wm82.a2.v1	0.225151
Glyma.01G173500.1.Wm82.a2.v1	Glyma.01G173600.1.Wm82.a2.v1	0.599527
Glyma.01G179000.1.Wm82.a2.v1	Glyma.01G179100.1.Wm82.a2.v1	NaN
Glyma.01G179400.1.Wm82.a2.v1	Glyma.01G179500.1.Wm82.a2.v1	0.0992793
Glyma.01G179500.1.Wm82.a2.v1	Glyma.01G179600.1.Wm82.a2.v1	0.451968
Glyma.01G181800.1.Wm82.a2.v1	Glyma.01G181900.1.Wm82.a2.v1	0.410159
Glyma.01G183300.1.Wm82.a2.v1	Glyma.01G183400.1.Wm82.a2.v1	0.372117
Glyma.01G187000.1.Wm82.a2.v1	Glyma.01G187100.1.Wm82.a2.v1	0.299768
Glyma.01G198000.1.Wm82.a2.v1	Glyma.01G198100.1.Wm82.a2.v1	2.59544
Glyma.01G201900.1.Wm82.a2.v1	Glyma.01G202000.1.Wm82.a2.v1	0.258489
Glyma.01G202400.1.Wm82.a2.v1	Glyma.01G202500.1.Wm82.a2.v1	0.875522
Glyma.01G205500.1.Wm82.a2.v1	Glyma.01G205600.1.Wm82.a2.v1	0.590922
Glyma.01G206300.1.Wm82.a2.v1	Glyma.01G206400.1.Wm82.a2.v1	0.338558
Glyma.01G206400.1.Wm82.a2.v1	Glyma.01G206500.1.Wm82.a2.v1	0.268435
Glyma.01G209200.1.Wm82.a2.v1	Glyma.01G209300.1.Wm82.a2.v1	0.094368
Glyma.01G213900.1.Wm82.a2.v1	Glyma.01G214000.1.Wm82.a2.v1	1.0182
Glyma.01G215100.2.Wm82.a2.v1	Glyma.01G215200.1.Wm82.a2.v1	1.22001
Glyma.01G217600.1.Wm82.a2.v1	Glyma.01G217700.1.Wm82.a2.v1	2.44275
Glyma.01G219000.1.Wm82.a2.v1	Glyma.01G219100.1.Wm82.a2.v1	1.42561
Glyma.01G219400.1.Wm82.a2.v1	Glyma.01G219500.1.Wm82.a2.v1	1.32588
Glyma.01G220100.1.Wm82.a2.v1	Glyma.01G220200.1.Wm82.a2.v1	0.558108
Glyma.01G222800.1.Wm82.a2.v1	Glyma.01G222900.1.Wm82.a2.v1	1.47063
Glyma.01G230000.1.Wm82.a2.v1	Glyma.01G230100.1.Wm82.a2.v1	1.97859
Glyma.01G232100.1.Wm82.a2.v1	Glyma.01G232200.1.Wm82.a2.v1	0.318456
Glyma.01G238200.1.Wm82.a2.v1	Glyma.01G238300.1.Wm82.a2.v1	0.165101
Glyma.01G239300.1.Wm82.a2.v1	Glyma.01G239400.1.Wm82.a2.v1	0.585903
Glyma.01G239400.1.Wm82.a2.v1	Glyma.01G239500.1.Wm82.a2.v1	1.17044
Glyma.01G239500.1.Wm82.a2.v1	Glyma.01G239600.1.Wm82.a2.v1	1.27189
Glyma.01G240800.1.Wm82.a2.v1	Glyma.01G240900.1.Wm82.a2.v1	4.52481
Glyma.02G004700.1.Wm82.a2.v1	Glyma.02G004800.1.Wm82.a2.v1	0.218342
Glyma.02G008300.1.Wm82.a2.v1	Glyma.02G008400.1.Wm82.a2.v1	1.37945
Glyma.02G015700.1.Wm82.a2.v1	Glyma.02G015800.1.Wm82.a2.v1	0.158482
Glyma.02G021400.1.Wm82.a2.v1	Glyma.02G021500.1.Wm82.a2.v1	0.289637
Glyma.02G022600.1.Wm82.a2.v1	Glyma.02G022700.1.Wm82.a2.v1	3.54652
Glyma.02G023000.1.Wm82.a2.v1	Glyma.02G023100.1.Wm82.a2.v1	0.817603
Glyma.02G023700.1.Wm82.a2.v1	Glyma.02G023800.1.Wm82.a2.v1	1.22185
Glyma.02G023800.1.Wm82.a2.v1	Glyma.02G023900.1.Wm82.a2.v1	0.942199
Glyma.02G023900.1.Wm82.a2.v1	Glyma.02G024000.1.Wm82.a2.v1	0.311929
Glyma.02G024600.1.Wm82.a2.v1	Glyma.02G024700.1.Wm82.a2.v1	0.218354
Glyma.02G024700.1.Wm82.a2.v1	Glyma.02G024800.1.Wm82.a2.v1	0.265821
Glyma.02G025400.1.Wm82.a2.v1	Glyma.02G025500.1.Wm82.a2.v1	0.154472
Glyma.02G027700.1.Wm82.a2.v1	Glyma.02G027800.1.Wm82.a2.v1	1.33993
Glyma.02G027800.1.Wm82.a2.v1	Glyma.02G027900.1.Wm82.a2.v1	2.2688
Glyma.02G028000.1.Wm82.a2.v1	Glyma.02G028100.1.Wm82.a2.v1	0.0823932
Glyma.02G028100.1.Wm82.a2.v1	Glyma.02G028200.1.Wm82.a2.v1	0.19042
Glyma.02G028600.1.Wm82.a2.v1	Glyma.02G028700.1.Wm82.a2.v1	0.158544
Glyma.02G028700.1.Wm82.a2.v1	Glyma.02G028800.1.Wm82.a2.v1	0.160651
Glyma.02G029000.1.Wm82.a2.v1	Glyma.02G029100.1.Wm82.a2.v1	0.254423
Glyma.02G031200.1.Wm82.a2.v1	Glyma.02G031300.1.Wm82.a2.v1	0.224293
Glyma.02G031300.1.Wm82.a2.v1	Glyma.02G031400.1.Wm82.a2.v1	0.358317
Glyma.02G031400.1.Wm82.a2.v1	Glyma.02G031500.1.Wm82.a2.v1	0.473287
Glyma.02G031800.1.Wm82.a2.v1	Glyma.02G031900.1.Wm82.a2.v1	0.436957
Glyma.02G032500.1.Wm82.a2.v1	Glyma.02G032600.1.Wm82.a2.v1	1.09909
Glyma.02G034800.1.Wm82.a2.v1	Glyma.02G034900.1.Wm82.a2.v1	0.198685
Glyma.02G042300.1.Wm82.a2.v1	Glyma.02G042400.3.Wm82.a2.v1	0.60181
Glyma.02G042700.1.Wm82.a2.v1	Glyma.02G042800.1.Wm82.a2.v1	0.214769
Glyma.02G045000.1.Wm82.a2.v1	Glyma.02G045100.1.Wm82.a2.v1	2.51428
Glyma.02G047900.1.Wm82.a2.v1	Glyma.02G048000.1.Wm82.a2.v1	0.41146
Glyma.02G049600.1.Wm82.a2.v1	Glyma.02G049700.1.Wm82.a2.v1	0.125105
Glyma.02G052700.1.Wm82.a2.v1	Glyma.02G052800.1.Wm82.a2.v1	0.307425
Glyma.02G053500.1.Wm82.a2.v1	Glyma.02G053600.1.Wm82.a2.v1	2.19747
Glyma.02G054900.1.Wm82.a2.v1	Glyma.02G055000.1.Wm82.a2.v1	0.125583
Glyma.02G055800.1.Wm82.a2.v1	Glyma.02G055900.1.Wm82.a2.v1	0.693826
Glyma.02G056200.1.Wm82.a2.v1	Glyma.02G056300.1.Wm82.a2.v1	0.980994
Glyma.02G058400.1.Wm82.a2.v1	Glyma.02G058500.1.Wm82.a2.v1	0
Glyma.02G063100.1.Wm82.a2.v1	Glyma.02G063200.1.Wm82.a2.v1	0.244928
Glyma.02G063300.1.Wm82.a2.v1	Glyma.02G063400.1.Wm82.a2.v1	0.34849
Glyma.02G063400.1.Wm82.a2.v1	Glyma.02G063500.1.Wm82.a2.v1	0.315035
Glyma.02G063500.1.Wm82.a2.v1	Glyma.02G063600.1.Wm82.a2.v1	0.435968
Glyma.02G063800.1.Wm82.a2.v1	Glyma.02G063900.1.Wm82.a2.v1	0.442906
Glyma.02G064100.1.Wm82.a2.v1	Glyma.02G064200.1.Wm82.a2.v1	0.347605
Glyma.02G064200.1.Wm82.a2.v1	Glyma.02G064300.1.Wm82.a2.v1	0.327522
Glyma.02G064300.1.Wm82.a2.v1	Glyma.02G064400.1.Wm82.a2.v1	0.10739
Glyma.02G066300.1.Wm82.a2.v1	Glyma.02G066400.1.Wm82.a2.v1	0.55595
Glyma.02G066400.1.Wm82.a2.v1	Glyma.02G066500.1.Wm82.a2.v1	0.09098
Glyma.02G067300.1.Wm82.a2.v1	Glyma.02G067400.1.Wm82.a2.v1	0.644537
Glyma.02G071000.1.Wm82.a2.v1	Glyma.02G071100.1.Wm82.a2.v1	0.235342
Glyma.02G073600.1.Wm82.a2.v1	Glyma.02G073700.1.Wm82.a2.v1	0.0759502
Glyma.02G078200.1.Wm82.a2.v1	Glyma.02G078300.1.Wm82.a2.v1	0.428895
Glyma.02G081100.1.Wm82.a2.v1	Glyma.02G081200.1.Wm82.a2.v1	0.199391
Glyma.02G082000.1.Wm82.a2.v1	Glyma.02G082100.2.Wm82.a2.v1	1.63496
Glyma.02G082800.1.Wm82.a2.v1	Glyma.02G082900.1.Wm82.a2.v1	0.771612
Glyma.02G086800.1.Wm82.a2.v1	Glyma.02G086900.1.Wm82.a2.v1	0.702451
Glyma.02G089400.1.Wm82.a2.v1	Glyma.02G089500.1.Wm82.a2.v1	0.60176
Glyma.02G089900.1.Wm82.a2.v1	Glyma.02G090000.1.Wm82.a2.v1	0.930221
Glyma.02G092500.1.Wm82.a2.v1	Glyma.02G092600.1.Wm82.a2.v1	0.368663
Glyma.02G102700.1.Wm82.a2.v1	Glyma.02G102800.1.Wm82.a2.v1	1.72821
Glyma.02G103100.1.Wm82.a2.v1	Glyma.02G103200.1.Wm82.a2.v1	0.529024
Glyma.02G104300.1.Wm82.a2.v1	Glyma.02G104400.1.Wm82.a2.v1	0.500354
Glyma.02G104400.1.Wm82.a2.v1	Glyma.02G104500.1.Wm82.a2.v1	0.343585
Glyma.02G104500.1.Wm82.a2.v1	Glyma.02G104600.1.Wm82.a2.v1	3.35597
Glyma.02G104600.1.Wm82.a2.v1	Glyma.02G104700.1.Wm82.a2.v1	1.92696
Glyma.02G104700.1.Wm82.a2.v1	Glyma.02G104800.1.Wm82.a2.v1	0.244738
Glyma.02G104800.1.Wm82.a2.v1	Glyma.02G104900.1.Wm82.a2.v1	0.809268
Glyma.02G104900.1.Wm82.a2.v1	Glyma.02G105000.1.Wm82.a2.v1	0.597317
Glyma.02G105200.1.Wm82.a2.v1	Glyma.02G105300.1.Wm82.a2.v1	0.948631
Glyma.02G107900.1.Wm82.a2.v1	Glyma.02G108000.1.Wm82.a2.v1	1.23963
Glyma.02G110000.1.Wm82.a2.v1	Glyma.02G110100.1.Wm82.a2.v1	0.402801
Glyma.02G113000.1.Wm82.a2.v1	Glyma.02G113100.1.Wm82.a2.v1	0.191917
Glyma.02G114600.1.Wm82.a2.v1	Glyma.02G114700.1.Wm82.a2.v1	0.0157074
Glyma.02G116300.1.Wm82.a2.v1	Glyma.02G116400.1.Wm82.a2.v1	0.601021
Glyma.02G117600.1.Wm82.a2.v1	Glyma.02G117700.1.Wm82.a2.v1	0.3444
Glyma.02G124900.1.Wm82.a2.v1	Glyma.02G125000.1.Wm82.a2.v1	0.723415
Glyma.02G125000.1.Wm82.a2.v1	Glyma.02G125100.1.Wm82.a2.v1	0.634244
Glyma.02G125700.1.Wm82.a2.v1	Glyma.02G125800.1.Wm82.a2.v1	0.411375
Glyma.02G129900.1.Wm82.a2.v1	Glyma.02G130000.1.Wm82.a2.v1	0.385551
Glyma.02G133800.1.Wm82.a2.v1	Glyma.02G133900.1.Wm82.a2.v1	0.586948
Glyma.02G133900.1.Wm82.a2.v1	Glyma.02G134000.1.Wm82.a2.v1	1.19736
Glyma.02G134000.1.Wm82.a2.v1	Glyma.02G134100.1.Wm82.a2.v1	1.77223
Glyma.02G135100.1.Wm82.a2.v1	Glyma.02G135200.1.Wm82.a2.v1	0.207544
Glyma.02G136000.1.Wm82.a2.v1	Glyma.02G136100.1.Wm82.a2.v1	0.301766
Glyma.02G136100.1.Wm82.a2.v1	Glyma.02G136200.1.Wm82.a2.v1	0.365319
Glyma.02G136200.1.Wm82.a2.v1	Glyma.02G136300.1.Wm82.a2.v1	0.190695
Glyma.02G139200.1.Wm82.a2.v1	Glyma.02G139300.1.Wm82.a2.v1	0.45815
Glyma.02G139300.1.Wm82.a2.v1	Glyma.02G139400.1.Wm82.a2.v1	0.44084
Glyma.02G142100.1.Wm82.a2.v1	Glyma.02G142200.1.Wm82.a2.v1	0.614715
Glyma.02G148300.1.Wm82.a2.v1	Glyma.02G148400.1.Wm82.a2.v1	0.39171
Glyma.02G153600.1.Wm82.a2.v1	Glyma.02G153700.1.Wm82.a2.v1	0.147082
Glyma.02G154300.1.Wm82.a2.v1	Glyma.02G154400.1.Wm82.a2.v1	NaN
Glyma.02G155000.1.Wm82.a2.v1	Glyma.02G155100.1.Wm82.a2.v1	0.294561
Glyma.02G155700.1.Wm82.a2.v1	Glyma.02G155800.1.Wm82.a2.v1	0.494389
Glyma.02G156000.1.Wm82.a2.v1	Glyma.02G156100.1.Wm82.a2.v1	0.210276
Glyma.02G167400.1.Wm82.a2.v1	Glyma.02G167500.1.Wm82.a2.v1	0.495331
Glyma.02G180800.1.Wm82.a2.v1	Glyma.02G180900.1.Wm82.a2.v1	0.144902
Glyma.02G195300.1.Wm82.a2.v1	Glyma.02G195400.1.Wm82.a2.v1	2.42389
Glyma.02G199000.1.Wm82.a2.v1	Glyma.02G199100.1.Wm82.a2.v1	0.219448
Glyma.02G200900.1.Wm82.a2.v1	Glyma.02G201000.1.Wm82.a2.v1	0.817932
Glyma.02G201000.1.Wm82.a2.v1	Glyma.02G201100.1.Wm82.a2.v1	0.427442
Glyma.02G201100.1.Wm82.a2.v1	Glyma.02G201200.1.Wm82.a2.v1	0.368806
Glyma.02G202000.1.Wm82.a2.v1	Glyma.02G202100.1.Wm82.a2.v1	1.15965
Glyma.02G210000.1.Wm82.a2.v1	Glyma.02G210100.1.Wm82.a2.v1	0.166691
Glyma.02G210600.1.Wm82.a2.v1	Glyma.02G210700.1.Wm82.a2.v1	2.2134
Glyma.02G210800.1.Wm82.a2.v1	Glyma.02G210900.1.Wm82.a2.v1	0.329718
Glyma.02G222000.1.Wm82.a2.v1	Glyma.02G222100.1.Wm82.a2.v1	0.618432
Glyma.02G225800.1.Wm82.a2.v1	Glyma.02G225900.1.Wm82.a2.v1	0.497145
Glyma.02G225900.1.Wm82.a2.v1	Glyma.02G226000.1.Wm82.a2.v1	0.460043
Glyma.02G230900.1.Wm82.a2.v1	Glyma.02G231000.1.Wm82.a2.v1	0.793796
Glyma.02G231900.1.Wm82.a2.v1	Glyma.02G232000.1.Wm82.a2.v1	0.615708
Glyma.02G232200.1.Wm82.a2.v1	Glyma.02G232300.1.Wm82.a2.v1	0.409908
Glyma.02G232300.1.Wm82.a2.v1	Glyma.02G232400.1.Wm82.a2.v1	0.592474
Glyma.02G233500.1.Wm82.a2.v1	Glyma.02G233600.4.Wm82.a2.v1	1.40203
Glyma.02G233900.1.Wm82.a2.v1	Glyma.02G234000.1.Wm82.a2.v1	0.747022
Glyma.02G237200.1.Wm82.a2.v1	Glyma.02G237300.1.Wm82.a2.v1	0.395782
Glyma.02G239300.1.Wm82.a2.v1	Glyma.02G239400.1.Wm82.a2.v1	1.06663
Glyma.02G239400.1.Wm82.a2.v1	Glyma.02G239500.1.Wm82.a2.v1	0.363533
Glyma.02G243900.1.Wm82.a2.v1	Glyma.02G244000.1.Wm82.a2.v1	0.289333
Glyma.02G245000.1.Wm82.a2.v1	Glyma.02G245100.2.Wm82.a2.v1	0.00761428
Glyma.02G247900.1.Wm82.a2.v1	Glyma.02G248000.1.Wm82.a2.v1	1.01173
Glyma.02G248000.1.Wm82.a2.v1	Glyma.02G248100.1.Wm82.a2.v1	0.409445
Glyma.02G252200.1.Wm82.a2.v1	Glyma.02G252300.1.Wm82.a2.v1	0.534378
Glyma.02G255500.1.Wm82.a2.v1	Glyma.02G255600.1.Wm82.a2.v1	2.00343
Glyma.02G258800.1.Wm82.a2.v1	Glyma.02G258900.1.Wm82.a2.v1	0
Glyma.02G260200.1.Wm82.a2.v1	Glyma.02G260300.1.Wm82.a2.v1	1.27683
Glyma.02G262200.1.Wm82.a2.v1	Glyma.02G262300.1.Wm82.a2.v1	0.399734
Glyma.02G262600.1.Wm82.a2.v1	Glyma.02G262700.1.Wm82.a2.v1	0.0297279
Glyma.02G262700.1.Wm82.a2.v1	Glyma.02G262800.1.Wm82.a2.v1	0.0297279
Glyma.02G262800.1.Wm82.a2.v1	Glyma.02G262900.1.Wm82.a2.v1	0
Glyma.02G262900.1.Wm82.a2.v1	Glyma.02G263000.1.Wm82.a2.v1	0
Glyma.02G264300.1.Wm82.a2.v1	Glyma.02G264400.1.Wm82.a2.v1	0.400613
Glyma.02G265100.1.Wm82.a2.v1	Glyma.02G265200.1.Wm82.a2.v1	0.0852652
Glyma.02G265200.1.Wm82.a2.v1	Glyma.02G265300.1.Wm82.a2.v1	0.0718252
Glyma.02G267600.2.Wm82.a2.v1	Glyma.02G267700.1.Wm82.a2.v1	0.840858
Glyma.02G269100.1.Wm82.a2.v1	Glyma.02G269200.1.Wm82.a2.v1	1.0845
Glyma.02G270700.1.Wm82.a2.v1	Glyma.02G270800.1.Wm82.a2.v1	0.817413
Glyma.02G270900.1.Wm82.a2.v1	Glyma.02G271000.1.Wm82.a2.v1	0.699246
Glyma.02G272200.1.Wm82.a2.v1	Glyma.02G272300.1.Wm82.a2.v1	0.17554
Glyma.02G272300.1.Wm82.a2.v1	Glyma.02G272400.1.Wm82.a2.v1	0.500349
Glyma.02G274000.1.Wm82.a2.v1	Glyma.02G274100.1.Wm82.a2.v1	0.221306
Glyma.02G275100.1.Wm82.a2.v1	Glyma.02G275200.1.Wm82.a2.v1	0.261432
Glyma.02G281400.1.Wm82.a2.v1	Glyma.02G281500.1.Wm82.a2.v1	0.102771
Glyma.02G283800.1.Wm82.a2.v1	Glyma.02G283900.1.Wm82.a2.v1	0.251764
Glyma.02G284000.1.Wm82.a2.v1	Glyma.02G284100.1.Wm82.a2.v1	NaN
Glyma.02G284100.1.Wm82.a2.v1	Glyma.02G284200.1.Wm82.a2.v1	0.424605
Glyma.02G289100.1.Wm82.a2.v1	Glyma.02G289200.1.Wm82.a2.v1	0.494619
Glyma.02G290300.1.Wm82.a2.v1	Glyma.02G290400.1.Wm82.a2.v1	0.717236
Glyma.02G298300.1.Wm82.a2.v1	Glyma.02G298400.1.Wm82.a2.v1	0.120534
Glyma.02G298400.1.Wm82.a2.v1	Glyma.02G298500.1.Wm82.a2.v1	0.056787
Glyma.02G298700.1.Wm82.a2.v1	Glyma.02G298800.1.Wm82.a2.v1	0.228233
Glyma.02G299200.1.Wm82.a2.v1	Glyma.02G299300.1.Wm82.a2.v1	0.912166
Glyma.03G001500.1.Wm82.a2.v1	Glyma.03G001600.1.Wm82.a2.v1	1.14519
Glyma.03G002900.1.Wm82.a2.v1	Glyma.03G003000.1.Wm82.a2.v1	0.419322
Glyma.03G003000.1.Wm82.a2.v1	Glyma.03G003100.1.Wm82.a2.v1	0.340173
Glyma.03G003900.1.Wm82.a2.v1	Glyma.03G004000.1.Wm82.a2.v1	0.389524
Glyma.03G005200.1.Wm82.a2.v1	Glyma.03G005300.3.Wm82.a2.v1	0.170293
Glyma.03G005300.3.Wm82.a2.v1	Glyma.03G005400.1.Wm82.a2.v1	0.163618
Glyma.03G005500.1.Wm82.a2.v1	Glyma.03G005600.1.Wm82.a2.v1	0.290563
Glyma.03G007000.1.Wm82.a2.v1	Glyma.03G007100.1.Wm82.a2.v1	0.111439
Glyma.03G007700.1.Wm82.a2.v1	Glyma.03G007800.1.Wm82.a2.v1	1.60548
Glyma.03G009900.1.Wm82.a2.v1	Glyma.03G010000.1.Wm82.a2.v1	0.272414
Glyma.03G010500.1.Wm82.a2.v1	Glyma.03G010600.1.Wm82.a2.v1	0.00807545
Glyma.03G011700.1.Wm82.a2.v1	Glyma.03G011800.1.Wm82.a2.v1	0.645553
Glyma.03G012800.2.Wm82.a2.v1	Glyma.03G012900.1.Wm82.a2.v1	0.349332
Glyma.03G014000.2.Wm82.a2.v1	Glyma.03G014100.1.Wm82.a2.v1	1.62265
Glyma.03G014300.1.Wm82.a2.v1	Glyma.03G014400.1.Wm82.a2.v1	1.34024
Glyma.03G016300.1.Wm82.a2.v1	Glyma.03G016400.1.Wm82.a2.v1	0.855214
Glyma.03G018200.1.Wm82.a2.v1	Glyma.03G018300.1.Wm82.a2.v1	0
Glyma.03G021500.1.Wm82.a2.v1	Glyma.03G021600.1.Wm82.a2.v1	NaN
Glyma.03G022000.1.Wm82.a2.v1	Glyma.03G022100.1.Wm82.a2.v1	0.0425646
Glyma.03G024200.1.Wm82.a2.v1	Glyma.03G024300.1.Wm82.a2.v1	0.00495051
Glyma.03G024300.1.Wm82.a2.v1	Glyma.03G024400.1.Wm82.a2.v1	0
Glyma.03G024400.1.Wm82.a2.v1	Glyma.03G024500.1.Wm82.a2.v1	0.0106479
Glyma.03G024800.1.Wm82.a2.v1	Glyma.03G024900.1.Wm82.a2.v1	0.0641674
Glyma.03G024900.1.Wm82.a2.v1	Glyma.03G025000.1.Wm82.a2.v1	0
Glyma.03G025700.1.Wm82.a2.v1	Glyma.03G025800.1.Wm82.a2.v1	0.247607
Glyma.03G025800.1.Wm82.a2.v1	Glyma.03G025900.1.Wm82.a2.v1	0.144859
Glyma.03G026300.1.Wm82.a2.v1	Glyma.03G026400.1.Wm82.a2.v1	0.0470743
Glyma.03G028500.1.Wm82.a2.v1	Glyma.03G028600.1.Wm82.a2.v1	0.162698
Glyma.03G029000.1.Wm82.a2.v1	Glyma.03G029100.1.Wm82.a2.v1	0.431828
Glyma.03G029100.1.Wm82.a2.v1	Glyma.03G029200.1.Wm82.a2.v1	0.426958
Glyma.03G030300.1.Wm82.a2.v1	Glyma.03G030400.1.Wm82.a2.v1	0.52052
Glyma.03G030800.1.Wm82.a2.v1	Glyma.03G030900.1.Wm82.a2.v1	0.18441
Glyma.03G032500.1.Wm82.a2.v1	Glyma.03G032600.1.Wm82.a2.v1	0.0288775
Glyma.03G032600.1.Wm82.a2.v1	Glyma.03G032700.1.Wm82.a2.v1	0.131863
Glyma.03G032700.1.Wm82.a2.v1	Glyma.03G032800.1.Wm82.a2.v1	0.0853777
Glyma.03G033300.1.Wm82.a2.v1	Glyma.03G033400.1.Wm82.a2.v1	0.795191
Glyma.03G034400.1.Wm82.a2.v1	Glyma.03G034500.1.Wm82.a2.v1	0.156268
Glyma.03G034800.1.Wm82.a2.v1	Glyma.03G034900.1.Wm82.a2.v1	0.0605939
Glyma.03G037000.1.Wm82.a2.v1	Glyma.03G037100.1.Wm82.a2.v1	0.06578
Glyma.03G037300.2.Wm82.a2.v1	Glyma.03G037400.1.Wm82.a2.v1	0.0680906
Glyma.03G037800.1.Wm82.a2.v1	Glyma.03G037900.1.Wm82.a2.v1	0.338354
Glyma.03G038100.1.Wm82.a2.v1	Glyma.03G038200.1.Wm82.a2.v1	0.05597
Glyma.03G038200.1.Wm82.a2.v1	Glyma.03G038300.1.Wm82.a2.v1	0.0440404
Glyma.03G038500.1.Wm82.a2.v1	Glyma.03G038600.1.Wm82.a2.v1	0.293453
Glyma.03G038600.1.Wm82.a2.v1	Glyma.03G038700.1.Wm82.a2.v1	0.463619
Glyma.03G039600.1.Wm82.a2.v1	Glyma.03G039700.1.Wm82.a2.v1	0.315966
Glyma.03G039700.1.Wm82.a2.v1	Glyma.03G039800.1.Wm82.a2.v1	0.558871
Glyma.03G040300.1.Wm82.a2.v1	Glyma.03G040400.1.Wm82.a2.v1	0.530279
Glyma.03G040900.1.Wm82.a2.v1	Glyma.03G041000.1.Wm82.a2.v1	0.716898
Glyma.03G042100.1.Wm82.a2.v1	Glyma.03G042200.1.Wm82.a2.v1	0.0447894
Glyma.03G042400.1.Wm82.a2.v1	Glyma.03G042500.1.Wm82.a2.v1	0.355916
Glyma.03G043500.1.Wm82.a2.v1	Glyma.03G043600.1.Wm82.a2.v1	0.0470911
Glyma.03G044400.1.Wm82.a2.v1	Glyma.03G044500.1.Wm82.a2.v1	0.0328177
Glyma.03G048500.2.Wm82.a2.v1	Glyma.03G048600.1.Wm82.a2.v1	0.436185
Glyma.03G048700.1.Wm82.a2.v1	Glyma.03G048800.1.Wm82.a2.v1	0.0177523
Glyma.03G052900.1.Wm82.a2.v1	Glyma.03G053000.1.Wm82.a2.v1	0.260712
Glyma.03G054900.1.Wm82.a2.v1	Glyma.03G055000.1.Wm82.a2.v1	0.199015
Glyma.03G056100.1.Wm82.a2.v1	Glyma.03G056200.1.Wm82.a2.v1	0.488787
Glyma.03G059600.1.Wm82.a2.v1	Glyma.03G059700.1.Wm82.a2.v1	0.188338
Glyma.03G066600.1.Wm82.a2.v1	Glyma.03G066700.1.Wm82.a2.v1	1.27984
Glyma.03G066700.1.Wm82.a2.v1	Glyma.03G066800.1.Wm82.a2.v1	0.206887
Glyma.03G071800.1.Wm82.a2.v1	Glyma.03G071900.1.Wm82.a2.v1	0.00701144
Glyma.03G086100.1.Wm82.a2.v1	Glyma.03G086200.1.Wm82.a2.v1	NaN
Glyma.03G087000.1.Wm82.a2.v1	Glyma.03G087100.1.Wm82.a2.v1	0
Glyma.03G087600.1.Wm82.a2.v1	Glyma.03G087700.1.Wm82.a2.v1	0.135562
Glyma.03G088000.1.Wm82.a2.v1	Glyma.03G088100.1.Wm82.a2.v1	0.306805
Glyma.03G090200.1.Wm82.a2.v1	Glyma.03G090300.1.Wm82.a2.v1	0.664369
Glyma.03G090500.1.Wm82.a2.v1	Glyma.03G090600.1.Wm82.a2.v1	0.742969
Glyma.03G095700.1.Wm82.a2.v1	Glyma.03G095800.1.Wm82.a2.v1	0.120775
Glyma.03G096000.1.Wm82.a2.v1	Glyma.03G096100.1.Wm82.a2.v1	0.087019
Glyma.03G096300.1.Wm82.a2.v1	Glyma.03G096400.1.Wm82.a2.v1	0.353714
Glyma.03G098300.1.Wm82.a2.v1	Glyma.03G098400.1.Wm82.a2.v1	0.247333
Glyma.03G098500.1.Wm82.a2.v1	Glyma.03G098600.1.Wm82.a2.v1	0.632739
Glyma.03G098800.1.Wm82.a2.v1	Glyma.03G098900.1.Wm82.a2.v1	0.374482
Glyma.03G098900.1.Wm82.a2.v1	Glyma.03G099000.1.Wm82.a2.v1	1.21578
Glyma.03G101200.1.Wm82.a2.v1	Glyma.03G101300.1.Wm82.a2.v1	0.127531
Glyma.03G101700.1.Wm82.a2.v1	Glyma.03G101800.1.Wm82.a2.v1	1.41542
Glyma.03G104700.1.Wm82.a2.v1	Glyma.03G104800.1.Wm82.a2.v1	0.398474
Glyma.03G107500.1.Wm82.a2.v1	Glyma.03G107600.1.Wm82.a2.v1	0.392211
Glyma.03G111700.1.Wm82.a2.v1	Glyma.03G111800.1.Wm82.a2.v1	0.519132
Glyma.03G112000.1.Wm82.a2.v1	Glyma.03G112100.1.Wm82.a2.v1	0.93478
Glyma.03G112600.1.Wm82.a2.v1	Glyma.03G112700.1.Wm82.a2.v1	1.00141
Glyma.03G112700.1.Wm82.a2.v1	Glyma.03G112800.1.Wm82.a2.v1	1.49742
Glyma.03G114700.1.Wm82.a2.v1	Glyma.03G114800.1.Wm82.a2.v1	0.614313
Glyma.03G114900.1.Wm82.a2.v1	Glyma.03G115000.1.Wm82.a2.v1	0.603538
Glyma.03G119700.1.Wm82.a2.v1	Glyma.03G119800.1.Wm82.a2.v1	1.64609
Glyma.03G120000.4.Wm82.a2.v1	Glyma.03G120100.1.Wm82.a2.v1	0.627091
Glyma.03G120800.1.Wm82.a2.v1	Glyma.03G120900.1.Wm82.a2.v1	0.545252
Glyma.03G122900.1.Wm82.a2.v1	Glyma.03G123000.1.Wm82.a2.v1	0.56487
Glyma.03G125400.1.Wm82.a2.v1	Glyma.03G125500.1.Wm82.a2.v1	0.12748
Glyma.03G125500.1.Wm82.a2.v1	Glyma.03G125600.1.Wm82.a2.v1	0.318784
Glyma.03G126600.1.Wm82.a2.v1	Glyma.03G126700.1.Wm82.a2.v1	0.968106
Glyma.03G126700.1.Wm82.a2.v1	Glyma.03G126800.1.Wm82.a2.v1	1.46774
Glyma.03G126800.1.Wm82.a2.v1	Glyma.03G126900.1.Wm82.a2.v1	0.331324
Glyma.03G130100.1.Wm82.a2.v1	Glyma.03G130200.1.Wm82.a2.v1	2.12715
Glyma.03G132600.1.Wm82.a2.v1	Glyma.03G132700.1.Wm82.a2.v1	0.615735
Glyma.03G135200.1.Wm82.a2.v1	Glyma.03G135300.1.Wm82.a2.v1	0.265832
Glyma.03G135300.1.Wm82.a2.v1	Glyma.03G135400.1.Wm82.a2.v1	1.31408
Glyma.03G137700.1.Wm82.a2.v1	Glyma.03G137800.1.Wm82.a2.v1	0.294688
Glyma.03G142000.1.Wm82.a2.v1	Glyma.03G142100.1.Wm82.a2.v1	1.08015
Glyma.03G142200.1.Wm82.a2.v1	Glyma.03G142300.1.Wm82.a2.v1	0.233421
Glyma.03G142600.1.Wm82.a2.v1	Glyma.03G142700.1.Wm82.a2.v1	0.256183
Glyma.03G144200.1.Wm82.a2.v1	Glyma.03G144300.1.Wm82.a2.v1	0.0245622
Glyma.03G145300.1.Wm82.a2.v1	Glyma.03G145400.1.Wm82.a2.v1	NaN
Glyma.03G147700.1.Wm82.a2.v1	Glyma.03G147800.1.Wm82.a2.v1	0.867392
Glyma.03G147800.1.Wm82.a2.v1	Glyma.03G147900.1.Wm82.a2.v1	0.501475
Glyma.03G149000.1.Wm82.a2.v1	Glyma.03G149100.1.Wm82.a2.v1	0.463845
Glyma.03G149200.1.Wm82.a2.v1	Glyma.03G149300.1.Wm82.a2.v1	0.172791
Glyma.03G150400.1.Wm82.a2.v1	Glyma.03G150500.1.Wm82.a2.v1	0.205272
Glyma.03G152400.1.Wm82.a2.v1	Glyma.03G152500.1.Wm82.a2.v1	0.255413
Glyma.03G154400.1.Wm82.a2.v1	Glyma.03G154500.1.Wm82.a2.v1	0.270225
Glyma.03G160100.1.Wm82.a2.v1	Glyma.03G160200.1.Wm82.a2.v1	0.444034
Glyma.03G160200.1.Wm82.a2.v1	Glyma.03G160300.1.Wm82.a2.v1	0.43677
Glyma.03G161400.1.Wm82.a2.v1	Glyma.03G161500.1.Wm82.a2.v1	2.00362
Glyma.03G163400.1.Wm82.a2.v1	Glyma.03G163500.1.Wm82.a2.v1	2.06433
Glyma.03G165000.1.Wm82.a2.v1	Glyma.03G165100.1.Wm82.a2.v1	1.60556
Glyma.03G165700.1.Wm82.a2.v1	Glyma.03G165800.1.Wm82.a2.v1	0.184799
Glyma.03G166200.1.Wm82.a2.v1	Glyma.03G166300.1.Wm82.a2.v1	0.207784
Glyma.03G168000.1.Wm82.a2.v1	Glyma.03G168100.1.Wm82.a2.v1	0.290735
Glyma.03G168100.1.Wm82.a2.v1	Glyma.03G168200.1.Wm82.a2.v1	0.206185
Glyma.03G169300.1.Wm82.a2.v1	Glyma.03G169400.1.Wm82.a2.v1	0.880876
Glyma.03G170100.1.Wm82.a2.v1	Glyma.03G170200.1.Wm82.a2.v1	0.486098
Glyma.03G170400.1.Wm82.a2.v1	Glyma.03G170500.1.Wm82.a2.v1	0.238992
Glyma.03G171500.1.Wm82.a2.v1	Glyma.03G171600.1.Wm82.a2.v1	1.58771
Glyma.03G173100.1.Wm82.a2.v1	Glyma.03G173200.1.Wm82.a2.v1	1.31126
Glyma.03G174700.1.Wm82.a2.v1	Glyma.03G174800.1.Wm82.a2.v1	0.647394
Glyma.03G179900.1.Wm82.a2.v1	Glyma.03G180000.1.Wm82.a2.v1	0.228936
Glyma.03G181600.1.Wm82.a2.v1	Glyma.03G181700.1.Wm82.a2.v1	0.0329045
Glyma.03G183100.1.Wm82.a2.v1	Glyma.03G183200.1.Wm82.a2.v1	NaN
Glyma.03G184600.1.Wm82.a2.v1	Glyma.03G184700.1.Wm82.a2.v1	0.877553
Glyma.03G185000.1.Wm82.a2.v1	Glyma.03G185100.1.Wm82.a2.v1	0.374863
Glyma.03G185500.1.Wm82.a2.v1	Glyma.03G185600.1.Wm82.a2.v1	0.204939
Glyma.03G186900.1.Wm82.a2.v1	Glyma.03G187000.1.Wm82.a2.v1	0.224763
Glyma.03G187200.1.Wm82.a2.v1	Glyma.03G187300.1.Wm82.a2.v1	0.313344
Glyma.03G187300.1.Wm82.a2.v1	Glyma.03G187400.1.Wm82.a2.v1	0.234874
Glyma.03G187400.1.Wm82.a2.v1	Glyma.03G187500.1.Wm82.a2.v1	0.408856
Glyma.03G192600.1.Wm82.a2.v1	Glyma.03G192700.1.Wm82.a2.v1	0.40971
Glyma.03G192700.1.Wm82.a2.v1	Glyma.03G192800.1.Wm82.a2.v1	0.434129
Glyma.03G194100.1.Wm82.a2.v1	Glyma.03G194200.1.Wm82.a2.v1	2.02807
Glyma.03G199300.1.Wm82.a2.v1	Glyma.03G199400.1.Wm82.a2.v1	0.283416
Glyma.03G201000.1.Wm82.a2.v1	Glyma.03G201100.1.Wm82.a2.v1	1.12476
Glyma.03G201100.1.Wm82.a2.v1	Glyma.03G201200.1.Wm82.a2.v1	0.304559
Glyma.03G201200.1.Wm82.a2.v1	Glyma.03G201300.1.Wm82.a2.v1	0.237813
Glyma.03G201300.1.Wm82.a2.v1	Glyma.03G201400.1.Wm82.a2.v1	0.185437
Glyma.03G201400.1.Wm82.a2.v1	Glyma.03G201500.1.Wm82.a2.v1	0.209353
Glyma.03G208100.1.Wm82.a2.v1	Glyma.03G208200.1.Wm82.a2.v1	0.236473
Glyma.03G215900.1.Wm82.a2.v1	Glyma.03G216000.1.Wm82.a2.v1	0.626335
Glyma.03G222600.1.Wm82.a2.v1	Glyma.03G222700.1.Wm82.a2.v1	1.41321
Glyma.03G232400.1.Wm82.a2.v1	Glyma.03G232500.1.Wm82.a2.v1	1.49599
Glyma.03G232500.1.Wm82.a2.v1	Glyma.03G232600.1.Wm82.a2.v1	1.27105
Glyma.03G233800.1.Wm82.a2.v1	Glyma.03G233900.1.Wm82.a2.v1	2.42455
Glyma.03G234400.1.Wm82.a2.v1	Glyma.03G234500.1.Wm82.a2.v1	0.792628
Glyma.03G238800.1.Wm82.a2.v1	Glyma.03G238900.1.Wm82.a2.v1	0.31489
Glyma.03G242100.1.Wm82.a2.v1	Glyma.03G242200.1.Wm82.a2.v1	0.210449
Glyma.03G244300.1.Wm82.a2.v1	Glyma.03G244400.1.Wm82.a2.v1	1.21399
Glyma.03G248400.1.Wm82.a2.v1	Glyma.03G248500.1.Wm82.a2.v1	0.305705
Glyma.03G248500.1.Wm82.a2.v1	Glyma.03G248600.1.Wm82.a2.v1	0.569263
Glyma.03G248600.1.Wm82.a2.v1	Glyma.03G248700.1.Wm82.a2.v1	0.192638
Glyma.03G257000.2.Wm82.a2.v1	Glyma.03G257100.1.Wm82.a2.v1	0.264056
Glyma.04G003300.1.Wm82.a2.v1	Glyma.04G003400.1.Wm82.a2.v1	0.591786
Glyma.04G005900.1.Wm82.a2.v1	Glyma.04G006000.1.Wm82.a2.v1	0.17629
Glyma.04G006400.1.Wm82.a2.v1	Glyma.04G006500.1.Wm82.a2.v1	0.105775
Glyma.04G006700.1.Wm82.a2.v1	Glyma.04G006800.1.Wm82.a2.v1	0.156086
Glyma.04G006800.1.Wm82.a2.v1	Glyma.04G006900.1.Wm82.a2.v1	0.224194
Glyma.04G012100.3.Wm82.a2.v1	Glyma.04G012200.1.Wm82.a2.v1	0.224495
Glyma.04G014700.1.Wm82.a2.v1	Glyma.04G014800.1.Wm82.a2.v1	0.188251
Glyma.04G021300.1.Wm82.a2.v1	Glyma.04G021400.1.Wm82.a2.v1	0.249815
Glyma.04G022300.1.Wm82.a2.v1	Glyma.04G022400.1.Wm82.a2.v1	0.422162
Glyma.04G022400.1.Wm82.a2.v1	Glyma.04G022500.1.Wm82.a2.v1	0.463296
Glyma.04G022500.1.Wm82.a2.v1	Glyma.04G022600.1.Wm82.a2.v1	0.326383
Glyma.04G022800.1.Wm82.a2.v1	Glyma.04G022900.1.Wm82.a2.v1	1.85516
Glyma.04G022900.1.Wm82.a2.v1	Glyma.04G023000.1.Wm82.a2.v1	0.91374
Glyma.04G023300.1.Wm82.a2.v1	Glyma.04G023400.1.Wm82.a2.v1	0.260657
Glyma.04G029100.4.Wm82.a2.v1	Glyma.04G029200.1.Wm82.a2.v1	3.01909
Glyma.04G030700.1.Wm82.a2.v1	Glyma.04G030800.2.Wm82.a2.v1	0.221338
Glyma.04G033900.1.Wm82.a2.v1	Glyma.04G034000.1.Wm82.a2.v1	0.0654167
Glyma.04G035400.1.Wm82.a2.v1	Glyma.04G035500.1.Wm82.a2.v1	0.485957
Glyma.04G037800.1.Wm82.a2.v1	Glyma.04G037900.1.Wm82.a2.v1	0.36658
Glyma.04G039700.1.Wm82.a2.v1	Glyma.04G039800.6.Wm82.a2.v1	0.0176544
Glyma.04G039900.1.Wm82.a2.v1	Glyma.04G040000.1.Wm82.a2.v1	0.539342
Glyma.04G040200.1.Wm82.a2.v1	Glyma.04G040300.1.Wm82.a2.v1	0.3869
Glyma.04G040300.1.Wm82.a2.v1	Glyma.04G040400.1.Wm82.a2.v1	0.422573
Glyma.04G040400.1.Wm82.a2.v1	Glyma.04G040500.1.Wm82.a2.v1	0.404291
Glyma.04G042400.1.Wm82.a2.v1	Glyma.04G042500.1.Wm82.a2.v1	2.40892
Glyma.04G042500.1.Wm82.a2.v1	Glyma.04G042600.1.Wm82.a2.v1	0.32895
Glyma.04G043400.1.Wm82.a2.v1	Glyma.04G043500.1.Wm82.a2.v1	0.334477
Glyma.04G043500.1.Wm82.a2.v1	Glyma.04G043600.1.Wm82.a2.v1	0.399347
Glyma.04G043600.1.Wm82.a2.v1	Glyma.04G043700.1.Wm82.a2.v1	0.878297
Glyma.04G053300.1.Wm82.a2.v1	Glyma.04G053400.1.Wm82.a2.v1	0.160342
Glyma.04G054400.1.Wm82.a2.v1	Glyma.04G054500.1.Wm82.a2.v1	0.934718
Glyma.04G056700.1.Wm82.a2.v1	Glyma.04G056800.1.Wm82.a2.v1	0.628765
Glyma.04G061700.8.Wm82.a2.v1	Glyma.04G061800.1.Wm82.a2.v1	0.211594
Glyma.04G068200.1.Wm82.a2.v1	Glyma.04G068300.1.Wm82.a2.v1	0.623127
Glyma.04G069100.1.Wm82.a2.v1	Glyma.04G069200.1.Wm82.a2.v1	0.401567
Glyma.04G069200.1.Wm82.a2.v1	Glyma.04G069300.1.Wm82.a2.v1	0.286253
Glyma.04G070500.1.Wm82.a2.v1	Glyma.04G070600.1.Wm82.a2.v1	0.32791
Glyma.04G072700.1.Wm82.a2.v1	Glyma.04G072800.1.Wm82.a2.v1	0.44645
Glyma.04G081300.1.Wm82.a2.v1	Glyma.04G081400.1.Wm82.a2.v1	2.27882
Glyma.04G083500.1.Wm82.a2.v1	Glyma.04G083600.1.Wm82.a2.v1	0.891443
Glyma.04G083700.1.Wm82.a2.v1	Glyma.04G083800.1.Wm82.a2.v1	1.49368
Glyma.04G085900.1.Wm82.a2.v1	Glyma.04G086000.1.Wm82.a2.v1	0.06884
Glyma.04G088700.1.Wm82.a2.v1	Glyma.04G088800.1.Wm82.a2.v1	2.74181
Glyma.04G091100.1.Wm82.a2.v1	Glyma.04G091200.1.Wm82.a2.v1	1.42791
Glyma.04G091200.1.Wm82.a2.v1	Glyma.04G091300.1.Wm82.a2.v1	1.61905
Glyma.04G094200.1.Wm82.a2.v1	Glyma.04G094300.2.Wm82.a2.v1	0.559884
Glyma.04G100300.1.Wm82.a2.v1	Glyma.04G100400.1.Wm82.a2.v1	1.67509
Glyma.04G102600.1.Wm82.a2.v1	Glyma.04G102700.1.Wm82.a2.v1	0.243278
Glyma.04G102700.1.Wm82.a2.v1	Glyma.04G102800.1.Wm82.a2.v1	0.530897
Glyma.04G103200.1.Wm82.a2.v1	Glyma.04G103300.1.Wm82.a2.v1	0.013699
Glyma.04G104300.2.Wm82.a2.v1	Glyma.04G104400.1.Wm82.a2.v1	0.154747
Glyma.04G112400.1.Wm82.a2.v1	Glyma.04G112500.2.Wm82.a2.v1	0.429536
Glyma.04G113300.1.Wm82.a2.v1	Glyma.04G113400.1.Wm82.a2.v1	0.153379
Glyma.04G113400.1.Wm82.a2.v1	Glyma.04G113500.1.Wm82.a2.v1	0.163882
Glyma.04G113500.1.Wm82.a2.v1	Glyma.04G113600.1.Wm82.a2.v1	0.226611
Glyma.04G116000.1.Wm82.a2.v1	Glyma.04G116100.1.Wm82.a2.v1	0.124184
Glyma.04G118300.1.Wm82.a2.v1	Glyma.04G118400.1.Wm82.a2.v1	0
Glyma.04G119100.1.Wm82.a2.v1	Glyma.04G119200.1.Wm82.a2.v1	0.515449
Glyma.04G125900.1.Wm82.a2.v1	Glyma.04G126000.1.Wm82.a2.v1	0.695967
Glyma.04G131100.1.Wm82.a2.v1	Glyma.04G131200.1.Wm82.a2.v1	0.158699
Glyma.04G132500.1.Wm82.a2.v1	Glyma.04G132600.1.Wm82.a2.v1	0.427477
Glyma.04G136200.1.Wm82.a2.v1	Glyma.04G136300.1.Wm82.a2.v1	0.11035
Glyma.04G136400.1.Wm82.a2.v1	Glyma.04G136500.1.Wm82.a2.v1	0.246928
Glyma.04G137100.2.Wm82.a2.v1	Glyma.04G137200.1.Wm82.a2.v1	0.253232
Glyma.04G143900.1.Wm82.a2.v1	Glyma.04G144000.1.Wm82.a2.v1	0.00364078
Glyma.04G144000.1.Wm82.a2.v1	Glyma.04G144100.1.Wm82.a2.v1	0
Glyma.04G144100.1.Wm82.a2.v1	Glyma.04G144200.1.Wm82.a2.v1	0
Glyma.04G153400.1.Wm82.a2.v1	Glyma.04G153500.1.Wm82.a2.v1	1.02901
Glyma.04G157500.1.Wm82.a2.v1	Glyma.04G157600.1.Wm82.a2.v1	0.0356385
Glyma.04G157600.1.Wm82.a2.v1	Glyma.04G157700.1.Wm82.a2.v1	0.0315214
Glyma.04G168600.1.Wm82.a2.v1	Glyma.04G168700.1.Wm82.a2.v1	1.02547
Glyma.04G168700.1.Wm82.a2.v1	Glyma.04G168800.1.Wm82.a2.v1	0.022544
Glyma.04G175900.2.Wm82.a2.v1	Glyma.04G176000.1.Wm82.a2.v1	1.41754
Glyma.04G187000.1.Wm82.a2.v1	Glyma.04G187100.1.Wm82.a2.v1	1.6461
Glyma.04G191900.1.Wm82.a2.v1	Glyma.04G192000.1.Wm82.a2.v1	0.125168
Glyma.04G193400.1.Wm82.a2.v1	Glyma.04G193500.1.Wm82.a2.v1	0.120118
Glyma.04G197400.1.Wm82.a2.v1	Glyma.04G197500.1.Wm82.a2.v1	0.597561
Glyma.04G197700.1.Wm82.a2.v1	Glyma.04G197800.1.Wm82.a2.v1	0.463321
Glyma.04G198400.1.Wm82.a2.v1	Glyma.04G198500.1.Wm82.a2.v1	0.197729
Glyma.04G198500.1.Wm82.a2.v1	Glyma.04G198600.1.Wm82.a2.v1	2.97627
Glyma.04G204200.1.Wm82.a2.v1	Glyma.04G204300.1.Wm82.a2.v1	1.18786
Glyma.04G209100.1.Wm82.a2.v1	Glyma.04G209200.1.Wm82.a2.v1	0.466397
Glyma.04G216400.1.Wm82.a2.v1	Glyma.04G216500.1.Wm82.a2.v1	0.375973
Glyma.04G219200.1.Wm82.a2.v1	Glyma.04G219300.1.Wm82.a2.v1	0.130857
Glyma.04G221100.1.Wm82.a2.v1	Glyma.04G221200.1.Wm82.a2.v1	0.573609
Glyma.04G227300.1.Wm82.a2.v1	Glyma.04G227400.1.Wm82.a2.v1	0.321309
Glyma.04G227500.1.Wm82.a2.v1	Glyma.04G227600.1.Wm82.a2.v1	1.14081
Glyma.04G227700.1.Wm82.a2.v1	Glyma.04G227800.1.Wm82.a2.v1	0.0797109
Glyma.04G228800.1.Wm82.a2.v1	Glyma.04G228900.1.Wm82.a2.v1	0.683869
Glyma.04G229400.1.Wm82.a2.v1	Glyma.04G229500.1.Wm82.a2.v1	0.414282
Glyma.04G240000.1.Wm82.a2.v1	Glyma.04G240100.1.Wm82.a2.v1	0.394276
Glyma.04G240100.1.Wm82.a2.v1	Glyma.04G240200.1.Wm82.a2.v1	0.582291
Glyma.04G244000.1.Wm82.a2.v1	Glyma.04G244100.1.Wm82.a2.v1	2.05462
Glyma.04G247900.1.Wm82.a2.v1	Glyma.04G248000.1.Wm82.a2.v1	0.302035
Glyma.04G248700.1.Wm82.a2.v1	Glyma.04G248800.1.Wm82.a2.v1	0.219531
Glyma.04G250800.1.Wm82.a2.v1	Glyma.04G250900.1.Wm82.a2.v1	0.311001
Glyma.04G251000.1.Wm82.a2.v1	Glyma.04G251100.1.Wm82.a2.v1	1.10965
Glyma.05G003000.1.Wm82.a2.v1	Glyma.05G003100.1.Wm82.a2.v1	0.260054
Glyma.05G003100.1.Wm82.a2.v1	Glyma.05G003200.1.Wm82.a2.v1	0.148843
Glyma.05G008600.1.Wm82.a2.v1	Glyma.05G008700.1.Wm82.a2.v1	0.255784
Glyma.05G008900.1.Wm82.a2.v1	Glyma.05G009000.1.Wm82.a2.v1	0.310178
Glyma.05G009000.1.Wm82.a2.v1	Glyma.05G009100.1.Wm82.a2.v1	0.226896
Glyma.05G021800.1.Wm82.a2.v1	Glyma.05G021900.1.Wm82.a2.v1	0.295144
Glyma.05G021900.1.Wm82.a2.v1	Glyma.05G022000.1.Wm82.a2.v1	0.331073
Glyma.05G022000.1.Wm82.a2.v1	Glyma.05G022100.1.Wm82.a2.v1	0.435257
Glyma.05G023600.1.Wm82.a2.v1	Glyma.05G023700.1.Wm82.a2.v1	0.221548
Glyma.05G023700.1.Wm82.a2.v1	Glyma.05G023800.1.Wm82.a2.v1	0.232541
Glyma.05G029100.1.Wm82.a2.v1	Glyma.05G029200.1.Wm82.a2.v1	0.250696
Glyma.05G030400.1.Wm82.a2.v1	Glyma.05G030500.1.Wm82.a2.v1	0.85595
Glyma.05G030500.1.Wm82.a2.v1	Glyma.05G030600.1.Wm82.a2.v1	0.807817
Glyma.05G035400.1.Wm82.a2.v1	Glyma.05G035500.1.Wm82.a2.v1	0.231749
Glyma.05G039200.1.Wm82.a2.v1	Glyma.05G039300.1.Wm82.a2.v1	0.162619
Glyma.05G042500.1.Wm82.a2.v1	Glyma.05G042600.1.Wm82.a2.v1	0.283073
Glyma.05G043000.1.Wm82.a2.v1	Glyma.05G043100.1.Wm82.a2.v1	0.171055
Glyma.05G051400.1.Wm82.a2.v1	Glyma.05G051500.1.Wm82.a2.v1	0.194964
Glyma.05G052300.1.Wm82.a2.v1	Glyma.05G052400.1.Wm82.a2.v1	0.00967755
Glyma.05G054000.1.Wm82.a2.v1	Glyma.05G054100.1.Wm82.a2.v1	0.141397
Glyma.05G054800.1.Wm82.a2.v1	Glyma.05G054900.1.Wm82.a2.v1	0.127805
Glyma.05G057000.1.Wm82.a2.v1	Glyma.05G057100.1.Wm82.a2.v1	1.80485
Glyma.05G057100.1.Wm82.a2.v1	Glyma.05G057200.1.Wm82.a2.v1	0.472946
Glyma.05G057200.1.Wm82.a2.v1	Glyma.05G057300.1.Wm82.a2.v1	0.422813
Glyma.05G057400.1.Wm82.a2.v1	Glyma.05G057500.1.Wm82.a2.v1	0.311488
Glyma.05G057700.1.Wm82.a2.v1	Glyma.05G057800.1.Wm82.a2.v1	0.183842
Glyma.05G068700.1.Wm82.a2.v1	Glyma.05G068800.1.Wm82.a2.v1	3.03858
Glyma.05G069600.1.Wm82.a2.v1	Glyma.05G069700.1.Wm82.a2.v1	NaN
Glyma.05G071300.1.Wm82.a2.v1	Glyma.05G071400.1.Wm82.a2.v1	0.565624
Glyma.05G072700.1.Wm82.a2.v1	Glyma.05G072800.1.Wm82.a2.v1	0
Glyma.05G075100.1.Wm82.a2.v1	Glyma.05G075200.1.Wm82.a2.v1	0.653964
Glyma.05G080400.1.Wm82.a2.v1	Glyma.05G080500.1.Wm82.a2.v1	0.354501
Glyma.05G082200.1.Wm82.a2.v1	Glyma.05G082300.1.Wm82.a2.v1	0.465949
Glyma.05G082300.1.Wm82.a2.v1	Glyma.05G082400.1.Wm82.a2.v1	0.489038
Glyma.05G082400.1.Wm82.a2.v1	Glyma.05G082500.2.Wm82.a2.v1	0.423796
Glyma.05G083900.1.Wm82.a2.v1	Glyma.05G084000.1.Wm82.a2.v1	1.33069
Glyma.05G099900.1.Wm82.a2.v1	Glyma.05G100000.1.Wm82.a2.v1	0.314653
Glyma.05G102800.1.Wm82.a2.v1	Glyma.05G102900.1.Wm82.a2.v1	2.35883
Glyma.05G104900.1.Wm82.a2.v1	Glyma.05G105000.3.Wm82.a2.v1	0.195734
Glyma.05G119500.1.Wm82.a2.v1	Glyma.05G119600.1.Wm82.a2.v1	0.190623
Glyma.05G121200.1.Wm82.a2.v1	Glyma.05G121300.1.Wm82.a2.v1	0.554137
Glyma.05G121300.1.Wm82.a2.v1	Glyma.05G121400.1.Wm82.a2.v1	0.130929
Glyma.05G121500.1.Wm82.a2.v1	Glyma.05G121600.1.Wm82.a2.v1	0.241826
Glyma.05G121800.1.Wm82.a2.v1	Glyma.05G121900.1.Wm82.a2.v1	0.613916
Glyma.05G123700.1.Wm82.a2.v1	Glyma.05G123800.1.Wm82.a2.v1	0.400958
Glyma.05G123800.1.Wm82.a2.v1	Glyma.05G123900.1.Wm82.a2.v1	0.427983
Glyma.05G123900.1.Wm82.a2.v1	Glyma.05G124000.1.Wm82.a2.v1	0.197514
Glyma.05G124800.1.Wm82.a2.v1	Glyma.05G124900.1.Wm82.a2.v1	0.640125
Glyma.05G124900.1.Wm82.a2.v1	Glyma.05G125000.1.Wm82.a2.v1	0.287286
Glyma.05G125000.1.Wm82.a2.v1	Glyma.05G125100.1.Wm82.a2.v1	0.326927
Glyma.05G125800.1.Wm82.a2.v1	Glyma.05G125900.1.Wm82.a2.v1	0.97476
Glyma.05G126700.1.Wm82.a2.v1	Glyma.05G126800.1.Wm82.a2.v1	0.408956
Glyma.05G126800.1.Wm82.a2.v1	Glyma.05G126900.1.Wm82.a2.v1	0.168708
Glyma.05G128900.1.Wm82.a2.v1	Glyma.05G129000.1.Wm82.a2.v1	0.43689
Glyma.05G136200.1.Wm82.a2.v1	Glyma.05G136300.1.Wm82.a2.v1	0.427393
Glyma.05G136300.1.Wm82.a2.v1	Glyma.05G136400.1.Wm82.a2.v1	0.221613
Glyma.05G137500.1.Wm82.a2.v1	Glyma.05G137600.1.Wm82.a2.v1	0.406105
Glyma.05G141300.9.Wm82.a2.v1	Glyma.05G141400.1.Wm82.a2.v1	0.105436
Glyma.05G146400.1.Wm82.a2.v1	Glyma.05G146500.1.Wm82.a2.v1	0.294387
Glyma.05G150600.1.Wm82.a2.v1	Glyma.05G150700.1.Wm82.a2.v1	0.78083
Glyma.05G153100.1.Wm82.a2.v1	Glyma.05G153200.1.Wm82.a2.v1	0.27755
Glyma.05G154300.1.Wm82.a2.v1	Glyma.05G154400.1.Wm82.a2.v1	0.914521
Glyma.05G161300.1.Wm82.a2.v1	Glyma.05G161400.1.Wm82.a2.v1	0.336924
Glyma.05G161400.1.Wm82.a2.v1	Glyma.05G161500.1.Wm82.a2.v1	0.357345
Glyma.05G161500.1.Wm82.a2.v1	Glyma.05G161600.1.Wm82.a2.v1	0.415755
Glyma.05G164600.1.Wm82.a2.v1	Glyma.05G164700.1.Wm82.a2.v1	0.267839
Glyma.05G164700.1.Wm82.a2.v1	Glyma.05G164800.1.Wm82.a2.v1	0.44438
Glyma.05G164900.1.Wm82.a2.v1	Glyma.05G165000.1.Wm82.a2.v1	0.101418
Glyma.05G169100.1.Wm82.a2.v1	Glyma.05G169200.1.Wm82.a2.v1	0.236932
Glyma.05G170000.1.Wm82.a2.v1	Glyma.05G170100.1.Wm82.a2.v1	0.508749
Glyma.05G171800.1.Wm82.a2.v1	Glyma.05G171900.1.Wm82.a2.v1	0.151502
Glyma.05G171900.1.Wm82.a2.v1	Glyma.05G172000.1.Wm82.a2.v1	0
Glyma.05G173300.1.Wm82.a2.v1	Glyma.05G173400.1.Wm82.a2.v1	0.381156
Glyma.05G174700.6.Wm82.a2.v1	Glyma.05G174800.3.Wm82.a2.v1	0.446056
Glyma.05G184000.1.Wm82.a2.v1	Glyma.05G184100.1.Wm82.a2.v1	0.25246
Glyma.05G186300.1.Wm82.a2.v1	Glyma.05G186400.1.Wm82.a2.v1	1.16107
Glyma.05G190300.1.Wm82.a2.v1	Glyma.05G190400.1.Wm82.a2.v1	0.144135
Glyma.05G191000.1.Wm82.a2.v1	Glyma.05G191100.1.Wm82.a2.v1	0.423823
Glyma.05G196900.3.Wm82.a2.v1	Glyma.05G197000.1.Wm82.a2.v1	0.217963
Glyma.05G203200.1.Wm82.a2.v1	Glyma.05G203300.1.Wm82.a2.v1	1.42902
Glyma.05G203300.1.Wm82.a2.v1	Glyma.05G203400.1.Wm82.a2.v1	1.92559
Glyma.05G206900.1.Wm82.a2.v1	Glyma.05G207000.1.Wm82.a2.v1	1.199
Glyma.05G214100.1.Wm82.a2.v1	Glyma.05G214200.1.Wm82.a2.v1	0.0745534
Glyma.05G215000.1.Wm82.a2.v1	Glyma.05G215100.1.Wm82.a2.v1	2.7785
Glyma.05G215300.1.Wm82.a2.v1	Glyma.05G215400.1.Wm82.a2.v1	0.214923
Glyma.05G223300.1.Wm82.a2.v1	Glyma.05G223400.1.Wm82.a2.v1	0.609884
Glyma.05G225600.1.Wm82.a2.v1	Glyma.05G225700.2.Wm82.a2.v1	NaN
Glyma.05G227200.1.Wm82.a2.v1	Glyma.05G227300.1.Wm82.a2.v1	0.607393
Glyma.05G231800.1.Wm82.a2.v1	Glyma.05G231900.1.Wm82.a2.v1	0.636977
Glyma.05G233300.1.Wm82.a2.v1	Glyma.05G233400.1.Wm82.a2.v1	0.260846
Glyma.05G236200.1.Wm82.a2.v1	Glyma.05G236300.1.Wm82.a2.v1	0.528353
Glyma.05G236800.1.Wm82.a2.v1	Glyma.05G236900.1.Wm82.a2.v1	0.235288
Glyma.05G242300.1.Wm82.a2.v1	Glyma.05G242400.1.Wm82.a2.v1	0.909455
Glyma.05G244300.1.Wm82.a2.v1	Glyma.05G244400.1.Wm82.a2.v1	0.408692
Glyma.05G247800.1.Wm82.a2.v1	Glyma.05G247900.1.Wm82.a2.v1	2.30006
Glyma.06G005600.1.Wm82.a2.v1	Glyma.06G005700.1.Wm82.a2.v1	0.418633
Glyma.06G006100.1.Wm82.a2.v1	Glyma.06G006200.1.Wm82.a2.v1	0.582058
Glyma.06G006400.1.Wm82.a2.v1	Glyma.06G006500.1.Wm82.a2.v1	0.229625
Glyma.06G006600.1.Wm82.a2.v1	Glyma.06G006700.1.Wm82.a2.v1	0.183565
Glyma.06G006700.1.Wm82.a2.v1	Glyma.06G006800.1.Wm82.a2.v1	0.224845
Glyma.06G011900.1.Wm82.a2.v1	Glyma.06G012000.2.Wm82.a2.v1	0.222324
Glyma.06G014700.1.Wm82.a2.v1	Glyma.06G014800.1.Wm82.a2.v1	0.214318
Glyma.06G016900.3.Wm82.a2.v1	Glyma.06G017000.1.Wm82.a2.v1	0.341995
Glyma.06G021700.1.Wm82.a2.v1	Glyma.06G021800.1.Wm82.a2.v1	0.26073
Glyma.06G022500.1.Wm82.a2.v1	Glyma.06G022600.1.Wm82.a2.v1	0.284714
Glyma.06G022700.1.Wm82.a2.v1	Glyma.06G022800.1.Wm82.a2.v1	1.51326
Glyma.06G022800.1.Wm82.a2.v1	Glyma.06G022900.1.Wm82.a2.v1	1.12978
Glyma.06G026200.1.Wm82.a2.v1	Glyma.06G026300.1.Wm82.a2.v1	1.22483
Glyma.06G028100.1.Wm82.a2.v1	Glyma.06G028200.1.Wm82.a2.v1	0.282862
Glyma.06G029100.2.Wm82.a2.v1	Glyma.06G029200.1.Wm82.a2.v1	4.62564
Glyma.06G031000.1.Wm82.a2.v1	Glyma.06G031100.1.Wm82.a2.v1	0.225078
Glyma.06G034100.1.Wm82.a2.v1	Glyma.06G034200.1.Wm82.a2.v1	0.126067
Glyma.06G035200.1.Wm82.a2.v1	Glyma.06G035300.1.Wm82.a2.v1	0.397925
Glyma.06G039300.1.Wm82.a2.v1	Glyma.06G039400.1.Wm82.a2.v1	0.285879
Glyma.06G041200.1.Wm82.a2.v1	Glyma.06G041300.1.Wm82.a2.v1	0.561348
Glyma.06G043900.1.Wm82.a2.v1	Glyma.06G044000.1.Wm82.a2.v1	0.452008
Glyma.06G053800.1.Wm82.a2.v1	Glyma.06G053900.1.Wm82.a2.v1	0.295716
Glyma.06G057100.1.Wm82.a2.v1	Glyma.06G057200.1.Wm82.a2.v1	0.537252
Glyma.06G062600.1.Wm82.a2.v1	Glyma.06G062700.1.Wm82.a2.v1	0.135894
Glyma.06G062700.1.Wm82.a2.v1	Glyma.06G062800.1.Wm82.a2.v1	0.174594
Glyma.06G064100.1.Wm82.a2.v1	Glyma.06G064200.1.Wm82.a2.v1	0.0337135
Glyma.06G068600.1.Wm82.a2.v1	Glyma.06G068700.1.Wm82.a2.v1	0.653287
Glyma.06G070500.1.Wm82.a2.v1	Glyma.06G070600.1.Wm82.a2.v1	0.413647
Glyma.06G070600.1.Wm82.a2.v1	Glyma.06G070700.1.Wm82.a2.v1	0.487588
Glyma.06G070900.1.Wm82.a2.v1	Glyma.06G071000.1.Wm82.a2.v1	0.23305
Glyma.06G073400.1.Wm82.a2.v1	Glyma.06G073500.1.Wm82.a2.v1	0.593209
Glyma.06G073900.1.Wm82.a2.v1	Glyma.06G074000.1.Wm82.a2.v1	0.484464
Glyma.06G083000.1.Wm82.a2.v1	Glyma.06G083100.1.Wm82.a2.v1	0.204704
Glyma.06G083100.1.Wm82.a2.v1	Glyma.06G083200.1.Wm82.a2.v1	0.229705
Glyma.06G083900.1.Wm82.a2.v1	Glyma.06G084000.1.Wm82.a2.v1	0.0888732
Glyma.06G085000.1.Wm82.a2.v1	Glyma.06G085100.5.Wm82.a2.v1	0.799621
Glyma.06G085200.4.Wm82.a2.v1	Glyma.06G085300.2.Wm82.a2.v1	0.187384
Glyma.06G087200.1.Wm82.a2.v1	Glyma.06G087300.1.Wm82.a2.v1	0.239642
Glyma.06G088200.2.Wm82.a2.v1	Glyma.06G088300.2.Wm82.a2.v1	0.346614
Glyma.06G088700.1.Wm82.a2.v1	Glyma.06G088800.1.Wm82.a2.v1	0.253181
Glyma.06G090700.1.Wm82.a2.v1	Glyma.06G090800.1.Wm82.a2.v1	2.25068
Glyma.06G092800.1.Wm82.a2.v1	Glyma.06G092900.1.Wm82.a2.v1	1.31071
Glyma.06G096000.1.Wm82.a2.v1	Glyma.06G096100.1.Wm82.a2.v1	0.497374
Glyma.06G097900.1.Wm82.a2.v1	Glyma.06G098000.1.Wm82.a2.v1	3.32384
Glyma.06G103900.1.Wm82.a2.v1	Glyma.06G104000.1.Wm82.a2.v1	0.483768
Glyma.06G104400.1.Wm82.a2.v1	Glyma.06G104500.1.Wm82.a2.v1	0.188486
Glyma.06G106300.1.Wm82.a2.v1	Glyma.06G106400.1.Wm82.a2.v1	0.623321
Glyma.06G110900.1.Wm82.a2.v1	Glyma.06G111000.1.Wm82.a2.v1	0.312723
Glyma.06G111700.1.Wm82.a2.v1	Glyma.06G111800.1.Wm82.a2.v1	0.33772
Glyma.06G111900.1.Wm82.a2.v1	Glyma.06G112000.1.Wm82.a2.v1	0.335699
Glyma.06G112000.1.Wm82.a2.v1	Glyma.06G112100.1.Wm82.a2.v1	0.227404
Glyma.06G114700.1.Wm82.a2.v1	Glyma.06G114800.1.Wm82.a2.v1	0.34533
Glyma.06G118500.1.Wm82.a2.v1	Glyma.06G118600.1.Wm82.a2.v1	1.96211
Glyma.06G119200.1.Wm82.a2.v1	Glyma.06G119300.1.Wm82.a2.v1	2.50784
Glyma.06G123200.1.Wm82.a2.v1	Glyma.06G123300.1.Wm82.a2.v1	0.197842
Glyma.06G123500.1.Wm82.a2.v1	Glyma.06G123600.1.Wm82.a2.v1	0.652388
Glyma.06G123700.1.Wm82.a2.v1	Glyma.06G123800.1.Wm82.a2.v1	0.244188
Glyma.06G128100.1.Wm82.a2.v1	Glyma.06G128200.1.Wm82.a2.v1	0.563245
Glyma.06G129900.1.Wm82.a2.v1	Glyma.06G130000.1.Wm82.a2.v1	0.198076
Glyma.06G130400.1.Wm82.a2.v1	Glyma.06G130500.1.Wm82.a2.v1	0.527969
Glyma.06G130500.1.Wm82.a2.v1	Glyma.06G130600.1.Wm82.a2.v1	0.449076
Glyma.06G135200.1.Wm82.a2.v1	Glyma.06G135300.2.Wm82.a2.v1	0.411519
Glyma.06G135900.1.Wm82.a2.v1	Glyma.06G136000.1.Wm82.a2.v1	0.434524
Glyma.06G137100.1.Wm82.a2.v1	Glyma.06G137200.1.Wm82.a2.v1	0.245313
Glyma.06G137200.1.Wm82.a2.v1	Glyma.06G137300.1.Wm82.a2.v1	0.261785
Glyma.06G137700.1.Wm82.a2.v1	Glyma.06G137800.1.Wm82.a2.v1	0.464153
Glyma.06G138600.1.Wm82.a2.v1	Glyma.06G138700.1.Wm82.a2.v1	0.0239701
Glyma.06G144600.1.Wm82.a2.v1	Glyma.06G144700.1.Wm82.a2.v1	0.669266
Glyma.06G148100.1.Wm82.a2.v1	Glyma.06G148200.1.Wm82.a2.v1	1.22022
Glyma.06G149400.1.Wm82.a2.v1	Glyma.06G149500.1.Wm82.a2.v1	1.59546
Glyma.06G149500.1.Wm82.a2.v1	Glyma.06G149600.1.Wm82.a2.v1	0.216278
Glyma.06G156600.1.Wm82.a2.v1	Glyma.06G156700.1.Wm82.a2.v1	0.428347
Glyma.06G159200.1.Wm82.a2.v1	Glyma.06G159300.1.Wm82.a2.v1	0.235015
Glyma.06G160300.1.Wm82.a2.v1	Glyma.06G160400.1.Wm82.a2.v1	2.36455
Glyma.06G166900.1.Wm82.a2.v1	Glyma.06G167000.1.Wm82.a2.v1	0.205865
Glyma.06G168000.1.Wm82.a2.v1	Glyma.06G168100.1.Wm82.a2.v1	0.582855
Glyma.06G170300.1.Wm82.a2.v1	Glyma.06G170400.1.Wm82.a2.v1	0.20771
Glyma.06G172600.1.Wm82.a2.v1	Glyma.06G172700.1.Wm82.a2.v1	0.135144
Glyma.06G173800.1.Wm82.a2.v1	Glyma.06G173900.1.Wm82.a2.v1	1.55958
Glyma.06G176100.1.Wm82.a2.v1	Glyma.06G176200.1.Wm82.a2.v1	0.272917
Glyma.06G176400.2.Wm82.a2.v1	Glyma.06G176500.1.Wm82.a2.v1	0.286801
Glyma.06G177500.1.Wm82.a2.v1	Glyma.06G177600.1.Wm82.a2.v1	0.568919
Glyma.06G187200.1.Wm82.a2.v1	Glyma.06G187300.1.Wm82.a2.v1	0.768053
Glyma.06G187300.1.Wm82.a2.v1	Glyma.06G187400.2.Wm82.a2.v1	0.485258
Glyma.06G191300.1.Wm82.a2.v1	Glyma.06G191400.4.Wm82.a2.v1	NaN
Glyma.06G193400.1.Wm82.a2.v1	Glyma.06G193500.1.Wm82.a2.v1	0.863899
Glyma.06G197000.1.Wm82.a2.v1	Glyma.06G197100.1.Wm82.a2.v1	0.367219
Glyma.06G197100.1.Wm82.a2.v1	Glyma.06G197200.1.Wm82.a2.v1	0.579175
Glyma.06G200300.1.Wm82.a2.v1	Glyma.06G200400.1.Wm82.a2.v1	0.0934944
Glyma.06G200400.1.Wm82.a2.v1	Glyma.06G200500.1.Wm82.a2.v1	0.196469
Glyma.06G201000.1.Wm82.a2.v1	Glyma.06G201100.1.Wm82.a2.v1	0.405659
Glyma.06G202300.1.Wm82.a2.v1	Glyma.06G202400.1.Wm82.a2.v1	0.664123
Glyma.06G225400.1.Wm82.a2.v1	Glyma.06G225500.1.Wm82.a2.v1	1.04855
Glyma.06G226900.1.Wm82.a2.v1	Glyma.06G227000.1.Wm82.a2.v1	0.00698898
Glyma.06G230000.1.Wm82.a2.v1	Glyma.06G230100.1.Wm82.a2.v1	0.159068
Glyma.06G233600.1.Wm82.a2.v1	Glyma.06G233700.1.Wm82.a2.v1	0.180114
Glyma.06G233900.1.Wm82.a2.v1	Glyma.06G234000.1.Wm82.a2.v1	0.18292
Glyma.06G239500.1.Wm82.a2.v1	Glyma.06G239600.1.Wm82.a2.v1	0.323825
Glyma.06G245400.1.Wm82.a2.v1	Glyma.06G245500.1.Wm82.a2.v1	0.504041
Glyma.06G245700.1.Wm82.a2.v1	Glyma.06G245800.1.Wm82.a2.v1	0.660525
Glyma.06G250300.1.Wm82.a2.v1	Glyma.06G250400.1.Wm82.a2.v1	0.0222513
Glyma.06G250400.1.Wm82.a2.v1	Glyma.06G250500.1.Wm82.a2.v1	0.0147606
Glyma.06G251600.1.Wm82.a2.v1	Glyma.06G251700.1.Wm82.a2.v1	0.0473219
Glyma.06G252000.1.Wm82.a2.v1	Glyma.06G252100.1.Wm82.a2.v1	0.0341831
Glyma.06G252700.1.Wm82.a2.v1	Glyma.06G252800.1.Wm82.a2.v1	0.0614941
Glyma.06G255400.1.Wm82.a2.v1	Glyma.06G255500.1.Wm82.a2.v1	0.0976989
Glyma.06G256500.1.Wm82.a2.v1	Glyma.06G256600.1.Wm82.a2.v1	0.429236
Glyma.06G256600.1.Wm82.a2.v1	Glyma.06G256700.1.Wm82.a2.v1	0.261151
Glyma.06G257000.1.Wm82.a2.v1	Glyma.06G257100.1.Wm82.a2.v1	0.447106
Glyma.06G257400.1.Wm82.a2.v1	Glyma.06G257500.1.Wm82.a2.v1	0.372516
Glyma.06G258200.1.Wm82.a2.v1	Glyma.06G258300.1.Wm82.a2.v1	0.438101
Glyma.06G258400.1.Wm82.a2.v1	Glyma.06G258500.1.Wm82.a2.v1	0.316294
Glyma.06G260200.1.Wm82.a2.v1	Glyma.06G260300.1.Wm82.a2.v1	0.225451
Glyma.06G260900.1.Wm82.a2.v1	Glyma.06G261000.1.Wm82.a2.v1	0.758312
Glyma.06G261000.1.Wm82.a2.v1	Glyma.06G261100.1.Wm82.a2.v1	0.358906
Glyma.06G261100.1.Wm82.a2.v1	Glyma.06G261200.1.Wm82.a2.v1	0.802047
Glyma.06G261200.1.Wm82.a2.v1	Glyma.06G261300.1.Wm82.a2.v1	0.808522
Glyma.06G261400.1.Wm82.a2.v1	Glyma.06G261500.1.Wm82.a2.v1	0.0326355
Glyma.06G261700.1.Wm82.a2.v1	Glyma.06G261800.1.Wm82.a2.v1	NaN
Glyma.06G261900.1.Wm82.a2.v1	Glyma.06G262000.1.Wm82.a2.v1	0.539804
Glyma.06G262000.1.Wm82.a2.v1	Glyma.06G262100.1.Wm82.a2.v1	0.325591
Glyma.06G262300.1.Wm82.a2.v1	Glyma.06G262400.1.Wm82.a2.v1	0.23486
Glyma.06G262400.1.Wm82.a2.v1	Glyma.06G262500.1.Wm82.a2.v1	0.216196
Glyma.06G263500.1.Wm82.a2.v1	Glyma.06G263600.1.Wm82.a2.v1	0.393594
Glyma.06G266100.1.Wm82.a2.v1	Glyma.06G266200.1.Wm82.a2.v1	0.584056
Glyma.06G266200.1.Wm82.a2.v1	Glyma.06G266300.1.Wm82.a2.v1	0.135995
Glyma.06G266300.1.Wm82.a2.v1	Glyma.06G266400.1.Wm82.a2.v1	0.184254
Glyma.06G269500.1.Wm82.a2.v1	Glyma.06G269600.1.Wm82.a2.v1	0.087691
Glyma.06G271000.1.Wm82.a2.v1	Glyma.06G271100.1.Wm82.a2.v1	0.242945
Glyma.06G272000.1.Wm82.a2.v1	Glyma.06G272100.1.Wm82.a2.v1	0.151088
Glyma.06G272700.1.Wm82.a2.v1	Glyma.06G272800.1.Wm82.a2.v1	0.281978
Glyma.06G272800.1.Wm82.a2.v1	Glyma.06G272900.1.Wm82.a2.v1	0.325214
Glyma.06G273000.1.Wm82.a2.v1	Glyma.06G273100.1.Wm82.a2.v1	0.329158
Glyma.06G273100.1.Wm82.a2.v1	Glyma.06G273200.1.Wm82.a2.v1	0.316294
Glyma.06G273600.1.Wm82.a2.v1	Glyma.06G273700.1.Wm82.a2.v1	0.233119
Glyma.06G276200.1.Wm82.a2.v1	Glyma.06G276300.1.Wm82.a2.v1	0.185196
Glyma.06G276600.1.Wm82.a2.v1	Glyma.06G276700.1.Wm82.a2.v1	0.496137
Glyma.06G277100.1.Wm82.a2.v1	Glyma.06G277200.1.Wm82.a2.v1	1.55751
Glyma.06G278700.1.Wm82.a2.v1	Glyma.06G278800.1.Wm82.a2.v1	0
Glyma.06G283400.1.Wm82.a2.v1	Glyma.06G283500.1.Wm82.a2.v1	0.193519
Glyma.06G283500.1.Wm82.a2.v1	Glyma.06G283600.1.Wm82.a2.v1	0.252939
Glyma.06G286600.1.Wm82.a2.v1	Glyma.06G286700.1.Wm82.a2.v1	0.594516
Glyma.06G287300.1.Wm82.a2.v1	Glyma.06G287400.1.Wm82.a2.v1	0.264667
Glyma.06G294100.1.Wm82.a2.v1	Glyma.06G294200.1.Wm82.a2.v1	0.0571145
Glyma.06G294300.1.Wm82.a2.v1	Glyma.06G294400.1.Wm82.a2.v1	0.469391
Glyma.06G294700.1.Wm82.a2.v1	Glyma.06G294800.1.Wm82.a2.v1	0.180804
Glyma.06G294800.1.Wm82.a2.v1	Glyma.06G294900.1.Wm82.a2.v1	0.0489637
Glyma.06G295000.1.Wm82.a2.v1	Glyma.06G295100.1.Wm82.a2.v1	0.290072
Glyma.06G297800.1.Wm82.a2.v1	Glyma.06G297900.1.Wm82.a2.v1	0.711873
Glyma.06G298600.1.Wm82.a2.v1	Glyma.06G298700.1.Wm82.a2.v1	0.321787
Glyma.06G298800.1.Wm82.a2.v1	Glyma.06G298900.1.Wm82.a2.v1	0.700732
Glyma.06G299900.1.Wm82.a2.v1	Glyma.06G300000.1.Wm82.a2.v1	1.11999
Glyma.06G300100.1.Wm82.a2.v1	Glyma.06G300200.1.Wm82.a2.v1	0.191458
Glyma.06G300200.1.Wm82.a2.v1	Glyma.06G300300.1.Wm82.a2.v1	1.36687
Glyma.06G300300.1.Wm82.a2.v1	Glyma.06G300400.1.Wm82.a2.v1	1.14146
Glyma.06G302600.1.Wm82.a2.v1	Glyma.06G302700.1.Wm82.a2.v1	0.304774
Glyma.06G302900.1.Wm82.a2.v1	Glyma.06G303000.1.Wm82.a2.v1	0.0369305
Glyma.06G304500.1.Wm82.a2.v1	Glyma.06G304600.1.Wm82.a2.v1	0.178918
Glyma.06G304600.1.Wm82.a2.v1	Glyma.06G304700.2.Wm82.a2.v1	0.168713
Glyma.06G304700.2.Wm82.a2.v1	Glyma.06G304800.1.Wm82.a2.v1	0.0630402
Glyma.06G305600.1.Wm82.a2.v1	Glyma.06G305700.1.Wm82.a2.v1	0.922099
Glyma.06G307300.1.Wm82.a2.v1	Glyma.06G307400.1.Wm82.a2.v1	0.129632
Glyma.06G308400.1.Wm82.a2.v1	Glyma.06G308500.1.Wm82.a2.v1	0.683872
Glyma.06G311000.1.Wm82.a2.v1	Glyma.06G311100.1.Wm82.a2.v1	0.174346
Glyma.06G311100.1.Wm82.a2.v1	Glyma.06G311200.1.Wm82.a2.v1	0.217791
Glyma.06G311600.1.Wm82.a2.v1	Glyma.06G311700.1.Wm82.a2.v1	0.498563
Glyma.06G312600.1.Wm82.a2.v1	Glyma.06G312700.1.Wm82.a2.v1	1.09952
Glyma.06G313500.1.Wm82.a2.v1	Glyma.06G313600.1.Wm82.a2.v1	0.620284
Glyma.06G313600.1.Wm82.a2.v1	Glyma.06G313700.1.Wm82.a2.v1	0.168515
Glyma.06G313800.1.Wm82.a2.v1	Glyma.06G313900.1.Wm82.a2.v1	0.0253189
Glyma.06G317100.1.Wm82.a2.v1	Glyma.06G317200.1.Wm82.a2.v1	1.10389
Glyma.06G319400.1.Wm82.a2.v1	Glyma.06G319500.2.Wm82.a2.v1	0.190666
Glyma.06G319600.1.Wm82.a2.v1	Glyma.06G319700.1.Wm82.a2.v1	0.207377
Glyma.06G319900.1.Wm82.a2.v1	Glyma.06G320000.1.Wm82.a2.v1	0.260831
Glyma.06G321500.1.Wm82.a2.v1	Glyma.06G321600.1.Wm82.a2.v1	0.243114
Glyma.06G322000.1.Wm82.a2.v1	Glyma.06G322100.1.Wm82.a2.v1	0.49677
Glyma.07G004600.1.Wm82.a2.v1	Glyma.07G004700.1.Wm82.a2.v1	0.457657
Glyma.07G006800.1.Wm82.a2.v1	Glyma.07G006900.1.Wm82.a2.v1	0.439987
Glyma.07G006900.1.Wm82.a2.v1	Glyma.07G007000.1.Wm82.a2.v1	0.238792
Glyma.07G011500.1.Wm82.a2.v1	Glyma.07G011600.1.Wm82.a2.v1	0.235931
Glyma.07G011800.1.Wm82.a2.v1	Glyma.07G011900.1.Wm82.a2.v1	0.0835948
Glyma.07G013100.1.Wm82.a2.v1	Glyma.07G013200.1.Wm82.a2.v1	0.189852
Glyma.07G013200.1.Wm82.a2.v1	Glyma.07G013300.1.Wm82.a2.v1	0.21617
Glyma.07G014500.1.Wm82.a2.v1	Glyma.07G014600.1.Wm82.a2.v1	0.39926
Glyma.07G014600.1.Wm82.a2.v1	Glyma.07G014700.1.Wm82.a2.v1	0.774413
Glyma.07G018700.1.Wm82.a2.v1	Glyma.07G018800.1.Wm82.a2.v1	0.377376
Glyma.07G022300.1.Wm82.a2.v1	Glyma.07G022400.1.Wm82.a2.v1	0.341071
Glyma.07G024200.1.Wm82.a2.v1	Glyma.07G024300.1.Wm82.a2.v1	0.0318491
Glyma.07G024500.1.Wm82.a2.v1	Glyma.07G024600.1.Wm82.a2.v1	0.0426308
Glyma.07G025100.1.Wm82.a2.v1	Glyma.07G025200.3.Wm82.a2.v1	0.0583763
Glyma.07G026100.1.Wm82.a2.v1	Glyma.07G026200.1.Wm82.a2.v1	1.55379
Glyma.07G027100.1.Wm82.a2.v1	Glyma.07G027200.1.Wm82.a2.v1	1.64348
Glyma.07G027500.1.Wm82.a2.v1	Glyma.07G027600.1.Wm82.a2.v1	0.396826
Glyma.07G027600.1.Wm82.a2.v1	Glyma.07G027700.1.Wm82.a2.v1	0.209547
Glyma.07G029600.1.Wm82.a2.v1	Glyma.07G029700.1.Wm82.a2.v1	0.285044
Glyma.07G034800.1.Wm82.a2.v1	Glyma.07G034900.1.Wm82.a2.v1	0.283138
Glyma.07G035700.1.Wm82.a2.v1	Glyma.07G035800.2.Wm82.a2.v1	0.475394
Glyma.07G038500.1.Wm82.a2.v1	Glyma.07G038600.1.Wm82.a2.v1	0.691611
Glyma.07G038600.1.Wm82.a2.v1	Glyma.07G038700.1.Wm82.a2.v1	0.292723
Glyma.07G038700.1.Wm82.a2.v1	Glyma.07G038800.1.Wm82.a2.v1	0.0267289
Glyma.07G039000.1.Wm82.a2.v1	Glyma.07G039100.1.Wm82.a2.v1	0.627059
Glyma.07G044500.1.Wm82.a2.v1	Glyma.07G044600.1.Wm82.a2.v1	0.0451819
Glyma.07G044600.1.Wm82.a2.v1	Glyma.07G044700.1.Wm82.a2.v1	0.348835
Glyma.07G047900.1.Wm82.a2.v1	Glyma.07G048000.1.Wm82.a2.v1	0.484449
Glyma.07G048000.1.Wm82.a2.v1	Glyma.07G048100.1.Wm82.a2.v1	0.16395
Glyma.07G048700.1.Wm82.a2.v1	Glyma.07G048800.1.Wm82.a2.v1	0.315943
Glyma.07G048800.1.Wm82.a2.v1	Glyma.07G048900.1.Wm82.a2.v1	1.22196
Glyma.07G054100.1.Wm82.a2.v1	Glyma.07G054200.1.Wm82.a2.v1	0.161536
Glyma.07G059400.2.Wm82.a2.v1	Glyma.07G059500.1.Wm82.a2.v1	0.0205492
Glyma.07G059900.1.Wm82.a2.v1	Glyma.07G060000.1.Wm82.a2.v1	0.0697308
Glyma.07G061900.1.Wm82.a2.v1	Glyma.07G062000.1.Wm82.a2.v1	0.405509
Glyma.07G065500.2.Wm82.a2.v1	Glyma.07G065600.2.Wm82.a2.v1	0.0991203
Glyma.07G066900.1.Wm82.a2.v1	Glyma.07G067000.1.Wm82.a2.v1	0.217221
Glyma.07G067200.1.Wm82.a2.v1	Glyma.07G067300.1.Wm82.a2.v1	0.0661691
Glyma.07G071400.1.Wm82.a2.v1	Glyma.07G071500.1.Wm82.a2.v1	0.171142
Glyma.07G071500.1.Wm82.a2.v1	Glyma.07G071600.1.Wm82.a2.v1	0.141921
Glyma.07G073800.1.Wm82.a2.v1	Glyma.07G073900.1.Wm82.a2.v1	1.38724
Glyma.07G075400.1.Wm82.a2.v1	Glyma.07G075500.1.Wm82.a2.v1	0.551115
Glyma.07G076300.1.Wm82.a2.v1	Glyma.07G076400.1.Wm82.a2.v1	0.19193
Glyma.07G076500.1.Wm82.a2.v1	Glyma.07G076600.1.Wm82.a2.v1	1.24297
Glyma.07G077200.1.Wm82.a2.v1	Glyma.07G077300.1.Wm82.a2.v1	0.375028
Glyma.07G079400.1.Wm82.a2.v1	Glyma.07G079500.1.Wm82.a2.v1	0.104588
Glyma.07G081800.1.Wm82.a2.v1	Glyma.07G081900.1.Wm82.a2.v1	0.233704
Glyma.07G081900.1.Wm82.a2.v1	Glyma.07G082000.1.Wm82.a2.v1	1.18796
Glyma.07G082000.1.Wm82.a2.v1	Glyma.07G082100.1.Wm82.a2.v1	0.728782
Glyma.07G082400.1.Wm82.a2.v1	Glyma.07G082500.1.Wm82.a2.v1	1.41838
Glyma.07G083200.1.Wm82.a2.v1	Glyma.07G083300.1.Wm82.a2.v1	0.200856
Glyma.07G083300.1.Wm82.a2.v1	Glyma.07G083400.1.Wm82.a2.v1	NaN
Glyma.07G087400.1.Wm82.a2.v1	Glyma.07G087500.1.Wm82.a2.v1	0.779316
Glyma.07G087500.1.Wm82.a2.v1	Glyma.07G087600.1.Wm82.a2.v1	0.372456
Glyma.07G089700.1.Wm82.a2.v1	Glyma.07G089800.1.Wm82.a2.v1	0.607426
Glyma.07G089800.1.Wm82.a2.v1	Glyma.07G089900.1.Wm82.a2.v1	1.52528
Glyma.07G094100.1.Wm82.a2.v1	Glyma.07G094200.1.Wm82.a2.v1	0.497103
Glyma.07G095000.1.Wm82.a2.v1	Glyma.07G095100.1.Wm82.a2.v1	0.144869
Glyma.07G095100.1.Wm82.a2.v1	Glyma.07G095200.1.Wm82.a2.v1	0.0621259
Glyma.07G095400.1.Wm82.a2.v1	Glyma.07G095500.1.Wm82.a2.v1	0.54522
Glyma.07G095500.1.Wm82.a2.v1	Glyma.07G095600.1.Wm82.a2.v1	NaN
Glyma.07G095700.1.Wm82.a2.v1	Glyma.07G095800.1.Wm82.a2.v1	0.208478
Glyma.07G096800.1.Wm82.a2.v1	Glyma.07G096900.1.Wm82.a2.v1	0.470371
Glyma.07G096900.1.Wm82.a2.v1	Glyma.07G097000.1.Wm82.a2.v1	0.348824
Glyma.07G098600.1.Wm82.a2.v1	Glyma.07G098700.1.Wm82.a2.v1	0.121477
Glyma.07G098700.1.Wm82.a2.v1	Glyma.07G098800.1.Wm82.a2.v1	0.447183
Glyma.07G098900.1.Wm82.a2.v1	Glyma.07G099000.1.Wm82.a2.v1	0.246207
Glyma.07G099900.1.Wm82.a2.v1	Glyma.07G100000.1.Wm82.a2.v1	0.411403
Glyma.07G100000.1.Wm82.a2.v1	Glyma.07G100100.1.Wm82.a2.v1	0.292957
Glyma.07G103700.1.Wm82.a2.v1	Glyma.07G103800.1.Wm82.a2.v1	0.196543
Glyma.07G103800.1.Wm82.a2.v1	Glyma.07G103900.1.Wm82.a2.v1	0.281777
Glyma.07G103900.1.Wm82.a2.v1	Glyma.07G104000.1.Wm82.a2.v1	0.225201
Glyma.07G107300.1.Wm82.a2.v1	Glyma.07G107400.2.Wm82.a2.v1	0.208016
Glyma.07G111000.1.Wm82.a2.v1	Glyma.07G111100.2.Wm82.a2.v1	0.223792
Glyma.07G111300.1.Wm82.a2.v1	Glyma.07G111400.1.Wm82.a2.v1	0.440209
Glyma.07G111400.1.Wm82.a2.v1	Glyma.07G111500.2.Wm82.a2.v1	0.387576
Glyma.07G113100.1.Wm82.a2.v1	Glyma.07G113200.1.Wm82.a2.v1	0.485962
Glyma.07G115400.1.Wm82.a2.v1	Glyma.07G115500.1.Wm82.a2.v1	1.01359
Glyma.07G117500.1.Wm82.a2.v1	Glyma.07G117600.1.Wm82.a2.v1	0.45579
Glyma.07G117900.1.Wm82.a2.v1	Glyma.07G118000.1.Wm82.a2.v1	0.209905
Glyma.07G118100.1.Wm82.a2.v1	Glyma.07G118200.1.Wm82.a2.v1	0.227309
Glyma.07G124600.1.Wm82.a2.v1	Glyma.07G124700.1.Wm82.a2.v1	0.0671777
Glyma.07G134800.1.Wm82.a2.v1	Glyma.07G134900.1.Wm82.a2.v1	0.297549
Glyma.07G136000.1.Wm82.a2.v1	Glyma.07G136100.1.Wm82.a2.v1	0.297644
Glyma.07G136100.1.Wm82.a2.v1	Glyma.07G136200.1.Wm82.a2.v1	0.641663
Glyma.07G136900.1.Wm82.a2.v1	Glyma.07G137000.1.Wm82.a2.v1	1.6295
Glyma.07G138100.1.Wm82.a2.v1	Glyma.07G138200.1.Wm82.a2.v1	0.448104
Glyma.07G139600.1.Wm82.a2.v1	Glyma.07G139700.1.Wm82.a2.v1	0.199582
Glyma.07G139700.1.Wm82.a2.v1	Glyma.07G139800.1.Wm82.a2.v1	0.0140684
Glyma.07G139800.1.Wm82.a2.v1	Glyma.07G139900.1.Wm82.a2.v1	0.100647
Glyma.07G139900.1.Wm82.a2.v1	Glyma.07G140000.1.Wm82.a2.v1	0.151382
Glyma.07G140000.1.Wm82.a2.v1	Glyma.07G140100.1.Wm82.a2.v1	0.297122
Glyma.07G140300.1.Wm82.a2.v1	Glyma.07G140400.1.Wm82.a2.v1	0.214263
Glyma.07G140400.1.Wm82.a2.v1	Glyma.07G140500.1.Wm82.a2.v1	0.218398
Glyma.07G142400.1.Wm82.a2.v1	Glyma.07G142500.1.Wm82.a2.v1	0.559913
Glyma.07G142500.1.Wm82.a2.v1	Glyma.07G142600.1.Wm82.a2.v1	0.659794
Glyma.07G144000.1.Wm82.a2.v1	Glyma.07G144100.1.Wm82.a2.v1	NaN
Glyma.07G147800.1.Wm82.a2.v1	Glyma.07G147900.1.Wm82.a2.v1	0.405677
Glyma.07G150200.1.Wm82.a2.v1	Glyma.07G150300.1.Wm82.a2.v1	0.518663
Glyma.07G150300.1.Wm82.a2.v1	Glyma.07G150400.1.Wm82.a2.v1	0.950124
Glyma.07G151800.1.Wm82.a2.v1	Glyma.07G151900.1.Wm82.a2.v1	0.244993
Glyma.07G153200.1.Wm82.a2.v1	Glyma.07G153300.1.Wm82.a2.v1	0.404797
Glyma.07G178100.1.Wm82.a2.v1	Glyma.07G178200.1.Wm82.a2.v1	0.124855
Glyma.07G178200.1.Wm82.a2.v1	Glyma.07G178300.1.Wm82.a2.v1	0.245948
Glyma.07G183200.1.Wm82.a2.v1	Glyma.07G183300.1.Wm82.a2.v1	0.3044
Glyma.07G183300.1.Wm82.a2.v1	Glyma.07G183400.1.Wm82.a2.v1	0.528082
Glyma.07G186000.1.Wm82.a2.v1	Glyma.07G186100.2.Wm82.a2.v1	0.294526
Glyma.07G187600.1.Wm82.a2.v1	Glyma.07G187700.1.Wm82.a2.v1	2.04954
Glyma.07G190400.1.Wm82.a2.v1	Glyma.07G190500.1.Wm82.a2.v1	0.666931
Glyma.07G193200.1.Wm82.a2.v1	Glyma.07G193300.1.Wm82.a2.v1	0.00966197
Glyma.07G193300.1.Wm82.a2.v1	Glyma.07G193400.1.Wm82.a2.v1	0.62398
Glyma.07G193400.1.Wm82.a2.v1	Glyma.07G193500.1.Wm82.a2.v1	0.633854
Glyma.07G194300.1.Wm82.a2.v1	Glyma.07G194400.1.Wm82.a2.v1	0.366613
Glyma.07G202300.1.Wm82.a2.v1	Glyma.07G202400.1.Wm82.a2.v1	0.569954
Glyma.07G204800.1.Wm82.a2.v1	Glyma.07G204900.1.Wm82.a2.v1	0.559143
Glyma.07G204900.1.Wm82.a2.v1	Glyma.07G205000.1.Wm82.a2.v1	0.363012
Glyma.07G205300.1.Wm82.a2.v1	Glyma.07G205400.1.Wm82.a2.v1	0.506274
Glyma.07G209000.1.Wm82.a2.v1	Glyma.07G209100.1.Wm82.a2.v1	0.340338
Glyma.07G209800.1.Wm82.a2.v1	Glyma.07G209900.1.Wm82.a2.v1	0.209808
Glyma.07G211000.1.Wm82.a2.v1	Glyma.07G211100.1.Wm82.a2.v1	1.41251
Glyma.07G211100.1.Wm82.a2.v1	Glyma.07G211200.1.Wm82.a2.v1	0.579381
Glyma.07G218800.1.Wm82.a2.v1	Glyma.07G218900.1.Wm82.a2.v1	0.426943
Glyma.07G220400.1.Wm82.a2.v1	Glyma.07G220500.1.Wm82.a2.v1	0.365077
Glyma.07G225300.1.Wm82.a2.v1	Glyma.07G225400.1.Wm82.a2.v1	1.19141
Glyma.07G226400.1.Wm82.a2.v1	Glyma.07G226500.1.Wm82.a2.v1	0.990064
Glyma.07G233900.1.Wm82.a2.v1	Glyma.07G234000.1.Wm82.a2.v1	1.52525
Glyma.07G235000.1.Wm82.a2.v1	Glyma.07G235100.1.Wm82.a2.v1	0.00878487
Glyma.07G236400.1.Wm82.a2.v1	Glyma.07G236500.1.Wm82.a2.v1	0.205153
Glyma.07G236800.1.Wm82.a2.v1	Glyma.07G236900.1.Wm82.a2.v1	0.00430572
Glyma.07G238400.1.Wm82.a2.v1	Glyma.07G238500.1.Wm82.a2.v1	0.314967
Glyma.07G240800.1.Wm82.a2.v1	Glyma.07G240900.1.Wm82.a2.v1	0.373631
Glyma.07G242100.1.Wm82.a2.v1	Glyma.07G242200.1.Wm82.a2.v1	0.277628
Glyma.07G246300.1.Wm82.a2.v1	Glyma.07G246400.1.Wm82.a2.v1	0.118526
Glyma.07G247700.1.Wm82.a2.v1	Glyma.07G247800.1.Wm82.a2.v1	0.811959
Glyma.07G251200.1.Wm82.a2.v1	Glyma.07G251300.1.Wm82.a2.v1	2.31663
Glyma.07G253500.1.Wm82.a2.v1	Glyma.07G253600.1.Wm82.a2.v1	0.367743
Glyma.07G254600.1.Wm82.a2.v1	Glyma.07G254700.1.Wm82.a2.v1	0.807813
Glyma.07G254700.1.Wm82.a2.v1	Glyma.07G254800.1.Wm82.a2.v1	0.281098
Glyma.07G254800.1.Wm82.a2.v1	Glyma.07G254900.1.Wm82.a2.v1	0.188598
Glyma.07G255700.1.Wm82.a2.v1	Glyma.07G255800.1.Wm82.a2.v1	0.246745
Glyma.07G256000.1.Wm82.a2.v1	Glyma.07G256100.1.Wm82.a2.v1	0.308324
Glyma.07G256300.1.Wm82.a2.v1	Glyma.07G256400.1.Wm82.a2.v1	0.108334
Glyma.07G258600.1.Wm82.a2.v1	Glyma.07G258700.1.Wm82.a2.v1	0.846965
Glyma.07G259700.1.Wm82.a2.v1	Glyma.07G259800.1.Wm82.a2.v1	0.32835
Glyma.07G259800.1.Wm82.a2.v1	Glyma.07G259900.1.Wm82.a2.v1	0.319694
Glyma.07G262300.1.Wm82.a2.v1	Glyma.07G262400.1.Wm82.a2.v1	0.021054
Glyma.07G265600.1.Wm82.a2.v1	Glyma.07G265700.1.Wm82.a2.v1	0.0804065
Glyma.07G270700.1.Wm82.a2.v1	Glyma.07G270800.1.Wm82.a2.v1	0.623633
Glyma.08G013800.1.Wm82.a2.v1	Glyma.08G013900.1.Wm82.a2.v1	2.25181
Glyma.08G019900.1.Wm82.a2.v1	Glyma.08G020000.1.Wm82.a2.v1	NaN
Glyma.08G021300.1.Wm82.a2.v1	Glyma.08G021400.1.Wm82.a2.v1	NaN
Glyma.08G021500.1.Wm82.a2.v1	Glyma.08G021600.1.Wm82.a2.v1	0.227811
Glyma.08G030400.1.Wm82.a2.v1	Glyma.08G030500.1.Wm82.a2.v1	0.620987
Glyma.08G032500.1.Wm82.a2.v1	Glyma.08G032600.1.Wm82.a2.v1	0.174699
Glyma.08G034100.1.Wm82.a2.v1	Glyma.08G034200.1.Wm82.a2.v1	0.0277168
Glyma.08G044200.1.Wm82.a2.v1	Glyma.08G044300.1.Wm82.a2.v1	1.95335
Glyma.08G046700.1.Wm82.a2.v1	Glyma.08G046800.1.Wm82.a2.v1	0.94836
Glyma.08G049700.1.Wm82.a2.v1	Glyma.08G049800.1.Wm82.a2.v1	0.133438
Glyma.08G059000.1.Wm82.a2.v1	Glyma.08G059100.1.Wm82.a2.v1	0.907255
Glyma.08G060900.1.Wm82.a2.v1	Glyma.08G061000.1.Wm82.a2.v1	NaN
Glyma.08G062000.1.Wm82.a2.v1	Glyma.08G062100.1.Wm82.a2.v1	0.329452
Glyma.08G062700.1.Wm82.a2.v1	Glyma.08G062800.1.Wm82.a2.v1	1.26576
Glyma.08G062800.1.Wm82.a2.v1	Glyma.08G062900.1.Wm82.a2.v1	1.23846
Glyma.08G063200.1.Wm82.a2.v1	Glyma.08G063300.2.Wm82.a2.v1	0.476566
Glyma.08G065300.1.Wm82.a2.v1	Glyma.08G065400.4.Wm82.a2.v1	0.505348
Glyma.08G065500.1.Wm82.a2.v1	Glyma.08G065600.1.Wm82.a2.v1	0.892313
Glyma.08G065700.1.Wm82.a2.v1	Glyma.08G065800.1.Wm82.a2.v1	0.146956
Glyma.08G065800.1.Wm82.a2.v1	Glyma.08G065900.1.Wm82.a2.v1	0.0183897
Glyma.08G065900.1.Wm82.a2.v1	Glyma.08G066000.1.Wm82.a2.v1	0.479452
Glyma.08G066000.1.Wm82.a2.v1	Glyma.08G066100.1.Wm82.a2.v1	0.818255
Glyma.08G066300.1.Wm82.a2.v1	Glyma.08G066400.1.Wm82.a2.v1	0.408831
Glyma.08G068700.1.Wm82.a2.v1	Glyma.08G068800.1.Wm82.a2.v1	0.231663
Glyma.08G070700.1.Wm82.a2.v1	Glyma.08G070800.2.Wm82.a2.v1	0.457678
Glyma.08G071000.1.Wm82.a2.v1	Glyma.08G071100.1.Wm82.a2.v1	0.267388
Glyma.08G071100.1.Wm82.a2.v1	Glyma.08G071200.2.Wm82.a2.v1	0.466872
Glyma.08G071500.1.Wm82.a2.v1	Glyma.08G071600.1.Wm82.a2.v1	0.239892
Glyma.08G072200.1.Wm82.a2.v1	Glyma.08G072300.1.Wm82.a2.v1	1.32955
Glyma.08G075900.1.Wm82.a2.v1	Glyma.08G076000.1.Wm82.a2.v1	0.967977
Glyma.08G076000.1.Wm82.a2.v1	Glyma.08G076100.1.Wm82.a2.v1	0.196928
Glyma.08G076200.1.Wm82.a2.v1	Glyma.08G076300.1.Wm82.a2.v1	0.199016
Glyma.08G078800.1.Wm82.a2.v1	Glyma.08G078900.1.Wm82.a2.v1	0.190067
Glyma.08G079100.1.Wm82.a2.v1	Glyma.08G079200.1.Wm82.a2.v1	0.395157
Glyma.08G080000.1.Wm82.a2.v1	Glyma.08G080100.1.Wm82.a2.v1	0.150838
Glyma.08G080400.1.Wm82.a2.v1	Glyma.08G080500.1.Wm82.a2.v1	0.670376
Glyma.08G080600.1.Wm82.a2.v1	Glyma.08G080700.1.Wm82.a2.v1	0.355574
Glyma.08G081700.1.Wm82.a2.v1	Glyma.08G081800.1.Wm82.a2.v1	0.238243
Glyma.08G083400.1.Wm82.a2.v1	Glyma.08G083500.1.Wm82.a2.v1	0.13193
Glyma.08G089200.1.Wm82.a2.v1	Glyma.08G089300.1.Wm82.a2.v1	0.492116
Glyma.08G089400.1.Wm82.a2.v1	Glyma.08G089500.1.Wm82.a2.v1	0.9223
Glyma.08G091300.1.Wm82.a2.v1	Glyma.08G091400.1.Wm82.a2.v1	0.215605
Glyma.08G091400.1.Wm82.a2.v1	Glyma.08G091500.1.Wm82.a2.v1	0.23185
Glyma.08G093500.1.Wm82.a2.v1	Glyma.08G093600.1.Wm82.a2.v1	1.87042
Glyma.08G096600.1.Wm82.a2.v1	Glyma.08G096700.1.Wm82.a2.v1	0.14908
Glyma.08G096700.1.Wm82.a2.v1	Glyma.08G096800.1.Wm82.a2.v1	0.147809
Glyma.08G098300.1.Wm82.a2.v1	Glyma.08G098400.1.Wm82.a2.v1	1.35614
Glyma.08G103900.1.Wm82.a2.v1	Glyma.08G104000.1.Wm82.a2.v1	0.728241
Glyma.08G106000.1.Wm82.a2.v1	Glyma.08G106100.1.Wm82.a2.v1	0.308422
Glyma.08G107500.1.Wm82.a2.v1	Glyma.08G107600.1.Wm82.a2.v1	0.773426
Glyma.08G109200.1.Wm82.a2.v1	Glyma.08G109300.1.Wm82.a2.v1	0.0860598
Glyma.08G109300.1.Wm82.a2.v1	Glyma.08G109400.1.Wm82.a2.v1	0.0574627
Glyma.08G109400.1.Wm82.a2.v1	Glyma.08G109500.1.Wm82.a2.v1	0.102555
Glyma.08G110400.1.Wm82.a2.v1	Glyma.08G110500.1.Wm82.a2.v1	0.0126186
Glyma.08G111700.1.Wm82.a2.v1	Glyma.08G111800.1.Wm82.a2.v1	0.408497
Glyma.08G112100.1.Wm82.a2.v1	Glyma.08G112200.1.Wm82.a2.v1	0.900731
Glyma.08G112400.1.Wm82.a2.v1	Glyma.08G112500.1.Wm82.a2.v1	1.17055
Glyma.08G114000.1.Wm82.a2.v1	Glyma.08G114100.1.Wm82.a2.v1	0.168082
Glyma.08G114300.1.Wm82.a2.v1	Glyma.08G114400.1.Wm82.a2.v1	0.0704951
Glyma.08G116300.1.Wm82.a2.v1	Glyma.08G116400.1.Wm82.a2.v1	0.159286
Glyma.08G118700.1.Wm82.a2.v1	Glyma.08G118800.1.Wm82.a2.v1	0.51319
Glyma.08G118800.1.Wm82.a2.v1	Glyma.08G118900.1.Wm82.a2.v1	0.349323
Glyma.08G119400.1.Wm82.a2.v1	Glyma.08G119500.1.Wm82.a2.v1	0.0600801
Glyma.08G120100.1.Wm82.a2.v1	Glyma.08G120200.1.Wm82.a2.v1	0.265469
Glyma.08G122100.1.Wm82.a2.v1	Glyma.08G122200.1.Wm82.a2.v1	0.280899
Glyma.08G125000.1.Wm82.a2.v1	Glyma.08G125100.1.Wm82.a2.v1	0.107086
Glyma.08G128800.1.Wm82.a2.v1	Glyma.08G128900.1.Wm82.a2.v1	0.0866154
Glyma.08G129600.2.Wm82.a2.v1	Glyma.08G129700.1.Wm82.a2.v1	0.842861
Glyma.08G130600.1.Wm82.a2.v1	Glyma.08G130700.1.Wm82.a2.v1	0.450488
Glyma.08G136700.1.Wm82.a2.v1	Glyma.08G136800.1.Wm82.a2.v1	0.361274
Glyma.08G140400.2.Wm82.a2.v1	Glyma.08G140500.1.Wm82.a2.v1	0.275484
Glyma.08G140500.1.Wm82.a2.v1	Glyma.08G140600.1.Wm82.a2.v1	0.250305
Glyma.08G141700.1.Wm82.a2.v1	Glyma.08G141800.1.Wm82.a2.v1	0.218665
Glyma.08G150300.1.Wm82.a2.v1	Glyma.08G150400.1.Wm82.a2.v1	0.855644
Glyma.08G150400.1.Wm82.a2.v1	Glyma.08G150500.1.Wm82.a2.v1	0.308565
Glyma.08G153600.1.Wm82.a2.v1	Glyma.08G153700.1.Wm82.a2.v1	0.816484
Glyma.08G155500.1.Wm82.a2.v1	Glyma.08G155600.1.Wm82.a2.v1	0.050158
Glyma.08G164700.1.Wm82.a2.v1	Glyma.08G164800.1.Wm82.a2.v1	0.256691
Glyma.08G165400.1.Wm82.a2.v1	Glyma.08G165500.1.Wm82.a2.v1	1.55304
Glyma.08G165800.1.Wm82.a2.v1	Glyma.08G165900.1.Wm82.a2.v1	0.669177
Glyma.08G166000.1.Wm82.a2.v1	Glyma.08G166100.1.Wm82.a2.v1	0.413981
Glyma.08G166100.1.Wm82.a2.v1	Glyma.08G166200.1.Wm82.a2.v1	0.746804
Glyma.08G166900.1.Wm82.a2.v1	Glyma.08G167000.1.Wm82.a2.v1	0.227338
Glyma.08G167400.1.Wm82.a2.v1	Glyma.08G167500.1.Wm82.a2.v1	NaN
Glyma.08G169100.1.Wm82.a2.v1	Glyma.08G169200.1.Wm82.a2.v1	0.381654
Glyma.08G169200.1.Wm82.a2.v1	Glyma.08G169300.1.Wm82.a2.v1	0.200057
Glyma.08G170000.1.Wm82.a2.v1	Glyma.08G170100.1.Wm82.a2.v1	0.955213
Glyma.08G170800.1.Wm82.a2.v1	Glyma.08G170900.1.Wm82.a2.v1	0.16092
Glyma.08G171300.1.Wm82.a2.v1	Glyma.08G171400.1.Wm82.a2.v1	0.278648
Glyma.08G171700.2.Wm82.a2.v1	Glyma.08G171800.1.Wm82.a2.v1	0.630793
Glyma.08G175100.1.Wm82.a2.v1	Glyma.08G175200.1.Wm82.a2.v1	1.02979
Glyma.08G179600.1.Wm82.a2.v1	Glyma.08G179700.1.Wm82.a2.v1	0.633468
Glyma.08G179700.1.Wm82.a2.v1	Glyma.08G179800.1.Wm82.a2.v1	0.420431
Glyma.08G182800.1.Wm82.a2.v1	Glyma.08G182900.1.Wm82.a2.v1	1.05394
Glyma.08G189100.1.Wm82.a2.v1	Glyma.08G189200.1.Wm82.a2.v1	1.18072
Glyma.08G189200.1.Wm82.a2.v1	Glyma.08G189300.1.Wm82.a2.v1	0.508888
Glyma.08G189400.1.Wm82.a2.v1	Glyma.08G189500.1.Wm82.a2.v1	0.518812
Glyma.08G189600.1.Wm82.a2.v1	Glyma.08G189700.1.Wm82.a2.v1	2.48509
Glyma.08G189700.1.Wm82.a2.v1	Glyma.08G189800.1.Wm82.a2.v1	2.20387
Glyma.08G191900.1.Wm82.a2.v1	Glyma.08G192000.1.Wm82.a2.v1	0.256583
Glyma.08G194600.1.Wm82.a2.v1	Glyma.08G194700.1.Wm82.a2.v1	0.672183
Glyma.08G195000.1.Wm82.a2.v1	Glyma.08G195100.1.Wm82.a2.v1	0.285348
Glyma.08G195700.1.Wm82.a2.v1	Glyma.08G195800.1.Wm82.a2.v1	0.239328
Glyma.08G196800.1.Wm82.a2.v1	Glyma.08G196900.1.Wm82.a2.v1	0.442375
Glyma.08G196900.1.Wm82.a2.v1	Glyma.08G197000.1.Wm82.a2.v1	0.235361
Glyma.08G197000.1.Wm82.a2.v1	Glyma.08G197100.1.Wm82.a2.v1	0.1853
Glyma.08G197100.1.Wm82.a2.v1	Glyma.08G197200.1.Wm82.a2.v1	0.119921
Glyma.08G198100.1.Wm82.a2.v1	Glyma.08G198200.1.Wm82.a2.v1	0.0230787
Glyma.08G200000.1.Wm82.a2.v1	Glyma.08G200100.1.Wm82.a2.v1	0.545856
Glyma.08G200100.1.Wm82.a2.v1	Glyma.08G200200.1.Wm82.a2.v1	0.311299
Glyma.08G201900.1.Wm82.a2.v1	Glyma.08G202000.1.Wm82.a2.v1	0.107342
Glyma.08G203700.1.Wm82.a2.v1	Glyma.08G203800.1.Wm82.a2.v1	0.249242
Glyma.08G203900.1.Wm82.a2.v1	Glyma.08G204000.1.Wm82.a2.v1	0.43373
Glyma.08G206400.1.Wm82.a2.v1	Glyma.08G206500.1.Wm82.a2.v1	0.724795
Glyma.08G215100.1.Wm82.a2.v1	Glyma.08G215200.1.Wm82.a2.v1	0.442792
Glyma.08G217800.1.Wm82.a2.v1	Glyma.08G217900.1.Wm82.a2.v1	0.267972
Glyma.08G219400.1.Wm82.a2.v1	Glyma.08G219500.2.Wm82.a2.v1	0.293484
Glyma.08G219600.1.Wm82.a2.v1	Glyma.08G219700.1.Wm82.a2.v1	0.0987726
Glyma.08G228400.1.Wm82.a2.v1	Glyma.08G228500.1.Wm82.a2.v1	0.506182
Glyma.08G228500.1.Wm82.a2.v1	Glyma.08G228600.1.Wm82.a2.v1	0.0379828
Glyma.08G230400.1.Wm82.a2.v1	Glyma.08G230500.1.Wm82.a2.v1	0.327198
Glyma.08G234400.1.Wm82.a2.v1	Glyma.08G234500.1.Wm82.a2.v1	0.253894
Glyma.08G235300.1.Wm82.a2.v1	Glyma.08G235400.1.Wm82.a2.v1	0.406909
Glyma.08G235800.1.Wm82.a2.v1	Glyma.08G235900.2.Wm82.a2.v1	0.070123
Glyma.08G240300.1.Wm82.a2.v1	Glyma.08G240400.2.Wm82.a2.v1	0.413465
Glyma.08G244500.1.Wm82.a2.v1	Glyma.08G244600.1.Wm82.a2.v1	0.466107
Glyma.08G245600.1.Wm82.a2.v1	Glyma.08G245700.1.Wm82.a2.v1	0.294457
Glyma.08G252200.1.Wm82.a2.v1	Glyma.08G252300.3.Wm82.a2.v1	0.554919
Glyma.08G254800.1.Wm82.a2.v1	Glyma.08G254900.1.Wm82.a2.v1	2.76004
Glyma.08G272000.1.Wm82.a2.v1	Glyma.08G272100.1.Wm82.a2.v1	0.029756
Glyma.08G272100.1.Wm82.a2.v1	Glyma.08G272200.1.Wm82.a2.v1	0.0863166
Glyma.08G274600.1.Wm82.a2.v1	Glyma.08G274700.1.Wm82.a2.v1	1.14573
Glyma.08G275000.1.Wm82.a2.v1	Glyma.08G275100.1.Wm82.a2.v1	0.234436
Glyma.08G275500.2.Wm82.a2.v1	Glyma.08G275600.1.Wm82.a2.v1	0.89985
Glyma.08G277000.1.Wm82.a2.v1	Glyma.08G277100.1.Wm82.a2.v1	0.112844
Glyma.08G280900.1.Wm82.a2.v1	Glyma.08G281000.1.Wm82.a2.v1	0.0724423
Glyma.08G281000.1.Wm82.a2.v1	Glyma.08G281100.1.Wm82.a2.v1	0.0307735
Glyma.08G281100.1.Wm82.a2.v1	Glyma.08G281200.1.Wm82.a2.v1	0.0152289
Glyma.08G287400.1.Wm82.a2.v1	Glyma.08G287500.1.Wm82.a2.v1	0.369961
Glyma.08G291700.1.Wm82.a2.v1	Glyma.08G291800.1.Wm82.a2.v1	0.0138067
Glyma.08G292900.1.Wm82.a2.v1	Glyma.08G293000.1.Wm82.a2.v1	0.299367
Glyma.08G295000.1.Wm82.a2.v1	Glyma.08G295100.1.Wm82.a2.v1	1.28787
Glyma.08G296000.1.Wm82.a2.v1	Glyma.08G296100.1.Wm82.a2.v1	0.0379678
Glyma.08G301500.1.Wm82.a2.v1	Glyma.08G301600.1.Wm82.a2.v1	0.163887
Glyma.08G303600.1.Wm82.a2.v1	Glyma.08G303700.1.Wm82.a2.v1	0.530203
Glyma.08G305200.1.Wm82.a2.v1	Glyma.08G305300.1.Wm82.a2.v1	0.272929
Glyma.08G306000.1.Wm82.a2.v1	Glyma.08G306100.1.Wm82.a2.v1	0.295256
Glyma.08G306800.1.Wm82.a2.v1	Glyma.08G306900.1.Wm82.a2.v1	0.791649
Glyma.08G307300.1.Wm82.a2.v1	Glyma.08G307400.1.Wm82.a2.v1	2.08053
Glyma.08G311500.1.Wm82.a2.v1	Glyma.08G311600.1.Wm82.a2.v1	0.387844
Glyma.08G313700.1.Wm82.a2.v1	Glyma.08G313800.1.Wm82.a2.v1	0.691076
Glyma.08G318100.1.Wm82.a2.v1	Glyma.08G318200.1.Wm82.a2.v1	0.103163
Glyma.08G321100.1.Wm82.a2.v1	Glyma.08G321200.1.Wm82.a2.v1	0.51725
Glyma.08G321400.1.Wm82.a2.v1	Glyma.08G321500.1.Wm82.a2.v1	0.111062
Glyma.08G324400.1.Wm82.a2.v1	Glyma.08G324500.1.Wm82.a2.v1	0.23961
Glyma.08G324500.1.Wm82.a2.v1	Glyma.08G324600.1.Wm82.a2.v1	0.168102
Glyma.08G324800.1.Wm82.a2.v1	Glyma.08G324900.1.Wm82.a2.v1	0.243143
Glyma.08G326200.1.Wm82.a2.v1	Glyma.08G326300.1.Wm82.a2.v1	1.17536
Glyma.08G326500.1.Wm82.a2.v1	Glyma.08G326600.1.Wm82.a2.v1	0.15171
Glyma.08G326700.1.Wm82.a2.v1	Glyma.08G326800.1.Wm82.a2.v1	0.287802
Glyma.08G327100.1.Wm82.a2.v1	Glyma.08G327200.1.Wm82.a2.v1	0.130124
Glyma.08G327200.1.Wm82.a2.v1	Glyma.08G327300.1.Wm82.a2.v1	0.180933
Glyma.08G329100.1.Wm82.a2.v1	Glyma.08G329200.6.Wm82.a2.v1	0.131289
Glyma.08G329400.1.Wm82.a2.v1	Glyma.08G329500.1.Wm82.a2.v1	0.238312
Glyma.08G330600.1.Wm82.a2.v1	Glyma.08G330700.1.Wm82.a2.v1	0.771192
Glyma.08G331600.1.Wm82.a2.v1	Glyma.08G331700.1.Wm82.a2.v1	0.201159
Glyma.08G333500.1.Wm82.a2.v1	Glyma.08G333600.1.Wm82.a2.v1	0.106768
Glyma.08G336700.2.Wm82.a2.v1	Glyma.08G336800.1.Wm82.a2.v1	0.409119
Glyma.08G336900.1.Wm82.a2.v1	Glyma.08G337000.1.Wm82.a2.v1	0.196172
Glyma.08G338100.1.Wm82.a2.v1	Glyma.08G338200.1.Wm82.a2.v1	1.97962
Glyma.08G338500.1.Wm82.a2.v1	Glyma.08G338600.1.Wm82.a2.v1	0.254531
Glyma.08G338600.1.Wm82.a2.v1	Glyma.08G338700.1.Wm82.a2.v1	0.261024
Glyma.08G338700.1.Wm82.a2.v1	Glyma.08G338800.1.Wm82.a2.v1	0.0851623
Glyma.08G339100.1.Wm82.a2.v1	Glyma.08G339200.1.Wm82.a2.v1	0.350373
Glyma.08G339300.1.Wm82.a2.v1	Glyma.08G339400.1.Wm82.a2.v1	0.08313
Glyma.08G339400.1.Wm82.a2.v1	Glyma.08G339500.1.Wm82.a2.v1	0.491207
Glyma.08G339800.1.Wm82.a2.v1	Glyma.08G339900.1.Wm82.a2.v1	0.470914
Glyma.08G341000.1.Wm82.a2.v1	Glyma.08G341100.1.Wm82.a2.v1	0.788947
Glyma.08G341300.1.Wm82.a2.v1	Glyma.08G341400.1.Wm82.a2.v1	0.41326
Glyma.08G341900.1.Wm82.a2.v1	Glyma.08G342000.1.Wm82.a2.v1	0.0569894
Glyma.08G342100.1.Wm82.a2.v1	Glyma.08G342200.1.Wm82.a2.v1	0.681385
Glyma.08G344600.1.Wm82.a2.v1	Glyma.08G344700.1.Wm82.a2.v1	0.210758
Glyma.08G348500.1.Wm82.a2.v1	Glyma.08G348600.1.Wm82.a2.v1	0.59554
Glyma.08G351300.1.Wm82.a2.v1	Glyma.08G351400.1.Wm82.a2.v1	1.1611
Glyma.08G351400.1.Wm82.a2.v1	Glyma.08G351500.1.Wm82.a2.v1	0.534164
Glyma.08G351800.1.Wm82.a2.v1	Glyma.08G351900.1.Wm82.a2.v1	0.221722
Glyma.08G352100.1.Wm82.a2.v1	Glyma.08G352200.1.Wm82.a2.v1	0.304155
Glyma.08G352200.1.Wm82.a2.v1	Glyma.08G352300.1.Wm82.a2.v1	0.232821
Glyma.08G352300.1.Wm82.a2.v1	Glyma.08G352400.1.Wm82.a2.v1	0.329277
Glyma.08G352900.1.Wm82.a2.v1	Glyma.08G353000.1.Wm82.a2.v1	0.444007
Glyma.08G353200.1.Wm82.a2.v1	Glyma.08G353300.1.Wm82.a2.v1	0.0217013
Glyma.08G353300.1.Wm82.a2.v1	Glyma.08G353400.1.Wm82.a2.v1	0.0619489
Glyma.08G353900.1.Wm82.a2.v1	Glyma.08G354000.1.Wm82.a2.v1	0.103549
Glyma.08G354900.1.Wm82.a2.v1	Glyma.08G355000.1.Wm82.a2.v1	0.693439
Glyma.08G355000.1.Wm82.a2.v1	Glyma.08G355100.1.Wm82.a2.v1	0.321468
Glyma.08G355100.1.Wm82.a2.v1	Glyma.08G355200.1.Wm82.a2.v1	0.273577
Glyma.08G355800.1.Wm82.a2.v1	Glyma.08G355900.1.Wm82.a2.v1	1.12865
Glyma.08G357900.1.Wm82.a2.v1	Glyma.08G358000.1.Wm82.a2.v1	0.218439
Glyma.08G359100.1.Wm82.a2.v1	Glyma.08G359200.1.Wm82.a2.v1	0.515438
Glyma.08G359200.1.Wm82.a2.v1	Glyma.08G359300.1.Wm82.a2.v1	0.183936
Glyma.08G359300.1.Wm82.a2.v1	Glyma.08G359400.1.Wm82.a2.v1	0.469891
Glyma.08G360400.1.Wm82.a2.v1	Glyma.08G360500.1.Wm82.a2.v1	0.467607
Glyma.08G363100.1.Wm82.a2.v1	Glyma.08G363200.1.Wm82.a2.v1	0.638181
Glyma.09G000800.1.Wm82.a2.v1	Glyma.09G000900.1.Wm82.a2.v1	0.0303119
Glyma.09G004800.1.Wm82.a2.v1	Glyma.09G004900.1.Wm82.a2.v1	2.07438
Glyma.09G005100.1.Wm82.a2.v1	Glyma.09G005200.1.Wm82.a2.v1	0.187814
Glyma.09G005900.1.Wm82.a2.v1	Glyma.09G006000.1.Wm82.a2.v1	0.768967
Glyma.09G006100.1.Wm82.a2.v1	Glyma.09G006200.1.Wm82.a2.v1	1.02058
Glyma.09G010700.1.Wm82.a2.v1	Glyma.09G010800.1.Wm82.a2.v1	0.24255
Glyma.09G013400.1.Wm82.a2.v1	Glyma.09G013500.1.Wm82.a2.v1	0.322744
Glyma.09G013500.1.Wm82.a2.v1	Glyma.09G013600.1.Wm82.a2.v1	0.455119
Glyma.09G018800.1.Wm82.a2.v1	Glyma.09G018900.1.Wm82.a2.v1	0.682552
Glyma.09G020500.1.Wm82.a2.v1	Glyma.09G020600.1.Wm82.a2.v1	0.499057
Glyma.09G020600.1.Wm82.a2.v1	Glyma.09G020700.1.Wm82.a2.v1	0.42631
Glyma.09G021800.1.Wm82.a2.v1	Glyma.09G021900.1.Wm82.a2.v1	1.21326
Glyma.09G022300.1.Wm82.a2.v1	Glyma.09G022400.1.Wm82.a2.v1	0.773618
Glyma.09G022400.1.Wm82.a2.v1	Glyma.09G022500.1.Wm82.a2.v1	0.565826
Glyma.09G022800.1.Wm82.a2.v1	Glyma.09G022900.1.Wm82.a2.v1	0.291038
Glyma.09G025300.1.Wm82.a2.v1	Glyma.09G025400.1.Wm82.a2.v1	0.233057
Glyma.09G025800.1.Wm82.a2.v1	Glyma.09G025900.1.Wm82.a2.v1	0.670001
Glyma.09G026300.1.Wm82.a2.v1	Glyma.09G026400.1.Wm82.a2.v1	0.618132
Glyma.09G027100.1.Wm82.a2.v1	Glyma.09G027200.1.Wm82.a2.v1	1.11272
Glyma.09G027200.1.Wm82.a2.v1	Glyma.09G027300.1.Wm82.a2.v1	0.119793
Glyma.09G027500.1.Wm82.a2.v1	Glyma.09G027600.1.Wm82.a2.v1	0.700396
Glyma.09G027600.1.Wm82.a2.v1	Glyma.09G027700.1.Wm82.a2.v1	0.268939
Glyma.09G027700.1.Wm82.a2.v1	Glyma.09G027800.1.Wm82.a2.v1	0.110103
Glyma.09G027800.1.Wm82.a2.v1	Glyma.09G027900.1.Wm82.a2.v1	0.306731
Glyma.09G028100.1.Wm82.a2.v1	Glyma.09G028200.1.Wm82.a2.v1	0.449665
Glyma.09G028200.1.Wm82.a2.v1	Glyma.09G028300.1.Wm82.a2.v1	0.305521
Glyma.09G033000.1.Wm82.a2.v1	Glyma.09G033100.1.Wm82.a2.v1	0.0129471
Glyma.09G034900.1.Wm82.a2.v1	Glyma.09G035000.1.Wm82.a2.v1	1.56916
Glyma.09G037100.1.Wm82.a2.v1	Glyma.09G037200.1.Wm82.a2.v1	0.314433
Glyma.09G040400.1.Wm82.a2.v1	Glyma.09G040500.1.Wm82.a2.v1	0.694254
Glyma.09G041800.1.Wm82.a2.v1	Glyma.09G041900.1.Wm82.a2.v1	0.966023
Glyma.09G042100.1.Wm82.a2.v1	Glyma.09G042200.1.Wm82.a2.v1	0.406765
Glyma.09G043000.1.Wm82.a2.v1	Glyma.09G043100.1.Wm82.a2.v1	0.27355
Glyma.09G045500.1.Wm82.a2.v1	Glyma.09G045600.1.Wm82.a2.v1	0.210988
Glyma.09G047400.1.Wm82.a2.v1	Glyma.09G047500.1.Wm82.a2.v1	0.122817
Glyma.09G047500.1.Wm82.a2.v1	Glyma.09G047600.1.Wm82.a2.v1	1.22233
Glyma.09G048700.1.Wm82.a2.v1	Glyma.09G048800.1.Wm82.a2.v1	0.395527
Glyma.09G049100.1.Wm82.a2.v1	Glyma.09G049200.1.Wm82.a2.v1	0.527329
Glyma.09G049200.1.Wm82.a2.v1	Glyma.09G049300.1.Wm82.a2.v1	0.14082
Glyma.09G049900.1.Wm82.a2.v1	Glyma.09G050000.1.Wm82.a2.v1	0.409747
Glyma.09G050000.1.Wm82.a2.v1	Glyma.09G050100.1.Wm82.a2.v1	0.353127
Glyma.09G052800.1.Wm82.a2.v1	Glyma.09G052900.1.Wm82.a2.v1	0.314553
Glyma.09G052900.1.Wm82.a2.v1	Glyma.09G053000.1.Wm82.a2.v1	0.149453
Glyma.09G053700.1.Wm82.a2.v1	Glyma.09G053800.1.Wm82.a2.v1	0.693703
Glyma.09G054000.1.Wm82.a2.v1	Glyma.09G054100.4.Wm82.a2.v1	0.0741942
Glyma.09G054700.1.Wm82.a2.v1	Glyma.09G054800.1.Wm82.a2.v1	1.33914
Glyma.09G055000.1.Wm82.a2.v1	Glyma.09G055100.1.Wm82.a2.v1	0
Glyma.09G055900.1.Wm82.a2.v1	Glyma.09G056000.1.Wm82.a2.v1	0.499859
Glyma.09G056400.1.Wm82.a2.v1	Glyma.09G056500.1.Wm82.a2.v1	2.14879
Glyma.09G058300.1.Wm82.a2.v1	Glyma.09G058400.1.Wm82.a2.v1	0.218303
Glyma.09G058800.1.Wm82.a2.v1	Glyma.09G058900.1.Wm82.a2.v1	0.767397
Glyma.09G070400.1.Wm82.a2.v1	Glyma.09G070500.1.Wm82.a2.v1	0.230918
Glyma.09G072800.1.Wm82.a2.v1	Glyma.09G072900.1.Wm82.a2.v1	0
Glyma.09G080700.1.Wm82.a2.v1	Glyma.09G080800.1.Wm82.a2.v1	0.285073
Glyma.09G086300.1.Wm82.a2.v1	Glyma.09G086400.1.Wm82.a2.v1	0.00442479
Glyma.09G094200.1.Wm82.a2.v1	Glyma.09G094300.1.Wm82.a2.v1	0.149874
Glyma.09G099100.1.Wm82.a2.v1	Glyma.09G099200.1.Wm82.a2.v1	0.40511
Glyma.09G100500.1.Wm82.a2.v1	Glyma.09G100600.1.Wm82.a2.v1	0.059982
Glyma.09G100600.1.Wm82.a2.v1	Glyma.09G100700.1.Wm82.a2.v1	0.0647705
Glyma.09G100700.1.Wm82.a2.v1	Glyma.09G100800.1.Wm82.a2.v1	0.140511
Glyma.09G106200.1.Wm82.a2.v1	Glyma.09G106300.1.Wm82.a2.v1	0.0126452
Glyma.09G106300.1.Wm82.a2.v1	Glyma.09G106400.1.Wm82.a2.v1	0
Glyma.09G106400.1.Wm82.a2.v1	Glyma.09G106500.1.Wm82.a2.v1	0.00710906
Glyma.09G106500.1.Wm82.a2.v1	Glyma.09G106600.1.Wm82.a2.v1	0.0473075
Glyma.09G122900.1.Wm82.a2.v1	Glyma.09G123000.1.Wm82.a2.v1	0.0650707
Glyma.09G124600.1.Wm82.a2.v1	Glyma.09G124700.1.Wm82.a2.v1	0
Glyma.09G125000.1.Wm82.a2.v1	Glyma.09G125100.1.Wm82.a2.v1	0.10133
Glyma.09G130500.1.Wm82.a2.v1	Glyma.09G130600.1.Wm82.a2.v1	0.202375
Glyma.09G131800.1.Wm82.a2.v1	Glyma.09G131900.1.Wm82.a2.v1	0.236005
Glyma.09G134000.1.Wm82.a2.v1	Glyma.09G134100.1.Wm82.a2.v1	0.254179
Glyma.09G134100.1.Wm82.a2.v1	Glyma.09G134200.1.Wm82.a2.v1	0.327355
Glyma.09G134800.3.Wm82.a2.v1	Glyma.09G134900.2.Wm82.a2.v1	0.529937
Glyma.09G134900.2.Wm82.a2.v1	Glyma.09G135000.1.Wm82.a2.v1	0.216779
Glyma.09G135700.1.Wm82.a2.v1	Glyma.09G135800.1.Wm82.a2.v1	0.460096
Glyma.09G135800.1.Wm82.a2.v1	Glyma.09G135900.1.Wm82.a2.v1	0.506014
Glyma.09G137200.1.Wm82.a2.v1	Glyma.09G137300.1.Wm82.a2.v1	NaN
Glyma.09G139700.1.Wm82.a2.v1	Glyma.09G139800.1.Wm82.a2.v1	0.143711
Glyma.09G139800.1.Wm82.a2.v1	Glyma.09G139900.1.Wm82.a2.v1	0.0790204
Glyma.09G140100.1.Wm82.a2.v1	Glyma.09G140200.1.Wm82.a2.v1	0.676293
Glyma.09G141100.4.Wm82.a2.v1	Glyma.09G141200.2.Wm82.a2.v1	0
Glyma.09G141200.2.Wm82.a2.v1	Glyma.09G141300.2.Wm82.a2.v1	0.00376176
Glyma.09G141300.2.Wm82.a2.v1	Glyma.09G141400.1.Wm82.a2.v1	0.0151568
Glyma.09G141500.2.Wm82.a2.v1	Glyma.09G141600.2.Wm82.a2.v1	0.0151904
Glyma.09G141600.2.Wm82.a2.v1	Glyma.09G141700.1.Wm82.a2.v1	0.0154396
Glyma.09G141700.1.Wm82.a2.v1	Glyma.09G141800.2.Wm82.a2.v1	0.0337281
Glyma.09G142200.1.Wm82.a2.v1	Glyma.09G142300.1.Wm82.a2.v1	0.337197
Glyma.09G142700.1.Wm82.a2.v1	Glyma.09G142800.1.Wm82.a2.v1	0.408615
Glyma.09G142800.1.Wm82.a2.v1	Glyma.09G142900.1.Wm82.a2.v1	0.31529
Glyma.09G144700.1.Wm82.a2.v1	Glyma.09G144800.1.Wm82.a2.v1	0.5442
Glyma.09G144800.1.Wm82.a2.v1	Glyma.09G144900.1.Wm82.a2.v1	0.465644
Glyma.09G145000.1.Wm82.a2.v1	Glyma.09G145100.1.Wm82.a2.v1	0.192281
Glyma.09G145100.1.Wm82.a2.v1	Glyma.09G145200.1.Wm82.a2.v1	0.122077
Glyma.09G146100.1.Wm82.a2.v1	Glyma.09G146200.1.Wm82.a2.v1	0.284653
Glyma.09G149300.1.Wm82.a2.v1	Glyma.09G149400.1.Wm82.a2.v1	1.08945
Glyma.09G149900.1.Wm82.a2.v1	Glyma.09G150000.1.Wm82.a2.v1	NaN
Glyma.09G153200.1.Wm82.a2.v1	Glyma.09G153300.1.Wm82.a2.v1	0.146111
Glyma.09G156900.1.Wm82.a2.v1	Glyma.09G157000.1.Wm82.a2.v1	0.674762
Glyma.09G157600.1.Wm82.a2.v1	Glyma.09G157700.1.Wm82.a2.v1	1.12223
Glyma.09G157700.1.Wm82.a2.v1	Glyma.09G157800.1.Wm82.a2.v1	0.754708
Glyma.09G158000.1.Wm82.a2.v1	Glyma.09G158100.1.Wm82.a2.v1	0.27083
Glyma.09G158500.1.Wm82.a2.v1	Glyma.09G158600.1.Wm82.a2.v1	0.50069
Glyma.09G158600.1.Wm82.a2.v1	Glyma.09G158700.1.Wm82.a2.v1	0
Glyma.09G158700.1.Wm82.a2.v1	Glyma.09G158800.1.Wm82.a2.v1	0
Glyma.09G159000.1.Wm82.a2.v1	Glyma.09G159100.1.Wm82.a2.v1	0.958763
Glyma.09G159200.1.Wm82.a2.v1	Glyma.09G159300.1.Wm82.a2.v1	0.281748
Glyma.09G159800.1.Wm82.a2.v1	Glyma.09G159900.1.Wm82.a2.v1	0.359065
Glyma.09G162500.1.Wm82.a2.v1	Glyma.09G162600.1.Wm82.a2.v1	0.0461981
Glyma.09G162600.1.Wm82.a2.v1	Glyma.09G162700.1.Wm82.a2.v1	0.0225722
Glyma.09G162700.1.Wm82.a2.v1	Glyma.09G162800.1.Wm82.a2.v1	0.0209804
Glyma.09G163000.1.Wm82.a2.v1	Glyma.09G163100.1.Wm82.a2.v1	0.963247
Glyma.09G163200.1.Wm82.a2.v1	Glyma.09G163300.1.Wm82.a2.v1	0.622661
Glyma.09G163300.1.Wm82.a2.v1	Glyma.09G163400.1.Wm82.a2.v1	0.457033
Glyma.09G163600.1.Wm82.a2.v1	Glyma.09G163700.1.Wm82.a2.v1	0.747444
Glyma.09G168400.1.Wm82.a2.v1	Glyma.09G168500.1.Wm82.a2.v1	0.325845
Glyma.09G168500.1.Wm82.a2.v1	Glyma.09G168600.4.Wm82.a2.v1	0.420045
Glyma.09G168600.4.Wm82.a2.v1	Glyma.09G168700.1.Wm82.a2.v1	0.638606
Glyma.09G169700.1.Wm82.a2.v1	Glyma.09G169800.1.Wm82.a2.v1	1.08342
Glyma.09G169900.1.Wm82.a2.v1	Glyma.09G170000.1.Wm82.a2.v1	1.91315
Glyma.09G170300.1.Wm82.a2.v1	Glyma.09G170400.1.Wm82.a2.v1	0.220912
Glyma.09G172500.1.Wm82.a2.v1	Glyma.09G172600.1.Wm82.a2.v1	0.95833
Glyma.09G175100.1.Wm82.a2.v1	Glyma.09G175200.1.Wm82.a2.v1	0.0650562
Glyma.09G178700.1.Wm82.a2.v1	Glyma.09G178800.1.Wm82.a2.v1	0.497695
Glyma.09G178900.2.Wm82.a2.v1	Glyma.09G179000.1.Wm82.a2.v1	1.16733
Glyma.09G181400.1.Wm82.a2.v1	Glyma.09G181500.1.Wm82.a2.v1	0.241774
Glyma.09G186200.1.Wm82.a2.v1	Glyma.09G186300.1.Wm82.a2.v1	0.0450986
Glyma.09G186300.1.Wm82.a2.v1	Glyma.09G186400.1.Wm82.a2.v1	0.422303
Glyma.09G186400.1.Wm82.a2.v1	Glyma.09G186500.1.Wm82.a2.v1	0.793291
Glyma.09G186700.1.Wm82.a2.v1	Glyma.09G186800.1.Wm82.a2.v1	0.246639
Glyma.09G186800.1.Wm82.a2.v1	Glyma.09G186900.1.Wm82.a2.v1	0.254984
Glyma.09G189200.1.Wm82.a2.v1	Glyma.09G189300.1.Wm82.a2.v1	0.478841
Glyma.09G197100.1.Wm82.a2.v1	Glyma.09G197200.1.Wm82.a2.v1	1.60214
Glyma.09G197200.1.Wm82.a2.v1	Glyma.09G197300.1.Wm82.a2.v1	0.390401
Glyma.09G197300.1.Wm82.a2.v1	Glyma.09G197400.2.Wm82.a2.v1	0.399163
Glyma.09G198600.1.Wm82.a2.v1	Glyma.09G198700.1.Wm82.a2.v1	0.11029
Glyma.09G201400.1.Wm82.a2.v1	Glyma.09G201500.1.Wm82.a2.v1	1.15154
Glyma.09G201500.1.Wm82.a2.v1	Glyma.09G201600.1.Wm82.a2.v1	0.214146
Glyma.09G209400.1.Wm82.a2.v1	Glyma.09G209500.1.Wm82.a2.v1	0.47795
Glyma.09G211500.1.Wm82.a2.v1	Glyma.09G211600.1.Wm82.a2.v1	2.105
Glyma.09G215900.1.Wm82.a2.v1	Glyma.09G216000.2.Wm82.a2.v1	NaN
Glyma.09G222600.1.Wm82.a2.v1	Glyma.09G222700.1.Wm82.a2.v1	0.441501
Glyma.09G225600.5.Wm82.a2.v1	Glyma.09G225700.5.Wm82.a2.v1	0.119675
Glyma.09G231900.1.Wm82.a2.v1	Glyma.09G232000.1.Wm82.a2.v1	2.48754
Glyma.09G234900.1.Wm82.a2.v1	Glyma.09G235000.1.Wm82.a2.v1	0.201037
Glyma.09G235000.1.Wm82.a2.v1	Glyma.09G235100.1.Wm82.a2.v1	0.179678
Glyma.09G236400.1.Wm82.a2.v1	Glyma.09G236500.1.Wm82.a2.v1	0.57951
Glyma.09G237600.1.Wm82.a2.v1	Glyma.09G237700.1.Wm82.a2.v1	0.4068
Glyma.09G238000.1.Wm82.a2.v1	Glyma.09G238100.1.Wm82.a2.v1	0.304992
Glyma.09G238500.1.Wm82.a2.v1	Glyma.09G238600.1.Wm82.a2.v1	0.848771
Glyma.09G238600.1.Wm82.a2.v1	Glyma.09G238700.1.Wm82.a2.v1	1.1058
Glyma.09G240800.1.Wm82.a2.v1	Glyma.09G240900.1.Wm82.a2.v1	0.587242
Glyma.09G240900.1.Wm82.a2.v1	Glyma.09G241000.1.Wm82.a2.v1	0.308691
Glyma.09G241600.1.Wm82.a2.v1	Glyma.09G241700.1.Wm82.a2.v1	1.0911
Glyma.09G243000.1.Wm82.a2.v1	Glyma.09G243100.1.Wm82.a2.v1	1.60368
Glyma.09G245900.1.Wm82.a2.v1	Glyma.09G246000.1.Wm82.a2.v1	0.254262
Glyma.09G253400.1.Wm82.a2.v1	Glyma.09G253500.1.Wm82.a2.v1	1.23753
Glyma.09G253800.1.Wm82.a2.v1	Glyma.09G253900.1.Wm82.a2.v1	0.24279
Glyma.09G254100.1.Wm82.a2.v1	Glyma.09G254200.1.Wm82.a2.v1	0.205286
Glyma.09G256500.1.Wm82.a2.v1	Glyma.09G256600.1.Wm82.a2.v1	0.0798877
Glyma.09G258400.1.Wm82.a2.v1	Glyma.09G258500.1.Wm82.a2.v1	0.770365
Glyma.09G260400.1.Wm82.a2.v1	Glyma.09G260500.1.Wm82.a2.v1	0.985799
Glyma.09G260700.1.Wm82.a2.v1	Glyma.09G260800.1.Wm82.a2.v1	0.041969
Glyma.09G262500.1.Wm82.a2.v1	Glyma.09G262600.1.Wm82.a2.v1	0.930269
Glyma.09G266900.1.Wm82.a2.v1	Glyma.09G267000.1.Wm82.a2.v1	0.451666
Glyma.09G269400.1.Wm82.a2.v1	Glyma.09G269500.1.Wm82.a2.v1	0.540211
Glyma.09G269500.1.Wm82.a2.v1	Glyma.09G269600.1.Wm82.a2.v1	0.199933
Glyma.09G270600.1.Wm82.a2.v1	Glyma.09G270700.1.Wm82.a2.v1	0.55777
Glyma.09G275500.1.Wm82.a2.v1	Glyma.09G275600.1.Wm82.a2.v1	0.805363
Glyma.09G277100.3.Wm82.a2.v1	Glyma.09G277200.1.Wm82.a2.v1	0.26216
Glyma.09G277600.1.Wm82.a2.v1	Glyma.09G277700.1.Wm82.a2.v1	0.190945
Glyma.09G277800.1.Wm82.a2.v1	Glyma.09G277900.1.Wm82.a2.v1	0.4544
Glyma.09G280400.1.Wm82.a2.v1	Glyma.09G280500.1.Wm82.a2.v1	0.431003
Glyma.09G281800.1.Wm82.a2.v1	Glyma.09G281900.1.Wm82.a2.v1	0.612974
Glyma.10G000400.1.Wm82.a2.v1	Glyma.10G000500.1.Wm82.a2.v1	1.20594
Glyma.10G001000.1.Wm82.a2.v1	Glyma.10G001100.1.Wm82.a2.v1	0.661769
Glyma.10G005300.1.Wm82.a2.v1	Glyma.10G005400.1.Wm82.a2.v1	0.564693
Glyma.10G010300.1.Wm82.a2.v1	Glyma.10G010400.1.Wm82.a2.v1	NaN
Glyma.10G015500.1.Wm82.a2.v1	Glyma.10G015600.1.Wm82.a2.v1	0.46632
Glyma.10G016300.1.Wm82.a2.v1	Glyma.10G016400.1.Wm82.a2.v1	0.48015
Glyma.10G016600.1.Wm82.a2.v1	Glyma.10G016700.1.Wm82.a2.v1	1.56488
Glyma.10G017400.1.Wm82.a2.v1	Glyma.10G017500.1.Wm82.a2.v1	1.22981
Glyma.10G019300.1.Wm82.a2.v1	Glyma.10G019400.1.Wm82.a2.v1	0.328073
Glyma.10G020600.1.Wm82.a2.v1	Glyma.10G020700.1.Wm82.a2.v1	0.188277
Glyma.10G021000.1.Wm82.a2.v1	Glyma.10G021100.1.Wm82.a2.v1	0.405539
Glyma.10G035000.1.Wm82.a2.v1	Glyma.10G035100.1.Wm82.a2.v1	2.77412
Glyma.10G041400.1.Wm82.a2.v1	Glyma.10G041500.1.Wm82.a2.v1	0.830522
Glyma.10G042000.1.Wm82.a2.v1	Glyma.10G042100.1.Wm82.a2.v1	0.0312003
Glyma.10G043200.2.Wm82.a2.v1	Glyma.10G043300.1.Wm82.a2.v1	0.592379
Glyma.10G046500.1.Wm82.a2.v1	Glyma.10G046600.1.Wm82.a2.v1	0.83723
Glyma.10G056200.1.Wm82.a2.v1	Glyma.10G056300.1.Wm82.a2.v1	0.273411
Glyma.10G056300.1.Wm82.a2.v1	Glyma.10G056400.1.Wm82.a2.v1	0.384957
Glyma.10G056500.1.Wm82.a2.v1	Glyma.10G056600.1.Wm82.a2.v1	0.242432
Glyma.10G060100.1.Wm82.a2.v1	Glyma.10G060200.1.Wm82.a2.v1	0.408577
Glyma.10G060800.1.Wm82.a2.v1	Glyma.10G060900.1.Wm82.a2.v1	0.497361
Glyma.10G060900.1.Wm82.a2.v1	Glyma.10G061000.1.Wm82.a2.v1	0.497361
Glyma.10G061000.1.Wm82.a2.v1	Glyma.10G061100.1.Wm82.a2.v1	0.491884
Glyma.10G061700.1.Wm82.a2.v1	Glyma.10G061800.1.Wm82.a2.v1	0.419742
Glyma.10G064200.1.Wm82.a2.v1	Glyma.10G064300.1.Wm82.a2.v1	0.251827
Glyma.10G070200.1.Wm82.a2.v1	Glyma.10G070300.1.Wm82.a2.v1	0.292631
Glyma.10G074600.1.Wm82.a2.v1	Glyma.10G074700.1.Wm82.a2.v1	1.54722
Glyma.10G075400.1.Wm82.a2.v1	Glyma.10G075500.1.Wm82.a2.v1	0.360204
Glyma.10G075500.1.Wm82.a2.v1	Glyma.10G075600.1.Wm82.a2.v1	0.540149
Glyma.10G075600.1.Wm82.a2.v1	Glyma.10G075700.1.Wm82.a2.v1	0.766749
Glyma.10G077100.1.Wm82.a2.v1	Glyma.10G077200.1.Wm82.a2.v1	0.0557101
Glyma.10G077200.1.Wm82.a2.v1	Glyma.10G077300.1.Wm82.a2.v1	0.0561009
Glyma.10G082400.1.Wm82.a2.v1	Glyma.10G082500.1.Wm82.a2.v1	2.06245
Glyma.10G084700.1.Wm82.a2.v1	Glyma.10G084800.1.Wm82.a2.v1	0.0568993
Glyma.10G085500.1.Wm82.a2.v1	Glyma.10G085600.1.Wm82.a2.v1	0.238943
Glyma.10G085600.1.Wm82.a2.v1	Glyma.10G085700.1.Wm82.a2.v1	0.0183355
Glyma.10G115200.1.Wm82.a2.v1	Glyma.10G115300.1.Wm82.a2.v1	0.00300602
Glyma.10G115300.1.Wm82.a2.v1	Glyma.10G115400.1.Wm82.a2.v1	0
Glyma.10G115400.1.Wm82.a2.v1	Glyma.10G115500.1.Wm82.a2.v1	0.00901363
Glyma.10G115900.1.Wm82.a2.v1	Glyma.10G116000.1.Wm82.a2.v1	0.00707135
Glyma.10G119300.1.Wm82.a2.v1	Glyma.10G119400.1.Wm82.a2.v1	0.33771
Glyma.10G127500.1.Wm82.a2.v1	Glyma.10G127600.1.Wm82.a2.v1	0.981267
Glyma.10G130300.1.Wm82.a2.v1	Glyma.10G130400.1.Wm82.a2.v1	0.0601906
Glyma.10G130400.1.Wm82.a2.v1	Glyma.10G130500.1.Wm82.a2.v1	0.431523
Glyma.10G133300.1.Wm82.a2.v1	Glyma.10G133400.1.Wm82.a2.v1	0.00195376
Glyma.10G135500.1.Wm82.a2.v1	Glyma.10G135600.1.Wm82.a2.v1	0.0544999
Glyma.10G136900.1.Wm82.a2.v1	Glyma.10G137000.1.Wm82.a2.v1	1.01918
Glyma.10G139700.1.Wm82.a2.v1	Glyma.10G139800.1.Wm82.a2.v1	0.092885
Glyma.10G143000.1.Wm82.a2.v1	Glyma.10G143100.1.Wm82.a2.v1	0.19985
Glyma.10G158200.1.Wm82.a2.v1	Glyma.10G158300.1.Wm82.a2.v1	0.299423
Glyma.10G159700.11.Wm82.a2.v1	Glyma.10G159800.2.Wm82.a2.v1	0.620111
Glyma.10G162600.1.Wm82.a2.v1	Glyma.10G162700.1.Wm82.a2.v1	0.287768
Glyma.10G168100.1.Wm82.a2.v1	Glyma.10G168200.1.Wm82.a2.v1	0.0213348
Glyma.10G168800.1.Wm82.a2.v1	Glyma.10G168900.1.Wm82.a2.v1	0.136563
Glyma.10G169600.1.Wm82.a2.v1	Glyma.10G169700.1.Wm82.a2.v1	1.26515
Glyma.10G171000.1.Wm82.a2.v1	Glyma.10G171100.1.Wm82.a2.v1	1.04423
Glyma.10G171100.1.Wm82.a2.v1	Glyma.10G171200.1.Wm82.a2.v1	0.522
Glyma.10G174500.1.Wm82.a2.v1	Glyma.10G174600.1.Wm82.a2.v1	0.382665
Glyma.10G176500.1.Wm82.a2.v1	Glyma.10G176600.1.Wm82.a2.v1	0.159701
Glyma.10G176600.1.Wm82.a2.v1	Glyma.10G176700.1.Wm82.a2.v1	0.176491
Glyma.10G180900.1.Wm82.a2.v1	Glyma.10G181000.1.Wm82.a2.v1	0.190491
Glyma.10G184300.1.Wm82.a2.v1	Glyma.10G184400.1.Wm82.a2.v1	0.2742
Glyma.10G184600.1.Wm82.a2.v1	Glyma.10G184700.1.Wm82.a2.v1	0.475806
Glyma.10G185200.1.Wm82.a2.v1	Glyma.10G185300.1.Wm82.a2.v1	0.306461
Glyma.10G185500.1.Wm82.a2.v1	Glyma.10G185600.1.Wm82.a2.v1	0.702888
Glyma.10G185600.1.Wm82.a2.v1	Glyma.10G185700.1.Wm82.a2.v1	0.965408
Glyma.10G185800.1.Wm82.a2.v1	Glyma.10G185900.1.Wm82.a2.v1	0.531169
Glyma.10G187400.1.Wm82.a2.v1	Glyma.10G187500.1.Wm82.a2.v1	0.283066
Glyma.10G188800.1.Wm82.a2.v1	Glyma.10G188900.1.Wm82.a2.v1	0.451535
Glyma.10G189000.1.Wm82.a2.v1	Glyma.10G189100.1.Wm82.a2.v1	0.405484
Glyma.10G190800.1.Wm82.a2.v1	Glyma.10G190900.1.Wm82.a2.v1	0.766897
Glyma.10G194000.1.Wm82.a2.v1	Glyma.10G194100.1.Wm82.a2.v1	0.227461
Glyma.10G197500.1.Wm82.a2.v1	Glyma.10G197600.1.Wm82.a2.v1	1.96096
Glyma.10G197800.3.Wm82.a2.v1	Glyma.10G197900.1.Wm82.a2.v1	0.158978
Glyma.10G198800.1.Wm82.a2.v1	Glyma.10G198900.1.Wm82.a2.v1	0.338989
Glyma.10G198900.1.Wm82.a2.v1	Glyma.10G199000.1.Wm82.a2.v1	0.322988
Glyma.10G199000.1.Wm82.a2.v1	Glyma.10G199100.1.Wm82.a2.v1	0.0841512
Glyma.10G203300.1.Wm82.a2.v1	Glyma.10G203400.1.Wm82.a2.v1	0.530131
Glyma.10G203600.1.Wm82.a2.v1	Glyma.10G203700.1.Wm82.a2.v1	0.223643
Glyma.10G206400.1.Wm82.a2.v1	Glyma.10G206500.1.Wm82.a2.v1	0.39109
Glyma.10G208400.1.Wm82.a2.v1	Glyma.10G208500.1.Wm82.a2.v1	0.785815
Glyma.10G213900.1.Wm82.a2.v1	Glyma.10G214000.1.Wm82.a2.v1	0.215279
Glyma.10G216000.1.Wm82.a2.v1	Glyma.10G216100.1.Wm82.a2.v1	0.190953
Glyma.10G216900.1.Wm82.a2.v1	Glyma.10G217000.1.Wm82.a2.v1	0.389885
Glyma.10G219100.1.Wm82.a2.v1	Glyma.10G219200.1.Wm82.a2.v1	0.224943
Glyma.10G222400.1.Wm82.a2.v1	Glyma.10G222500.1.Wm82.a2.v1	1.00071
Glyma.10G223000.1.Wm82.a2.v1	Glyma.10G223100.1.Wm82.a2.v1	0.857366
Glyma.10G225100.1.Wm82.a2.v1	Glyma.10G225200.1.Wm82.a2.v1	1.41363
Glyma.10G226100.1.Wm82.a2.v1	Glyma.10G226200.1.Wm82.a2.v1	0.356367
Glyma.10G226600.1.Wm82.a2.v1	Glyma.10G226700.1.Wm82.a2.v1	0.193012
Glyma.10G227100.1.Wm82.a2.v1	Glyma.10G227200.2.Wm82.a2.v1	0.0949948
Glyma.10G227300.2.Wm82.a2.v1	Glyma.10G227400.5.Wm82.a2.v1	0.475689
Glyma.10G228000.1.Wm82.a2.v1	Glyma.10G228100.1.Wm82.a2.v1	0.0341815
Glyma.10G228100.1.Wm82.a2.v1	Glyma.10G228200.1.Wm82.a2.v1	0.235423
Glyma.10G230500.1.Wm82.a2.v1	Glyma.10G230600.1.Wm82.a2.v1	0.990177
Glyma.10G230900.1.Wm82.a2.v1	Glyma.10G231000.1.Wm82.a2.v1	0.234844
Glyma.10G231000.1.Wm82.a2.v1	Glyma.10G231100.1.Wm82.a2.v1	0.0802475
Glyma.10G231600.1.Wm82.a2.v1	Glyma.10G231700.1.Wm82.a2.v1	2.09868
Glyma.10G233100.1.Wm82.a2.v1	Glyma.10G233200.1.Wm82.a2.v1	0.151264
Glyma.10G234600.1.Wm82.a2.v1	Glyma.10G234700.1.Wm82.a2.v1	0.236579
Glyma.10G235200.1.Wm82.a2.v1	Glyma.10G235300.1.Wm82.a2.v1	1.73721
Glyma.10G241300.1.Wm82.a2.v1	Glyma.10G241400.1.Wm82.a2.v1	1.31478
Glyma.10G243600.1.Wm82.a2.v1	Glyma.10G243700.1.Wm82.a2.v1	0.348868
Glyma.10G246300.1.Wm82.a2.v1	Glyma.10G246400.1.Wm82.a2.v1	0.594096
Glyma.10G249400.1.Wm82.a2.v1	Glyma.10G249500.1.Wm82.a2.v1	1.95458
Glyma.10G250200.1.Wm82.a2.v1	Glyma.10G250300.1.Wm82.a2.v1	0.975949
Glyma.10G251100.1.Wm82.a2.v1	Glyma.10G251200.1.Wm82.a2.v1	0.267162
Glyma.10G252000.1.Wm82.a2.v1	Glyma.10G252100.1.Wm82.a2.v1	0.61962
Glyma.10G253600.1.Wm82.a2.v1	Glyma.10G253700.1.Wm82.a2.v1	0.552255
Glyma.10G253700.1.Wm82.a2.v1	Glyma.10G253800.1.Wm82.a2.v1	0.497145
Glyma.10G254000.1.Wm82.a2.v1	Glyma.10G254100.1.Wm82.a2.v1	0.635079
Glyma.10G254700.1.Wm82.a2.v1	Glyma.10G254800.1.Wm82.a2.v1	0.621484
Glyma.10G254800.1.Wm82.a2.v1	Glyma.10G254900.1.Wm82.a2.v1	0.712613
Glyma.10G256900.1.Wm82.a2.v1	Glyma.10G257000.1.Wm82.a2.v1	0.125156
Glyma.10G257400.1.Wm82.a2.v1	Glyma.10G257500.1.Wm82.a2.v1	0.610261
Glyma.10G260800.1.Wm82.a2.v1	Glyma.10G260900.1.Wm82.a2.v1	0.163646
Glyma.10G263300.2.Wm82.a2.v1	Glyma.10G263400.1.Wm82.a2.v1	1.97121
Glyma.10G265000.1.Wm82.a2.v1	Glyma.10G265100.1.Wm82.a2.v1	1.90861
Glyma.10G265100.1.Wm82.a2.v1	Glyma.10G265200.1.Wm82.a2.v1	2.51843
Glyma.10G267300.1.Wm82.a2.v1	Glyma.10G267400.1.Wm82.a2.v1	0.195824
Glyma.10G267600.1.Wm82.a2.v1	Glyma.10G267700.1.Wm82.a2.v1	0.293036
Glyma.10G267700.1.Wm82.a2.v1	Glyma.10G267800.1.Wm82.a2.v1	1.18892
Glyma.10G268600.1.Wm82.a2.v1	Glyma.10G268700.5.Wm82.a2.v1	0.264977
Glyma.10G269700.1.Wm82.a2.v1	Glyma.10G269800.1.Wm82.a2.v1	0.467858
Glyma.10G269800.1.Wm82.a2.v1	Glyma.10G269900.1.Wm82.a2.v1	3.07678
Glyma.10G270000.1.Wm82.a2.v1	Glyma.10G270100.1.Wm82.a2.v1	NaN
Glyma.10G271600.1.Wm82.a2.v1	Glyma.10G271700.1.Wm82.a2.v1	0.311563
Glyma.10G276600.1.Wm82.a2.v1	Glyma.10G276700.1.Wm82.a2.v1	0.315577
Glyma.10G280300.1.Wm82.a2.v1	Glyma.10G280400.1.Wm82.a2.v1	0.564833
Glyma.10G281100.1.Wm82.a2.v1	Glyma.10G281200.1.Wm82.a2.v1	0.543637
Glyma.10G281200.1.Wm82.a2.v1	Glyma.10G281300.1.Wm82.a2.v1	0.345885
Glyma.10G282100.1.Wm82.a2.v1	Glyma.10G282200.1.Wm82.a2.v1	0.571475
Glyma.10G282200.1.Wm82.a2.v1	Glyma.10G282300.1.Wm82.a2.v1	0.199358
Glyma.10G285400.1.Wm82.a2.v1	Glyma.10G285500.1.Wm82.a2.v1	0.147009
Glyma.10G287100.1.Wm82.a2.v1	Glyma.10G287200.1.Wm82.a2.v1	0.181463
Glyma.10G287200.1.Wm82.a2.v1	Glyma.10G287300.1.Wm82.a2.v1	0.459349
Glyma.10G287700.1.Wm82.a2.v1	Glyma.10G287800.1.Wm82.a2.v1	0.490019
Glyma.10G294000.1.Wm82.a2.v1	Glyma.10G294100.6.Wm82.a2.v1	0.544453
Glyma.11G001200.1.Wm82.a2.v1	Glyma.11G001300.1.Wm82.a2.v1	0.325127
Glyma.11G003600.1.Wm82.a2.v1	Glyma.11G003700.2.Wm82.a2.v1	0
Glyma.11G012900.1.Wm82.a2.v1	Glyma.11G013000.1.Wm82.a2.v1	0.180152
Glyma.11G013000.1.Wm82.a2.v1	Glyma.11G013100.1.Wm82.a2.v1	1.34594
Glyma.11G020500.1.Wm82.a2.v1	Glyma.11G020600.1.Wm82.a2.v1	1.2379
Glyma.11G024000.1.Wm82.a2.v1	Glyma.11G024100.1.Wm82.a2.v1	1.8072
Glyma.11G027900.1.Wm82.a2.v1	Glyma.11G028000.1.Wm82.a2.v1	1.00116
Glyma.11G032900.1.Wm82.a2.v1	Glyma.11G033000.1.Wm82.a2.v1	0.0858181
Glyma.11G037300.1.Wm82.a2.v1	Glyma.11G037400.1.Wm82.a2.v1	0.392383
Glyma.11G040800.1.Wm82.a2.v1	Glyma.11G040900.1.Wm82.a2.v1	0.241239
Glyma.11G058900.1.Wm82.a2.v1	Glyma.11G059000.1.Wm82.a2.v1	0.442278
Glyma.11G059400.1.Wm82.a2.v1	Glyma.11G059500.1.Wm82.a2.v1	0.517739
Glyma.11G060000.1.Wm82.a2.v1	Glyma.11G060100.1.Wm82.a2.v1	0.397921
Glyma.11G060100.1.Wm82.a2.v1	Glyma.11G060200.1.Wm82.a2.v1	0.266718
Glyma.11G062500.1.Wm82.a2.v1	Glyma.11G062600.1.Wm82.a2.v1	0.218227
Glyma.11G062700.1.Wm82.a2.v1	Glyma.11G062800.1.Wm82.a2.v1	0.849824
Glyma.11G063100.1.Wm82.a2.v1	Glyma.11G063200.1.Wm82.a2.v1	NaN
Glyma.11G064500.1.Wm82.a2.v1	Glyma.11G064600.1.Wm82.a2.v1	0.201333
Glyma.11G066000.1.Wm82.a2.v1	Glyma.11G066100.1.Wm82.a2.v1	0.427034
Glyma.11G066300.1.Wm82.a2.v1	Glyma.11G066400.1.Wm82.a2.v1	0.427827
Glyma.11G066500.1.Wm82.a2.v1	Glyma.11G066600.1.Wm82.a2.v1	0.364204
Glyma.11G069500.1.Wm82.a2.v1	Glyma.11G069600.1.Wm82.a2.v1	0.640739
Glyma.11G070200.1.Wm82.a2.v1	Glyma.11G070300.1.Wm82.a2.v1	0.268072
Glyma.11G070300.1.Wm82.a2.v1	Glyma.11G070400.1.Wm82.a2.v1	0.321484
Glyma.11G070500.1.Wm82.a2.v1	Glyma.11G070600.1.Wm82.a2.v1	0.280688
Glyma.11G071600.1.Wm82.a2.v1	Glyma.11G071700.1.Wm82.a2.v1	2.21092
Glyma.11G071700.1.Wm82.a2.v1	Glyma.11G071800.1.Wm82.a2.v1	0.862103
Glyma.11G081800.1.Wm82.a2.v1	Glyma.11G081900.1.Wm82.a2.v1	0.492236
Glyma.11G083000.1.Wm82.a2.v1	Glyma.11G083100.1.Wm82.a2.v1	0.432272
Glyma.11G083100.1.Wm82.a2.v1	Glyma.11G083200.1.Wm82.a2.v1	0.214188
Glyma.11G085300.1.Wm82.a2.v1	Glyma.11G085400.1.Wm82.a2.v1	0.311598
Glyma.11G089200.1.Wm82.a2.v1	Glyma.11G089300.1.Wm82.a2.v1	0.870936
Glyma.11G089800.1.Wm82.a2.v1	Glyma.11G089900.1.Wm82.a2.v1	0.325188
Glyma.11G089900.1.Wm82.a2.v1	Glyma.11G090000.1.Wm82.a2.v1	0.184365
Glyma.11G090400.1.Wm82.a2.v1	Glyma.11G090500.1.Wm82.a2.v1	1.34295
Glyma.11G093800.1.Wm82.a2.v1	Glyma.11G093900.1.Wm82.a2.v1	1.48602
Glyma.11G094900.1.Wm82.a2.v1	Glyma.11G095000.1.Wm82.a2.v1	0.351443
Glyma.11G095000.1.Wm82.a2.v1	Glyma.11G095100.1.Wm82.a2.v1	0.858564
Glyma.11G095100.1.Wm82.a2.v1	Glyma.11G095200.1.Wm82.a2.v1	0.132514
Glyma.11G096800.1.Wm82.a2.v1	Glyma.11G096900.1.Wm82.a2.v1	1.8366
Glyma.11G097700.1.Wm82.a2.v1	Glyma.11G097800.1.Wm82.a2.v1	0.687094
Glyma.11G099600.1.Wm82.a2.v1	Glyma.11G099700.1.Wm82.a2.v1	0.0893217
Glyma.11G105100.1.Wm82.a2.v1	Glyma.11G105200.1.Wm82.a2.v1	0.118634
Glyma.11G112100.1.Wm82.a2.v1	Glyma.11G112200.1.Wm82.a2.v1	0.170074
Glyma.11G113900.2.Wm82.a2.v1	Glyma.11G114000.2.Wm82.a2.v1	0.0896589
Glyma.11G114100.1.Wm82.a2.v1	Glyma.11G114200.1.Wm82.a2.v1	0.261566
Glyma.11G115700.1.Wm82.a2.v1	Glyma.11G115800.1.Wm82.a2.v1	0.586356
Glyma.11G116100.1.Wm82.a2.v1	Glyma.11G116200.1.Wm82.a2.v1	0.161099
Glyma.11G116400.1.Wm82.a2.v1	Glyma.11G116500.1.Wm82.a2.v1	0
Glyma.11G117300.1.Wm82.a2.v1	Glyma.11G117400.1.Wm82.a2.v1	0.52094
Glyma.11G117400.1.Wm82.a2.v1	Glyma.11G117500.1.Wm82.a2.v1	0.377866
Glyma.11G117500.1.Wm82.a2.v1	Glyma.11G117600.1.Wm82.a2.v1	0.431255
Glyma.11G119500.2.Wm82.a2.v1	Glyma.11G119600.1.Wm82.a2.v1	0.414321
Glyma.11G119900.1.Wm82.a2.v1	Glyma.11G120000.1.Wm82.a2.v1	0.260086
Glyma.11G121000.1.Wm82.a2.v1	Glyma.11G121100.4.Wm82.a2.v1	0.292228
Glyma.11G121700.1.Wm82.a2.v1	Glyma.11G121800.1.Wm82.a2.v1	0.445365
Glyma.11G124200.1.Wm82.a2.v1	Glyma.11G124300.1.Wm82.a2.v1	0.194174
Glyma.11G124500.1.Wm82.a2.v1	Glyma.11G124600.1.Wm82.a2.v1	0.541287
Glyma.11G129400.1.Wm82.a2.v1	Glyma.11G129500.1.Wm82.a2.v1	0.74225
Glyma.11G129500.1.Wm82.a2.v1	Glyma.11G129600.1.Wm82.a2.v1	0.269865
Glyma.11G129600.1.Wm82.a2.v1	Glyma.11G129700.1.Wm82.a2.v1	0.223097
Glyma.11G129700.1.Wm82.a2.v1	Glyma.11G129800.1.Wm82.a2.v1	0.00274349
Glyma.11G130200.1.Wm82.a2.v1	Glyma.11G130300.1.Wm82.a2.v1	NaN
Glyma.11G131500.1.Wm82.a2.v1	Glyma.11G131600.1.Wm82.a2.v1	0.339747
Glyma.11G131600.1.Wm82.a2.v1	Glyma.11G131700.1.Wm82.a2.v1	0.224052
Glyma.11G137000.1.Wm82.a2.v1	Glyma.11G137100.3.Wm82.a2.v1	0.0179463
Glyma.11G138100.1.Wm82.a2.v1	Glyma.11G138200.1.Wm82.a2.v1	1.01484
Glyma.11G138200.1.Wm82.a2.v1	Glyma.11G138300.1.Wm82.a2.v1	0.926658
Glyma.11G138300.1.Wm82.a2.v1	Glyma.11G138400.3.Wm82.a2.v1	0.191862
Glyma.11G138400.3.Wm82.a2.v1	Glyma.11G138500.1.Wm82.a2.v1	0.190556
Glyma.11G141600.1.Wm82.a2.v1	Glyma.11G141700.1.Wm82.a2.v1	0.0750626
Glyma.11G141700.1.Wm82.a2.v1	Glyma.11G141800.1.Wm82.a2.v1	0.125889
Glyma.11G147600.1.Wm82.a2.v1	Glyma.11G147700.1.Wm82.a2.v1	0.210809
Glyma.11G148400.1.Wm82.a2.v1	Glyma.11G148500.1.Wm82.a2.v1	0.147545
Glyma.11G150300.1.Wm82.a2.v1	Glyma.11G150400.1.Wm82.a2.v1	0.946882
Glyma.11G152100.1.Wm82.a2.v1	Glyma.11G152200.1.Wm82.a2.v1	0.794886
Glyma.11G153200.1.Wm82.a2.v1	Glyma.11G153300.1.Wm82.a2.v1	0.392065
Glyma.11G157100.1.Wm82.a2.v1	Glyma.11G157200.1.Wm82.a2.v1	0.0123206
Glyma.11G167900.1.Wm82.a2.v1	Glyma.11G168000.1.Wm82.a2.v1	0.104631
Glyma.11G173200.1.Wm82.a2.v1	Glyma.11G173300.1.Wm82.a2.v1	0.0495366
Glyma.11G173300.1.Wm82.a2.v1	Glyma.11G173400.1.Wm82.a2.v1	0.0325254
Glyma.11G173400.1.Wm82.a2.v1	Glyma.11G173500.1.Wm82.a2.v1	0.0833033
Glyma.11G177200.1.Wm82.a2.v1	Glyma.11G177300.1.Wm82.a2.v1	0.745073
Glyma.11G179300.1.Wm82.a2.v1	Glyma.11G179400.3.Wm82.a2.v1	0.620057
Glyma.11G185100.1.Wm82.a2.v1	Glyma.11G185200.1.Wm82.a2.v1	0.298119
Glyma.11G185900.1.Wm82.a2.v1	Glyma.11G186000.1.Wm82.a2.v1	0.600636
Glyma.11G193800.1.Wm82.a2.v1	Glyma.11G193900.1.Wm82.a2.v1	0.244298
Glyma.11G194200.1.Wm82.a2.v1	Glyma.11G194300.1.Wm82.a2.v1	0.313454
Glyma.11G196600.1.Wm82.a2.v1	Glyma.11G196700.1.Wm82.a2.v1	0.249406
Glyma.11G197300.1.Wm82.a2.v1	Glyma.11G197400.1.Wm82.a2.v1	0.740428
Glyma.11G199900.1.Wm82.a2.v1	Glyma.11G200000.1.Wm82.a2.v1	0.173291
Glyma.11G203800.1.Wm82.a2.v1	Glyma.11G203900.1.Wm82.a2.v1	0.319708
Glyma.11G206300.1.Wm82.a2.v1	Glyma.11G206400.1.Wm82.a2.v1	0.0519322
Glyma.11G210300.1.Wm82.a2.v1	Glyma.11G210400.1.Wm82.a2.v1	0.404374
Glyma.11G210400.1.Wm82.a2.v1	Glyma.11G210500.1.Wm82.a2.v1	0.0523021
Glyma.11G219200.1.Wm82.a2.v1	Glyma.11G219300.1.Wm82.a2.v1	1.28519
Glyma.11G222200.1.Wm82.a2.v1	Glyma.11G222300.1.Wm82.a2.v1	0.44196
Glyma.11G222300.1.Wm82.a2.v1	Glyma.11G222400.1.Wm82.a2.v1	0.338128
Glyma.11G222400.1.Wm82.a2.v1	Glyma.11G222500.1.Wm82.a2.v1	0.721392
Glyma.11G223300.1.Wm82.a2.v1	Glyma.11G223400.1.Wm82.a2.v1	0.674476
Glyma.11G223900.1.Wm82.a2.v1	Glyma.11G224000.1.Wm82.a2.v1	0.260657
Glyma.11G224400.1.Wm82.a2.v1	Glyma.11G224500.1.Wm82.a2.v1	0.352294
Glyma.11G224900.1.Wm82.a2.v1	Glyma.11G225000.1.Wm82.a2.v1	0.217225
Glyma.11G225500.1.Wm82.a2.v1	Glyma.11G225600.1.Wm82.a2.v1	0.962372
Glyma.11G229900.1.Wm82.a2.v1	Glyma.11G230000.1.Wm82.a2.v1	0.863139
Glyma.11G230300.1.Wm82.a2.v1	Glyma.11G230400.1.Wm82.a2.v1	0.322537
Glyma.11G230400.1.Wm82.a2.v1	Glyma.11G230500.1.Wm82.a2.v1	0.490007
Glyma.11G230500.1.Wm82.a2.v1	Glyma.11G230600.1.Wm82.a2.v1	0.656134
Glyma.11G237000.1.Wm82.a2.v1	Glyma.11G237100.1.Wm82.a2.v1	0.587534
Glyma.11G238200.1.Wm82.a2.v1	Glyma.11G238300.1.Wm82.a2.v1	0.20941
Glyma.11G238400.1.Wm82.a2.v1	Glyma.11G238500.1.Wm82.a2.v1	1.39198
Glyma.11G241700.1.Wm82.a2.v1	Glyma.11G241800.1.Wm82.a2.v1	0.131004
Glyma.11G243100.1.Wm82.a2.v1	Glyma.11G243200.1.Wm82.a2.v1	0.357543
Glyma.11G245600.1.Wm82.a2.v1	Glyma.11G245700.1.Wm82.a2.v1	1.657
Glyma.12G001800.1.Wm82.a2.v1	Glyma.12G001900.1.Wm82.a2.v1	NaN
Glyma.12G004500.1.Wm82.a2.v1	Glyma.12G004600.1.Wm82.a2.v1	1.70259
Glyma.12G004700.1.Wm82.a2.v1	Glyma.12G004800.1.Wm82.a2.v1	1.73109
Glyma.12G007100.1.Wm82.a2.v1	Glyma.12G007200.1.Wm82.a2.v1	0.7375
Glyma.12G009200.1.Wm82.a2.v1	Glyma.12G009300.1.Wm82.a2.v1	0.292984
Glyma.12G010800.1.Wm82.a2.v1	Glyma.12G010900.1.Wm82.a2.v1	0.109541
Glyma.12G013500.1.Wm82.a2.v1	Glyma.12G013600.1.Wm82.a2.v1	0.2693
Glyma.12G014200.1.Wm82.a2.v1	Glyma.12G014300.1.Wm82.a2.v1	0.181946
Glyma.12G015000.1.Wm82.a2.v1	Glyma.12G015100.1.Wm82.a2.v1	0.25743
Glyma.12G015300.1.Wm82.a2.v1	Glyma.12G015400.1.Wm82.a2.v1	0.304452
Glyma.12G015400.1.Wm82.a2.v1	Glyma.12G015500.1.Wm82.a2.v1	0.219076
Glyma.12G018300.1.Wm82.a2.v1	Glyma.12G018400.1.Wm82.a2.v1	0.0734417
Glyma.12G019700.1.Wm82.a2.v1	Glyma.12G019800.1.Wm82.a2.v1	0.552401
Glyma.12G019800.1.Wm82.a2.v1	Glyma.12G019900.1.Wm82.a2.v1	0.532681
Glyma.12G020300.1.Wm82.a2.v1	Glyma.12G020400.2.Wm82.a2.v1	1.56461
Glyma.12G022900.1.Wm82.a2.v1	Glyma.12G023000.1.Wm82.a2.v1	1.17392
Glyma.12G023600.1.Wm82.a2.v1	Glyma.12G023700.1.Wm82.a2.v1	0.483499
Glyma.12G036100.1.Wm82.a2.v1	Glyma.12G036200.1.Wm82.a2.v1	0.234768
Glyma.12G041400.1.Wm82.a2.v1	Glyma.12G041500.1.Wm82.a2.v1	0.804029
Glyma.12G041500.1.Wm82.a2.v1	Glyma.12G041600.1.Wm82.a2.v1	0.311325
Glyma.12G041600.1.Wm82.a2.v1	Glyma.12G041700.1.Wm82.a2.v1	0.490445
Glyma.12G041900.1.Wm82.a2.v1	Glyma.12G042000.1.Wm82.a2.v1	0.227618
Glyma.12G042100.1.Wm82.a2.v1	Glyma.12G042200.1.Wm82.a2.v1	0.186585
Glyma.12G042200.1.Wm82.a2.v1	Glyma.12G042300.1.Wm82.a2.v1	0.0381901
Glyma.12G046100.1.Wm82.a2.v1	Glyma.12G046200.1.Wm82.a2.v1	0.235209
Glyma.12G049100.1.Wm82.a2.v1	Glyma.12G049200.1.Wm82.a2.v1	0.733277
Glyma.12G054000.1.Wm82.a2.v1	Glyma.12G054100.1.Wm82.a2.v1	0.579565
Glyma.12G054400.1.Wm82.a2.v1	Glyma.12G054500.1.Wm82.a2.v1	0.226273
Glyma.12G055500.1.Wm82.a2.v1	Glyma.12G055600.1.Wm82.a2.v1	1.44935
Glyma.12G055800.1.Wm82.a2.v1	Glyma.12G055900.1.Wm82.a2.v1	0.184062
Glyma.12G059100.1.Wm82.a2.v1	Glyma.12G059200.1.Wm82.a2.v1	0.250845
Glyma.12G059200.1.Wm82.a2.v1	Glyma.12G059300.1.Wm82.a2.v1	0.290242
Glyma.12G061400.1.Wm82.a2.v1	Glyma.12G061500.1.Wm82.a2.v1	0.016522
Glyma.12G062000.1.Wm82.a2.v1	Glyma.12G062100.1.Wm82.a2.v1	0.316723
Glyma.12G064600.1.Wm82.a2.v1	Glyma.12G064700.3.Wm82.a2.v1	0.584399
Glyma.12G065100.1.Wm82.a2.v1	Glyma.12G065200.1.Wm82.a2.v1	0.0631953
Glyma.12G067000.1.Wm82.a2.v1	Glyma.12G067100.1.Wm82.a2.v1	0.134759
Glyma.12G068700.1.Wm82.a2.v1	Glyma.12G068800.1.Wm82.a2.v1	0.266591
Glyma.12G069100.1.Wm82.a2.v1	Glyma.12G069200.1.Wm82.a2.v1	0.484511
Glyma.12G069800.1.Wm82.a2.v1	Glyma.12G069900.1.Wm82.a2.v1	0.182886
Glyma.12G077100.1.Wm82.a2.v1	Glyma.12G077200.1.Wm82.a2.v1	0.339387
Glyma.12G077600.1.Wm82.a2.v1	Glyma.12G077700.1.Wm82.a2.v1	0.27773
Glyma.12G080400.1.Wm82.a2.v1	Glyma.12G080500.1.Wm82.a2.v1	0.34615
Glyma.12G087500.1.Wm82.a2.v1	Glyma.12G087600.1.Wm82.a2.v1	0.267759
Glyma.12G088000.1.Wm82.a2.v1	Glyma.12G088100.1.Wm82.a2.v1	0.313969
Glyma.12G088100.1.Wm82.a2.v1	Glyma.12G088200.3.Wm82.a2.v1	0.089225
Glyma.12G090800.1.Wm82.a2.v1	Glyma.12G090900.1.Wm82.a2.v1	0.530941
Glyma.12G092800.1.Wm82.a2.v1	Glyma.12G092900.1.Wm82.a2.v1	1.07478
Glyma.12G093900.1.Wm82.a2.v1	Glyma.12G094000.1.Wm82.a2.v1	0.24246
Glyma.12G094000.1.Wm82.a2.v1	Glyma.12G094100.1.Wm82.a2.v1	0.570463
Glyma.12G098900.1.Wm82.a2.v1	Glyma.12G099000.1.Wm82.a2.v1	1.33825
Glyma.12G101500.2.Wm82.a2.v1	Glyma.12G101600.1.Wm82.a2.v1	NaN
Glyma.12G102500.1.Wm82.a2.v1	Glyma.12G102600.1.Wm82.a2.v1	0.219966
Glyma.12G110700.1.Wm82.a2.v1	Glyma.12G110800.1.Wm82.a2.v1	0.301535
Glyma.12G110800.1.Wm82.a2.v1	Glyma.12G110900.1.Wm82.a2.v1	0.00173661
Glyma.12G111400.1.Wm82.a2.v1	Glyma.12G111500.1.Wm82.a2.v1	0.37288
Glyma.12G122600.1.Wm82.a2.v1	Glyma.12G122700.1.Wm82.a2.v1	0.300327
Glyma.12G129000.1.Wm82.a2.v1	Glyma.12G129100.1.Wm82.a2.v1	0.536177
Glyma.12G130600.1.Wm82.a2.v1	Glyma.12G130700.1.Wm82.a2.v1	0.241207
Glyma.12G131300.1.Wm82.a2.v1	Glyma.12G131400.1.Wm82.a2.v1	0.0044053
Glyma.12G131600.1.Wm82.a2.v1	Glyma.12G131700.1.Wm82.a2.v1	0.150726
Glyma.12G132200.1.Wm82.a2.v1	Glyma.12G132300.1.Wm82.a2.v1	0.960735
Glyma.12G138400.1.Wm82.a2.v1	Glyma.12G138500.1.Wm82.a2.v1	0.16413
Glyma.12G140300.1.Wm82.a2.v1	Glyma.12G140400.1.Wm82.a2.v1	0.0155966
Glyma.12G142200.1.Wm82.a2.v1	Glyma.12G142300.1.Wm82.a2.v1	0.0554835
Glyma.12G142300.1.Wm82.a2.v1	Glyma.12G142400.1.Wm82.a2.v1	0.339033
Glyma.12G143900.1.Wm82.a2.v1	Glyma.12G144000.1.Wm82.a2.v1	NaN
Glyma.12G153900.1.Wm82.a2.v1	Glyma.12G154000.1.Wm82.a2.v1	0.0306083
Glyma.12G168600.1.Wm82.a2.v1	Glyma.12G168700.1.Wm82.a2.v1	0.104791
Glyma.12G169400.1.Wm82.a2.v1	Glyma.12G169500.1.Wm82.a2.v1	0.379815
Glyma.12G169500.1.Wm82.a2.v1	Glyma.12G169600.1.Wm82.a2.v1	0.536883
Glyma.12G179600.1.Wm82.a2.v1	Glyma.12G179700.1.Wm82.a2.v1	1.36908
Glyma.12G181000.2.Wm82.a2.v1	Glyma.12G181100.1.Wm82.a2.v1	0.262894
Glyma.12G187100.1.Wm82.a2.v1	Glyma.12G187200.1.Wm82.a2.v1	0.316732
Glyma.12G188400.1.Wm82.a2.v1	Glyma.12G188500.1.Wm82.a2.v1	1.79787
Glyma.12G191700.1.Wm82.a2.v1	Glyma.12G191800.1.Wm82.a2.v1	0.841548
Glyma.12G192000.1.Wm82.a2.v1	Glyma.12G192100.1.Wm82.a2.v1	0.280466
Glyma.12G193400.1.Wm82.a2.v1	Glyma.12G193500.1.Wm82.a2.v1	0.829068
Glyma.12G195500.1.Wm82.a2.v1	Glyma.12G195600.1.Wm82.a2.v1	0.131832
Glyma.12G196300.1.Wm82.a2.v1	Glyma.12G196400.1.Wm82.a2.v1	0.60333
Glyma.12G197400.1.Wm82.a2.v1	Glyma.12G197500.1.Wm82.a2.v1	0.409072
Glyma.12G198000.1.Wm82.a2.v1	Glyma.12G198100.1.Wm82.a2.v1	0.0817098
Glyma.12G198100.1.Wm82.a2.v1	Glyma.12G198200.1.Wm82.a2.v1	0.00632248
Glyma.12G198900.1.Wm82.a2.v1	Glyma.12G199000.1.Wm82.a2.v1	0.535115
Glyma.12G199700.1.Wm82.a2.v1	Glyma.12G199800.1.Wm82.a2.v1	0.405876
Glyma.12G200400.1.Wm82.a2.v1	Glyma.12G200500.1.Wm82.a2.v1	1.30569
Glyma.12G200500.1.Wm82.a2.v1	Glyma.12G200600.1.Wm82.a2.v1	0.160073
Glyma.12G204500.1.Wm82.a2.v1	Glyma.12G204600.1.Wm82.a2.v1	0.516219
Glyma.12G212600.1.Wm82.a2.v1	Glyma.12G212700.1.Wm82.a2.v1	0.268619
Glyma.12G215500.1.Wm82.a2.v1	Glyma.12G215600.1.Wm82.a2.v1	1.49776
Glyma.12G216300.1.Wm82.a2.v1	Glyma.12G216400.1.Wm82.a2.v1	0.661075
Glyma.12G217300.1.Wm82.a2.v1	Glyma.12G217400.1.Wm82.a2.v1	0.112248
Glyma.12G218300.1.Wm82.a2.v1	Glyma.12G218400.1.Wm82.a2.v1	1.06267
Glyma.12G220200.1.Wm82.a2.v1	Glyma.12G220300.1.Wm82.a2.v1	0.0968627
Glyma.12G222800.1.Wm82.a2.v1	Glyma.12G222900.1.Wm82.a2.v1	0.274526
Glyma.12G223700.1.Wm82.a2.v1	Glyma.12G223800.1.Wm82.a2.v1	1.73397
Glyma.12G223900.1.Wm82.a2.v1	Glyma.12G224000.1.Wm82.a2.v1	0.535771
Glyma.12G231400.1.Wm82.a2.v1	Glyma.12G231500.1.Wm82.a2.v1	0.936383
Glyma.12G233600.1.Wm82.a2.v1	Glyma.12G233700.1.Wm82.a2.v1	0.0323175
Glyma.12G234700.1.Wm82.a2.v1	Glyma.12G234800.1.Wm82.a2.v1	0.250591
Glyma.12G235100.1.Wm82.a2.v1	Glyma.12G235200.1.Wm82.a2.v1	0.913469
Glyma.12G235200.1.Wm82.a2.v1	Glyma.12G235300.1.Wm82.a2.v1	0.718523
Glyma.12G238100.1.Wm82.a2.v1	Glyma.12G238200.1.Wm82.a2.v1	0.359849
Glyma.12G239700.1.Wm82.a2.v1	Glyma.12G239800.1.Wm82.a2.v1	0.726491
Glyma.12G240200.1.Wm82.a2.v1	Glyma.12G240300.1.Wm82.a2.v1	0.845229
Glyma.12G241000.1.Wm82.a2.v1	Glyma.12G241100.1.Wm82.a2.v1	0.531672
Glyma.13G002900.1.Wm82.a2.v1	Glyma.13G003000.1.Wm82.a2.v1	0.396948
Glyma.13G008700.1.Wm82.a2.v1	Glyma.13G008800.1.Wm82.a2.v1	0.0473842
Glyma.13G008800.1.Wm82.a2.v1	Glyma.13G008900.1.Wm82.a2.v1	0.058926
Glyma.13G015700.1.Wm82.a2.v1	Glyma.13G015800.1.Wm82.a2.v1	0.147433
Glyma.13G017100.1.Wm82.a2.v1	Glyma.13G017200.1.Wm82.a2.v1	0.0378959
Glyma.13G017700.1.Wm82.a2.v1	Glyma.13G017800.1.Wm82.a2.v1	0.00272666
Glyma.13G017800.1.Wm82.a2.v1	Glyma.13G017900.1.Wm82.a2.v1	0.0027279
Glyma.13G019600.1.Wm82.a2.v1	Glyma.13G019700.1.Wm82.a2.v1	0.0284288
Glyma.13G019700.1.Wm82.a2.v1	Glyma.13G019800.1.Wm82.a2.v1	0.0263268
Glyma.13G022800.1.Wm82.a2.v1	Glyma.13G022900.1.Wm82.a2.v1	0
Glyma.13G023600.1.Wm82.a2.v1	Glyma.13G023700.1.Wm82.a2.v1	0.0203702
Glyma.13G023700.1.Wm82.a2.v1	Glyma.13G023800.1.Wm82.a2.v1	0.0173574
Glyma.13G024600.1.Wm82.a2.v1	Glyma.13G024700.1.Wm82.a2.v1	0.0374844
Glyma.13G032000.1.Wm82.a2.v1	Glyma.13G032100.1.Wm82.a2.v1	0.613048
Glyma.13G032900.1.Wm82.a2.v1	Glyma.13G033000.1.Wm82.a2.v1	0.0731588
Glyma.13G033000.1.Wm82.a2.v1	Glyma.13G033100.1.Wm82.a2.v1	0.018544
Glyma.13G033300.1.Wm82.a2.v1	Glyma.13G033400.1.Wm82.a2.v1	0.0543497
Glyma.13G033400.1.Wm82.a2.v1	Glyma.13G033500.1.Wm82.a2.v1	0.0868086
Glyma.13G035700.1.Wm82.a2.v1	Glyma.13G035800.1.Wm82.a2.v1	0.692636
Glyma.13G035800.1.Wm82.a2.v1	Glyma.13G035900.1.Wm82.a2.v1	0.460713
Glyma.13G038600.1.Wm82.a2.v1	Glyma.13G038700.1.Wm82.a2.v1	0.420738
Glyma.13G042900.1.Wm82.a2.v1	Glyma.13G043000.1.Wm82.a2.v1	0.842933
Glyma.13G043500.1.Wm82.a2.v1	Glyma.13G043600.1.Wm82.a2.v1	0.443095
Glyma.13G044200.1.Wm82.a2.v1	Glyma.13G044300.1.Wm82.a2.v1	0.261084
Glyma.13G048100.1.Wm82.a2.v1	Glyma.13G048200.1.Wm82.a2.v1	0
Glyma.13G048600.1.Wm82.a2.v1	Glyma.13G048700.1.Wm82.a2.v1	0.81048
Glyma.13G048700.1.Wm82.a2.v1	Glyma.13G048800.1.Wm82.a2.v1	0.690166
Glyma.13G048800.1.Wm82.a2.v1	Glyma.13G048900.1.Wm82.a2.v1	0.389849
Glyma.13G049100.1.Wm82.a2.v1	Glyma.13G049200.1.Wm82.a2.v1	0.631197
Glyma.13G050000.1.Wm82.a2.v1	Glyma.13G050100.1.Wm82.a2.v1	0.561807
Glyma.13G052200.1.Wm82.a2.v1	Glyma.13G052300.1.Wm82.a2.v1	0.501275
Glyma.13G053600.2.Wm82.a2.v1	Glyma.13G053700.1.Wm82.a2.v1	0.305139
Glyma.13G054300.1.Wm82.a2.v1	Glyma.13G054400.1.Wm82.a2.v1	0.295888
Glyma.13G054700.1.Wm82.a2.v1	Glyma.13G054800.1.Wm82.a2.v1	0.415506
Glyma.13G054800.1.Wm82.a2.v1	Glyma.13G054900.1.Wm82.a2.v1	0.440101
Glyma.13G061400.1.Wm82.a2.v1	Glyma.13G061500.1.Wm82.a2.v1	0.241997
Glyma.13G061500.1.Wm82.a2.v1	Glyma.13G061600.1.Wm82.a2.v1	0.460472
Glyma.13G067100.1.Wm82.a2.v1	Glyma.13G067200.1.Wm82.a2.v1	0.436342
Glyma.13G072800.2.Wm82.a2.v1	Glyma.13G072900.1.Wm82.a2.v1	0.34565
Glyma.13G076700.1.Wm82.a2.v1	Glyma.13G076800.1.Wm82.a2.v1	0.329925
Glyma.13G085800.1.Wm82.a2.v1	Glyma.13G085900.1.Wm82.a2.v1	0.340386
Glyma.13G087400.1.Wm82.a2.v1	Glyma.13G087500.1.Wm82.a2.v1	0.425282
Glyma.13G090100.1.Wm82.a2.v1	Glyma.13G090200.1.Wm82.a2.v1	0.31299
Glyma.13G092800.1.Wm82.a2.v1	Glyma.13G092900.1.Wm82.a2.v1	0.575529
Glyma.13G094100.1.Wm82.a2.v1	Glyma.13G094200.1.Wm82.a2.v1	NaN
Glyma.13G094900.1.Wm82.a2.v1	Glyma.13G095000.1.Wm82.a2.v1	2.44564
Glyma.13G095000.1.Wm82.a2.v1	Glyma.13G095100.1.Wm82.a2.v1	1.8481
Glyma.13G095200.1.Wm82.a2.v1	Glyma.13G095300.1.Wm82.a2.v1	0.947959
Glyma.13G104600.1.Wm82.a2.v1	Glyma.13G104700.1.Wm82.a2.v1	1.34031
Glyma.13G105200.1.Wm82.a2.v1	Glyma.13G105300.8.Wm82.a2.v1	0.64241
Glyma.13G109700.2.Wm82.a2.v1	Glyma.13G109800.1.Wm82.a2.v1	0.293925
Glyma.13G118500.1.Wm82.a2.v1	Glyma.13G118600.1.Wm82.a2.v1	0.336878
Glyma.13G118800.1.Wm82.a2.v1	Glyma.13G118900.1.Wm82.a2.v1	0.159402
Glyma.13G118900.1.Wm82.a2.v1	Glyma.13G119000.1.Wm82.a2.v1	0.294716
Glyma.13G122600.1.Wm82.a2.v1	Glyma.13G122700.1.Wm82.a2.v1	0.414862
Glyma.13G122700.1.Wm82.a2.v1	Glyma.13G122800.1.Wm82.a2.v1	0.228833
Glyma.13G122800.1.Wm82.a2.v1	Glyma.13G122900.1.Wm82.a2.v1	0.243769
Glyma.13G128300.1.Wm82.a2.v1	Glyma.13G128400.1.Wm82.a2.v1	0.72277
Glyma.13G129000.1.Wm82.a2.v1	Glyma.13G129100.1.Wm82.a2.v1	0.305526
Glyma.13G129400.1.Wm82.a2.v1	Glyma.13G129500.1.Wm82.a2.v1	0.118846
Glyma.13G130700.3.Wm82.a2.v1	Glyma.13G130800.2.Wm82.a2.v1	0.540399
Glyma.13G133000.1.Wm82.a2.v1	Glyma.13G133100.1.Wm82.a2.v1	1.24047
Glyma.13G135500.1.Wm82.a2.v1	Glyma.13G135600.1.Wm82.a2.v1	0.211479
Glyma.13G142700.1.Wm82.a2.v1	Glyma.13G142800.1.Wm82.a2.v1	0.270835
Glyma.13G142800.1.Wm82.a2.v1	Glyma.13G142900.1.Wm82.a2.v1	0.301285
Glyma.13G143100.1.Wm82.a2.v1	Glyma.13G143200.1.Wm82.a2.v1	0.636824
Glyma.13G143800.1.Wm82.a2.v1	Glyma.13G143900.1.Wm82.a2.v1	0.542891
Glyma.13G152600.1.Wm82.a2.v1	Glyma.13G152700.1.Wm82.a2.v1	0.296428
Glyma.13G156100.1.Wm82.a2.v1	Glyma.13G156200.1.Wm82.a2.v1	0.277858
Glyma.13G156200.1.Wm82.a2.v1	Glyma.13G156300.1.Wm82.a2.v1	0.230484
Glyma.13G157000.1.Wm82.a2.v1	Glyma.13G157100.1.Wm82.a2.v1	2.61797
Glyma.13G161100.1.Wm82.a2.v1	Glyma.13G161200.1.Wm82.a2.v1	0.642921
Glyma.13G166900.1.Wm82.a2.v1	Glyma.13G167000.1.Wm82.a2.v1	2.59845
Glyma.13G170900.1.Wm82.a2.v1	Glyma.13G171000.1.Wm82.a2.v1	1.27267
Glyma.13G173400.1.Wm82.a2.v1	Glyma.13G173500.1.Wm82.a2.v1	0
Glyma.13G182000.1.Wm82.a2.v1	Glyma.13G182100.1.Wm82.a2.v1	0.219908
Glyma.13G184800.1.Wm82.a2.v1	Glyma.13G184900.1.Wm82.a2.v1	0.377434
Glyma.13G185800.1.Wm82.a2.v1	Glyma.13G185900.1.Wm82.a2.v1	0.20691
Glyma.13G186400.1.Wm82.a2.v1	Glyma.13G186500.1.Wm82.a2.v1	0.263472
Glyma.13G186500.1.Wm82.a2.v1	Glyma.13G186600.1.Wm82.a2.v1	0.201817
Glyma.13G186600.1.Wm82.a2.v1	Glyma.13G186700.1.Wm82.a2.v1	0.19874
Glyma.13G187600.1.Wm82.a2.v1	Glyma.13G187700.1.Wm82.a2.v1	0.366614
Glyma.13G188800.1.Wm82.a2.v1	Glyma.13G188900.1.Wm82.a2.v1	0.428588
Glyma.13G188900.1.Wm82.a2.v1	Glyma.13G189000.1.Wm82.a2.v1	0.526871
Glyma.13G190300.1.Wm82.a2.v1	Glyma.13G190400.1.Wm82.a2.v1	0.177808
Glyma.13G192700.1.Wm82.a2.v1	Glyma.13G192800.1.Wm82.a2.v1	0.0109292
Glyma.13G194300.1.Wm82.a2.v1	Glyma.13G194400.1.Wm82.a2.v1	0.0362974
Glyma.13G195400.1.Wm82.a2.v1	Glyma.13G195500.1.Wm82.a2.v1	0.125072
Glyma.13G196500.1.Wm82.a2.v1	Glyma.13G196600.1.Wm82.a2.v1	0.428382
Glyma.13G198300.1.Wm82.a2.v1	Glyma.13G198400.1.Wm82.a2.v1	0.0905353
Glyma.13G200200.1.Wm82.a2.v1	Glyma.13G200300.1.Wm82.a2.v1	0.453876
Glyma.13G200500.1.Wm82.a2.v1	Glyma.13G200600.1.Wm82.a2.v1	0.233615
Glyma.13G203800.1.Wm82.a2.v1	Glyma.13G203900.1.Wm82.a2.v1	0.523357
Glyma.13G206900.1.Wm82.a2.v1	Glyma.13G207000.1.Wm82.a2.v1	0.307086
Glyma.13G207500.2.Wm82.a2.v1	Glyma.13G207600.3.Wm82.a2.v1	0.195641
Glyma.13G207600.3.Wm82.a2.v1	Glyma.13G207700.1.Wm82.a2.v1	0.498209
Glyma.13G208000.1.Wm82.a2.v1	Glyma.13G208100.1.Wm82.a2.v1	0.49935
Glyma.13G210100.1.Wm82.a2.v1	Glyma.13G210200.1.Wm82.a2.v1	0.34922
Glyma.13G212900.9.Wm82.a2.v1	Glyma.13G213000.1.Wm82.a2.v1	0.344073
Glyma.13G213200.1.Wm82.a2.v1	Glyma.13G213300.1.Wm82.a2.v1	0.164305
Glyma.13G223500.1.Wm82.a2.v1	Glyma.13G223600.1.Wm82.a2.v1	0.144292
Glyma.13G224000.1.Wm82.a2.v1	Glyma.13G224100.1.Wm82.a2.v1	0.919873
Glyma.13G226200.1.Wm82.a2.v1	Glyma.13G226300.1.Wm82.a2.v1	0.24011
Glyma.13G226300.1.Wm82.a2.v1	Glyma.13G226400.1.Wm82.a2.v1	0.285145
Glyma.13G231400.1.Wm82.a2.v1	Glyma.13G231500.3.Wm82.a2.v1	1.04767
Glyma.13G231500.3.Wm82.a2.v1	Glyma.13G231600.1.Wm82.a2.v1	0.317187
Glyma.13G233000.1.Wm82.a2.v1	Glyma.13G233100.1.Wm82.a2.v1	NaN
Glyma.13G233300.1.Wm82.a2.v1	Glyma.13G233400.1.Wm82.a2.v1	1.50182
Glyma.13G233800.1.Wm82.a2.v1	Glyma.13G233900.1.Wm82.a2.v1	NaN
Glyma.13G240500.1.Wm82.a2.v1	Glyma.13G240600.1.Wm82.a2.v1	0.143193
Glyma.13G242300.1.Wm82.a2.v1	Glyma.13G242400.1.Wm82.a2.v1	0.298867
Glyma.13G242900.1.Wm82.a2.v1	Glyma.13G243000.1.Wm82.a2.v1	1.69788
Glyma.13G248300.1.Wm82.a2.v1	Glyma.13G248400.1.Wm82.a2.v1	0.22027
Glyma.13G248400.1.Wm82.a2.v1	Glyma.13G248500.1.Wm82.a2.v1	0.989731
Glyma.13G249200.1.Wm82.a2.v1	Glyma.13G249300.1.Wm82.a2.v1	1.93074
Glyma.13G249600.1.Wm82.a2.v1	Glyma.13G249700.1.Wm82.a2.v1	0.352075
Glyma.13G250200.1.Wm82.a2.v1	Glyma.13G250300.1.Wm82.a2.v1	0.263399
Glyma.13G251600.1.Wm82.a2.v1	Glyma.13G251700.1.Wm82.a2.v1	0.00817447
Glyma.13G252300.1.Wm82.a2.v1	Glyma.13G252400.1.Wm82.a2.v1	0.00817447
Glyma.13G252800.1.Wm82.a2.v1	Glyma.13G252900.1.Wm82.a2.v1	0.32338
Glyma.13G257500.1.Wm82.a2.v1	Glyma.13G257600.1.Wm82.a2.v1	0.441417
Glyma.13G259400.1.Wm82.a2.v1	Glyma.13G259500.1.Wm82.a2.v1	0.375286
Glyma.13G260100.1.Wm82.a2.v1	Glyma.13G260200.1.Wm82.a2.v1	0.220963
Glyma.13G261700.1.Wm82.a2.v1	Glyma.13G261800.1.Wm82.a2.v1	0.251002
Glyma.13G262000.1.Wm82.a2.v1	Glyma.13G262100.1.Wm82.a2.v1	0.191563
Glyma.13G262700.1.Wm82.a2.v1	Glyma.13G262800.1.Wm82.a2.v1	0.478396
Glyma.13G262800.1.Wm82.a2.v1	Glyma.13G262900.1.Wm82.a2.v1	1.35803
Glyma.13G262900.1.Wm82.a2.v1	Glyma.13G263000.1.Wm82.a2.v1	1.04296
Glyma.13G263000.1.Wm82.a2.v1	Glyma.13G263100.1.Wm82.a2.v1	0.682017
Glyma.13G263300.1.Wm82.a2.v1	Glyma.13G263400.1.Wm82.a2.v1	0.283837
Glyma.13G263800.1.Wm82.a2.v1	Glyma.13G263900.1.Wm82.a2.v1	0.623546
Glyma.13G266000.1.Wm82.a2.v1	Glyma.13G266100.1.Wm82.a2.v1	0.852392
Glyma.13G266100.1.Wm82.a2.v1	Glyma.13G266200.1.Wm82.a2.v1	0.332233
Glyma.13G266500.1.Wm82.a2.v1	Glyma.13G266600.1.Wm82.a2.v1	0.897483
Glyma.13G266900.1.Wm82.a2.v1	Glyma.13G267000.1.Wm82.a2.v1	0.532761
Glyma.13G267400.1.Wm82.a2.v1	Glyma.13G267500.1.Wm82.a2.v1	0.571231
Glyma.13G267500.1.Wm82.a2.v1	Glyma.13G267600.1.Wm82.a2.v1	0.325144
Glyma.13G267600.1.Wm82.a2.v1	Glyma.13G267700.1.Wm82.a2.v1	0.576409
Glyma.13G267900.1.Wm82.a2.v1	Glyma.13G268000.1.Wm82.a2.v1	0.575848
Glyma.13G270100.1.Wm82.a2.v1	Glyma.13G270200.1.Wm82.a2.v1	0.357305
Glyma.13G272000.1.Wm82.a2.v1	Glyma.13G272100.1.Wm82.a2.v1	NaN
Glyma.13G275400.1.Wm82.a2.v1	Glyma.13G275500.1.Wm82.a2.v1	0.234156
Glyma.13G275500.1.Wm82.a2.v1	Glyma.13G275600.1.Wm82.a2.v1	0.543236
Glyma.13G278600.1.Wm82.a2.v1	Glyma.13G278700.1.Wm82.a2.v1	0.213675
Glyma.13G280200.1.Wm82.a2.v1	Glyma.13G280300.1.Wm82.a2.v1	0.0144235
Glyma.13G281100.1.Wm82.a2.v1	Glyma.13G281200.1.Wm82.a2.v1	0.0044944
Glyma.13G283000.1.Wm82.a2.v1	Glyma.13G283100.1.Wm82.a2.v1	0.211757
Glyma.13G283200.1.Wm82.a2.v1	Glyma.13G283300.1.Wm82.a2.v1	0.953563
Glyma.13G285100.1.Wm82.a2.v1	Glyma.13G285200.1.Wm82.a2.v1	0.704733
Glyma.13G285900.1.Wm82.a2.v1	Glyma.13G286000.1.Wm82.a2.v1	2.23752
Glyma.13G289000.1.Wm82.a2.v1	Glyma.13G289100.1.Wm82.a2.v1	0.56958
Glyma.13G289100.1.Wm82.a2.v1	Glyma.13G289200.1.Wm82.a2.v1	1.0074
Glyma.13G294900.1.Wm82.a2.v1	Glyma.13G295000.1.Wm82.a2.v1	0.553448
Glyma.13G296200.1.Wm82.a2.v1	Glyma.13G296300.1.Wm82.a2.v1	1.20509
Glyma.13G296700.1.Wm82.a2.v1	Glyma.13G296800.1.Wm82.a2.v1	0.349548
Glyma.13G301600.1.Wm82.a2.v1	Glyma.13G301700.1.Wm82.a2.v1	1.15469
Glyma.13G301700.1.Wm82.a2.v1	Glyma.13G301800.1.Wm82.a2.v1	0.1846
Glyma.13G304600.1.Wm82.a2.v1	Glyma.13G304700.1.Wm82.a2.v1	0.493246
Glyma.13G305200.1.Wm82.a2.v1	Glyma.13G305300.1.Wm82.a2.v1	0.422249
Glyma.13G305700.1.Wm82.a2.v1	Glyma.13G305800.1.Wm82.a2.v1	2.52916
Glyma.13G305800.1.Wm82.a2.v1	Glyma.13G305900.1.Wm82.a2.v1	0.5342
Glyma.13G306000.1.Wm82.a2.v1	Glyma.13G306100.1.Wm82.a2.v1	0.465536
Glyma.13G306100.1.Wm82.a2.v1	Glyma.13G306200.1.Wm82.a2.v1	0.199932
Glyma.13G306900.1.Wm82.a2.v1	Glyma.13G307000.1.Wm82.a2.v1	0.152735
Glyma.13G307700.1.Wm82.a2.v1	Glyma.13G307800.1.Wm82.a2.v1	0.339546
Glyma.13G307800.1.Wm82.a2.v1	Glyma.13G307900.1.Wm82.a2.v1	0.478274
Glyma.13G314200.1.Wm82.a2.v1	Glyma.13G314300.1.Wm82.a2.v1	0.382274
Glyma.13G317600.1.Wm82.a2.v1	Glyma.13G317700.1.Wm82.a2.v1	0.651855
Glyma.13G319700.1.Wm82.a2.v1	Glyma.13G319800.1.Wm82.a2.v1	0.284744
Glyma.13G319800.1.Wm82.a2.v1	Glyma.13G319900.1.Wm82.a2.v1	0.308379
Glyma.13G331700.1.Wm82.a2.v1	Glyma.13G331800.1.Wm82.a2.v1	0.233338
Glyma.13G333800.1.Wm82.a2.v1	Glyma.13G333900.1.Wm82.a2.v1	0.142118
Glyma.13G337200.1.Wm82.a2.v1	Glyma.13G337300.1.Wm82.a2.v1	0.260558
Glyma.13G337500.1.Wm82.a2.v1	Glyma.13G337600.1.Wm82.a2.v1	0.26123
Glyma.13G338200.1.Wm82.a2.v1	Glyma.13G338300.1.Wm82.a2.v1	0.271858
Glyma.13G347500.1.Wm82.a2.v1	Glyma.13G347600.1.Wm82.a2.v1	0.21042
Glyma.13G347700.1.Wm82.a2.v1	Glyma.13G347800.1.Wm82.a2.v1	0.197429
Glyma.13G352700.1.Wm82.a2.v1	Glyma.13G352800.1.Wm82.a2.v1	1.97839
Glyma.13G352800.1.Wm82.a2.v1	Glyma.13G352900.1.Wm82.a2.v1	0.33134
Glyma.13G360100.1.Wm82.a2.v1	Glyma.13G360200.1.Wm82.a2.v1	0.00192802
Glyma.13G364300.1.Wm82.a2.v1	Glyma.13G364400.1.Wm82.a2.v1	0.810155
Glyma.13G370400.1.Wm82.a2.v1	Glyma.13G370500.13.Wm82.a2.v1	0.221664
Glyma.14G012800.1.Wm82.a2.v1	Glyma.14G012900.3.Wm82.a2.v1	1.63578
Glyma.14G014400.1.Wm82.a2.v1	Glyma.14G014500.1.Wm82.a2.v1	0.960985
Glyma.14G015000.1.Wm82.a2.v1	Glyma.14G015100.1.Wm82.a2.v1	0.212935
Glyma.14G018800.1.Wm82.a2.v1	Glyma.14G018900.1.Wm82.a2.v1	0.473235
Glyma.14G020400.1.Wm82.a2.v1	Glyma.14G020500.1.Wm82.a2.v1	0.030492
Glyma.14G020500.1.Wm82.a2.v1	Glyma.14G020600.1.Wm82.a2.v1	0.259824
Glyma.14G024400.1.Wm82.a2.v1	Glyma.14G024500.1.Wm82.a2.v1	0.659468
Glyma.14G030900.1.Wm82.a2.v1	Glyma.14G031000.1.Wm82.a2.v1	0.272939
Glyma.14G037600.1.Wm82.a2.v1	Glyma.14G037700.1.Wm82.a2.v1	0.00950583
Glyma.14G037700.1.Wm82.a2.v1	Glyma.14G037800.1.Wm82.a2.v1	0.21704
Glyma.14G038200.1.Wm82.a2.v1	Glyma.14G038300.1.Wm82.a2.v1	0.332977
Glyma.14G038600.1.Wm82.a2.v1	Glyma.14G038700.1.Wm82.a2.v1	0.16369
Glyma.14G042300.1.Wm82.a2.v1	Glyma.14G042400.1.Wm82.a2.v1	0.254458
Glyma.14G043600.1.Wm82.a2.v1	Glyma.14G043700.1.Wm82.a2.v1	0.277216
Glyma.14G043700.1.Wm82.a2.v1	Glyma.14G043800.1.Wm82.a2.v1	0.187843
Glyma.14G045200.1.Wm82.a2.v1	Glyma.14G045300.1.Wm82.a2.v1	1.45453
Glyma.14G045300.1.Wm82.a2.v1	Glyma.14G045400.1.Wm82.a2.v1	1.33403
Glyma.14G045700.1.Wm82.a2.v1	Glyma.14G045800.1.Wm82.a2.v1	0.789759
Glyma.14G048500.1.Wm82.a2.v1	Glyma.14G048600.1.Wm82.a2.v1	0.756517
Glyma.14G048900.1.Wm82.a2.v1	Glyma.14G049000.2.Wm82.a2.v1	0.126152
Glyma.14G049300.1.Wm82.a2.v1	Glyma.14G049400.1.Wm82.a2.v1	0.894795
Glyma.14G049800.1.Wm82.a2.v1	Glyma.14G049900.1.Wm82.a2.v1	0.230237
Glyma.14G050900.1.Wm82.a2.v1	Glyma.14G051000.1.Wm82.a2.v1	2.16219
Glyma.14G051600.1.Wm82.a2.v1	Glyma.14G051700.1.Wm82.a2.v1	0.693529
Glyma.14G051900.1.Wm82.a2.v1	Glyma.14G052000.1.Wm82.a2.v1	0.392139
Glyma.14G052100.1.Wm82.a2.v1	Glyma.14G052200.2.Wm82.a2.v1	0.844265
Glyma.14G052200.2.Wm82.a2.v1	Glyma.14G052300.1.Wm82.a2.v1	0.818948
Glyma.14G053600.1.Wm82.a2.v1	Glyma.14G053700.1.Wm82.a2.v1	NaN
Glyma.14G056500.1.Wm82.a2.v1	Glyma.14G056600.1.Wm82.a2.v1	0.119326
Glyma.14G059200.1.Wm82.a2.v1	Glyma.14G059300.1.Wm82.a2.v1	1.48442
Glyma.14G059300.1.Wm82.a2.v1	Glyma.14G059400.1.Wm82.a2.v1	1.04825
Glyma.14G060300.1.Wm82.a2.v1	Glyma.14G060400.1.Wm82.a2.v1	0.101321
Glyma.14G064500.1.Wm82.a2.v1	Glyma.14G064600.1.Wm82.a2.v1	0.339324
Glyma.14G072700.1.Wm82.a2.v1	Glyma.14G072800.1.Wm82.a2.v1	0.301517
Glyma.14G076000.1.Wm82.a2.v1	Glyma.14G076100.1.Wm82.a2.v1	2.91887
Glyma.14G077300.1.Wm82.a2.v1	Glyma.14G077400.1.Wm82.a2.v1	0.354877
Glyma.14G079100.1.Wm82.a2.v1	Glyma.14G079200.1.Wm82.a2.v1	NaN
Glyma.14G079500.1.Wm82.a2.v1	Glyma.14G079600.1.Wm82.a2.v1	0.542078
Glyma.14G081300.1.Wm82.a2.v1	Glyma.14G081400.1.Wm82.a2.v1	0.233465
Glyma.14G089700.1.Wm82.a2.v1	Glyma.14G089800.1.Wm82.a2.v1	0.877079
Glyma.14G093300.1.Wm82.a2.v1	Glyma.14G093400.1.Wm82.a2.v1	0.23741
Glyma.14G096000.1.Wm82.a2.v1	Glyma.14G096100.1.Wm82.a2.v1	0.028036
Glyma.14G098300.1.Wm82.a2.v1	Glyma.14G098400.2.Wm82.a2.v1	0.943033
Glyma.14G099900.1.Wm82.a2.v1	Glyma.14G100000.1.Wm82.a2.v1	0.183046
Glyma.14G100700.1.Wm82.a2.v1	Glyma.14G100800.1.Wm82.a2.v1	0.22315
Glyma.14G114300.1.Wm82.a2.v1	Glyma.14G114400.1.Wm82.a2.v1	0.0723998
Glyma.14G129600.1.Wm82.a2.v1	Glyma.14G129700.1.Wm82.a2.v1	0.126568
Glyma.14G140900.1.Wm82.a2.v1	Glyma.14G141000.1.Wm82.a2.v1	0.255971
Glyma.14G146500.1.Wm82.a2.v1	Glyma.14G146600.1.Wm82.a2.v1	0.0218179
Glyma.14G150100.1.Wm82.a2.v1	Glyma.14G150200.1.Wm82.a2.v1	0.489781
Glyma.14G157800.1.Wm82.a2.v1	Glyma.14G157900.1.Wm82.a2.v1	0.424752
Glyma.14G164900.1.Wm82.a2.v1	Glyma.14G165000.1.Wm82.a2.v1	0.457123
Glyma.14G167300.1.Wm82.a2.v1	Glyma.14G167400.1.Wm82.a2.v1	0.552887
Glyma.14G172600.1.Wm82.a2.v1	Glyma.14G172700.1.Wm82.a2.v1	0.328342
Glyma.14G173300.1.Wm82.a2.v1	Glyma.14G173400.1.Wm82.a2.v1	0.183811
Glyma.14G173600.1.Wm82.a2.v1	Glyma.14G173700.1.Wm82.a2.v1	0.304099
Glyma.14G175000.1.Wm82.a2.v1	Glyma.14G175100.1.Wm82.a2.v1	0.328138
Glyma.14G176300.1.Wm82.a2.v1	Glyma.14G176400.1.Wm82.a2.v1	1.4323
Glyma.14G178500.1.Wm82.a2.v1	Glyma.14G178600.1.Wm82.a2.v1	0.246739
Glyma.14G184200.6.Wm82.a2.v1	Glyma.14G184300.1.Wm82.a2.v1	0.237246
Glyma.14G186000.1.Wm82.a2.v1	Glyma.14G186100.1.Wm82.a2.v1	0.234554
Glyma.14G193000.1.Wm82.a2.v1	Glyma.14G193100.1.Wm82.a2.v1	0.509329
Glyma.14G198400.1.Wm82.a2.v1	Glyma.14G198500.1.Wm82.a2.v1	0.347123
Glyma.14G199500.1.Wm82.a2.v1	Glyma.14G199600.1.Wm82.a2.v1	0.393062
Glyma.14G199600.1.Wm82.a2.v1	Glyma.14G199700.1.Wm82.a2.v1	0.412378
Glyma.14G199700.1.Wm82.a2.v1	Glyma.14G199800.1.Wm82.a2.v1	1.74483
Glyma.14G200000.1.Wm82.a2.v1	Glyma.14G200100.1.Wm82.a2.v1	0.266748
Glyma.14G200700.1.Wm82.a2.v1	Glyma.14G200800.1.Wm82.a2.v1	0.24032
Glyma.14G200800.1.Wm82.a2.v1	Glyma.14G200900.1.Wm82.a2.v1	0.0599178
Glyma.14G200900.1.Wm82.a2.v1	Glyma.14G201000.1.Wm82.a2.v1	0.0528562
Glyma.14G201000.1.Wm82.a2.v1	Glyma.14G201100.1.Wm82.a2.v1	0.0192216
Glyma.14G202400.1.Wm82.a2.v1	Glyma.14G202500.1.Wm82.a2.v1	0.488877
Glyma.14G204600.1.Wm82.a2.v1	Glyma.14G204700.1.Wm82.a2.v1	0.0956096
Glyma.14G204900.1.Wm82.a2.v1	Glyma.14G205000.1.Wm82.a2.v1	0.232616
Glyma.14G206200.2.Wm82.a2.v1	Glyma.14G206300.1.Wm82.a2.v1	0.197747
Glyma.14G208200.1.Wm82.a2.v1	Glyma.14G208300.1.Wm82.a2.v1	1.01872
Glyma.14G213200.1.Wm82.a2.v1	Glyma.14G213300.1.Wm82.a2.v1	0.610575
Glyma.14G213700.1.Wm82.a2.v1	Glyma.14G213800.1.Wm82.a2.v1	0.151143
Glyma.14G215100.1.Wm82.a2.v1	Glyma.14G215200.1.Wm82.a2.v1	0.0551429
Glyma.14G220700.1.Wm82.a2.v1	Glyma.14G220800.1.Wm82.a2.v1	0.579234
Glyma.14G220900.1.Wm82.a2.v1	Glyma.14G221000.1.Wm82.a2.v1	1.58973
Glyma.14G222700.1.Wm82.a2.v1	Glyma.14G222800.1.Wm82.a2.v1	0.247489
Glyma.15G005000.1.Wm82.a2.v1	Glyma.15G005100.1.Wm82.a2.v1	1.52469
Glyma.15G008400.1.Wm82.a2.v1	Glyma.15G008500.1.Wm82.a2.v1	0.384527
Glyma.15G011800.1.Wm82.a2.v1	Glyma.15G011900.1.Wm82.a2.v1	0.870947
Glyma.15G011900.1.Wm82.a2.v1	Glyma.15G012000.1.Wm82.a2.v1	0.14433
Glyma.15G013800.3.Wm82.a2.v1	Glyma.15G013900.1.Wm82.a2.v1	1.5389
Glyma.15G016900.1.Wm82.a2.v1	Glyma.15G017000.1.Wm82.a2.v1	0.796466
Glyma.15G021600.1.Wm82.a2.v1	Glyma.15G021700.1.Wm82.a2.v1	0.261567
Glyma.15G021700.1.Wm82.a2.v1	Glyma.15G021800.1.Wm82.a2.v1	0.147502
Glyma.15G021800.1.Wm82.a2.v1	Glyma.15G021900.1.Wm82.a2.v1	0.203427
Glyma.15G026300.1.Wm82.a2.v1	Glyma.15G026400.1.Wm82.a2.v1	0.871235
Glyma.15G026400.1.Wm82.a2.v1	Glyma.15G026500.1.Wm82.a2.v1	0.209497
Glyma.15G031300.1.Wm82.a2.v1	Glyma.15G031400.1.Wm82.a2.v1	0.700411
Glyma.15G036200.1.Wm82.a2.v1	Glyma.15G036300.1.Wm82.a2.v1	0.223516
Glyma.15G036900.1.Wm82.a2.v1	Glyma.15G037000.1.Wm82.a2.v1	0.208903
Glyma.15G040200.1.Wm82.a2.v1	Glyma.15G040300.1.Wm82.a2.v1	0.055667
Glyma.15G040300.1.Wm82.a2.v1	Glyma.15G040400.1.Wm82.a2.v1	0.0460975
Glyma.15G048500.1.Wm82.a2.v1	Glyma.15G048600.1.Wm82.a2.v1	0.643511
Glyma.15G049700.1.Wm82.a2.v1	Glyma.15G049800.1.Wm82.a2.v1	1.12669
Glyma.15G049800.1.Wm82.a2.v1	Glyma.15G049900.1.Wm82.a2.v1	0.919164
Glyma.15G052600.1.Wm82.a2.v1	Glyma.15G052700.1.Wm82.a2.v1	0.222309
Glyma.15G052700.1.Wm82.a2.v1	Glyma.15G052800.1.Wm82.a2.v1	0.791146
Glyma.15G054000.1.Wm82.a2.v1	Glyma.15G054100.5.Wm82.a2.v1	0.136206
Glyma.15G054300.1.Wm82.a2.v1	Glyma.15G054400.1.Wm82.a2.v1	0.181822
Glyma.15G054400.1.Wm82.a2.v1	Glyma.15G054500.1.Wm82.a2.v1	0.413036
Glyma.15G057300.1.Wm82.a2.v1	Glyma.15G057400.1.Wm82.a2.v1	0.338144
Glyma.15G057400.1.Wm82.a2.v1	Glyma.15G057500.1.Wm82.a2.v1	0.245994
Glyma.15G057900.3.Wm82.a2.v1	Glyma.15G058000.1.Wm82.a2.v1	1.01188
Glyma.15G059700.1.Wm82.a2.v1	Glyma.15G059800.1.Wm82.a2.v1	0.0863874
Glyma.15G060200.1.Wm82.a2.v1	Glyma.15G060300.1.Wm82.a2.v1	0.350931
Glyma.15G062300.1.Wm82.a2.v1	Glyma.15G062400.1.Wm82.a2.v1	3.33274
Glyma.15G062400.1.Wm82.a2.v1	Glyma.15G062500.1.Wm82.a2.v1	0.455619
Glyma.15G063900.1.Wm82.a2.v1	Glyma.15G064000.1.Wm82.a2.v1	0.243819
Glyma.15G064600.1.Wm82.a2.v1	Glyma.15G064700.1.Wm82.a2.v1	0.348449
Glyma.15G064900.1.Wm82.a2.v1	Glyma.15G065000.1.Wm82.a2.v1	0.225078
Glyma.15G066400.1.Wm82.a2.v1	Glyma.15G066500.1.Wm82.a2.v1	0.61145
Glyma.15G070400.1.Wm82.a2.v1	Glyma.15G070500.1.Wm82.a2.v1	1.32404
Glyma.15G071100.1.Wm82.a2.v1	Glyma.15G071200.1.Wm82.a2.v1	0.407175
Glyma.15G072900.1.Wm82.a2.v1	Glyma.15G073000.1.Wm82.a2.v1	0.166937
Glyma.15G079100.1.Wm82.a2.v1	Glyma.15G079200.1.Wm82.a2.v1	2.03288
Glyma.15G080900.1.Wm82.a2.v1	Glyma.15G081000.1.Wm82.a2.v1	0.32758
Glyma.15G081000.1.Wm82.a2.v1	Glyma.15G081100.1.Wm82.a2.v1	1.06616
Glyma.15G081800.1.Wm82.a2.v1	Glyma.15G081900.1.Wm82.a2.v1	0.280537
Glyma.15G082600.1.Wm82.a2.v1	Glyma.15G082700.1.Wm82.a2.v1	0.3487
Glyma.15G087500.1.Wm82.a2.v1	Glyma.15G087600.1.Wm82.a2.v1	0.569039
Glyma.15G087900.1.Wm82.a2.v1	Glyma.15G088000.1.Wm82.a2.v1	0.599664
Glyma.15G088900.1.Wm82.a2.v1	Glyma.15G089000.1.Wm82.a2.v1	0.199879
Glyma.15G089000.1.Wm82.a2.v1	Glyma.15G089100.1.Wm82.a2.v1	0.698589
Glyma.15G089100.1.Wm82.a2.v1	Glyma.15G089200.1.Wm82.a2.v1	0.351862
Glyma.15G099500.1.Wm82.a2.v1	Glyma.15G099600.1.Wm82.a2.v1	0.181761
Glyma.15G101600.1.Wm82.a2.v1	Glyma.15G101700.1.Wm82.a2.v1	1.59844
Glyma.15G104700.1.Wm82.a2.v1	Glyma.15G104800.1.Wm82.a2.v1	0.345465
Glyma.15G105600.1.Wm82.a2.v1	Glyma.15G105700.1.Wm82.a2.v1	0.35751
Glyma.15G115600.1.Wm82.a2.v1	Glyma.15G115700.1.Wm82.a2.v1	0.446087
Glyma.15G118200.1.Wm82.a2.v1	Glyma.15G118300.1.Wm82.a2.v1	0.22017
Glyma.15G119500.1.Wm82.a2.v1	Glyma.15G119600.1.Wm82.a2.v1	0.0614246
Glyma.15G119600.1.Wm82.a2.v1	Glyma.15G119700.1.Wm82.a2.v1	0.019948
Glyma.15G119700.1.Wm82.a2.v1	Glyma.15G119800.1.Wm82.a2.v1	0.0226219
Glyma.15G119800.1.Wm82.a2.v1	Glyma.15G119900.1.Wm82.a2.v1	0.787544
Glyma.15G121000.1.Wm82.a2.v1	Glyma.15G121100.1.Wm82.a2.v1	1.4983
Glyma.15G123500.1.Wm82.a2.v1	Glyma.15G123600.1.Wm82.a2.v1	0.236486
Glyma.15G125400.1.Wm82.a2.v1	Glyma.15G125500.3.Wm82.a2.v1	1.95472
Glyma.15G128100.1.Wm82.a2.v1	Glyma.15G128200.1.Wm82.a2.v1	1.08021
Glyma.15G128700.1.Wm82.a2.v1	Glyma.15G128800.1.Wm82.a2.v1	0.470828
Glyma.15G128800.1.Wm82.a2.v1	Glyma.15G128900.1.Wm82.a2.v1	0.730633
Glyma.15G128900.1.Wm82.a2.v1	Glyma.15G129000.1.Wm82.a2.v1	0.299051
Glyma.15G131300.1.Wm82.a2.v1	Glyma.15G131400.1.Wm82.a2.v1	0.101139
Glyma.15G132800.1.Wm82.a2.v1	Glyma.15G132900.1.Wm82.a2.v1	1.21183
Glyma.15G133600.1.Wm82.a2.v1	Glyma.15G133700.1.Wm82.a2.v1	0.20976
Glyma.15G133700.1.Wm82.a2.v1	Glyma.15G133800.1.Wm82.a2.v1	0.283586
Glyma.15G134200.1.Wm82.a2.v1	Glyma.15G134300.1.Wm82.a2.v1	0.262253
Glyma.15G139600.1.Wm82.a2.v1	Glyma.15G139700.1.Wm82.a2.v1	0.922591
Glyma.15G140200.1.Wm82.a2.v1	Glyma.15G140300.1.Wm82.a2.v1	0.198563
Glyma.15G141300.1.Wm82.a2.v1	Glyma.15G141400.1.Wm82.a2.v1	0.217085
Glyma.15G141800.1.Wm82.a2.v1	Glyma.15G141900.1.Wm82.a2.v1	0.498543
Glyma.15G141900.1.Wm82.a2.v1	Glyma.15G142000.1.Wm82.a2.v1	0.12117
Glyma.15G142400.1.Wm82.a2.v1	Glyma.15G142500.1.Wm82.a2.v1	0.324938
Glyma.15G145600.1.Wm82.a2.v1	Glyma.15G145700.1.Wm82.a2.v1	0.797939
Glyma.15G145700.1.Wm82.a2.v1	Glyma.15G145800.1.Wm82.a2.v1	0.314079
Glyma.15G146000.1.Wm82.a2.v1	Glyma.15G146100.1.Wm82.a2.v1	0.704314
Glyma.15G146400.1.Wm82.a2.v1	Glyma.15G146500.1.Wm82.a2.v1	1.25223
Glyma.15G146500.1.Wm82.a2.v1	Glyma.15G146600.1.Wm82.a2.v1	1.9624
Glyma.15G150000.1.Wm82.a2.v1	Glyma.15G150100.1.Wm82.a2.v1	0.274294
Glyma.15G151100.1.Wm82.a2.v1	Glyma.15G151200.1.Wm82.a2.v1	0.274881
Glyma.15G153300.1.Wm82.a2.v1	Glyma.15G153400.1.Wm82.a2.v1	1.2625
Glyma.15G153400.1.Wm82.a2.v1	Glyma.15G153500.1.Wm82.a2.v1	0.221123
Glyma.15G153500.1.Wm82.a2.v1	Glyma.15G153600.3.Wm82.a2.v1	1.17777
[truncated: 35,725 more rows]
