# Supplementary material for: Genome-wide identification of PME genes, evolution and expression analyses in soybean (Glycine max L.)
Source: BMC Plant Biol. 2021 Dec 6;21:578. doi: 10.1186/s12870-021-03355-1 (PMC8647493; doi:10.1186/s12870-021-03355-1)
Supplement: Supplementary file 7 — Additional file 7: Table S7. The segmentally duplicated gene pairs throughout the soybean genome. [file 12870_2021_3355_MOESM7_ESM.xls]

## Sheet: Sheet1
Table S7 The segmentally duplicated gene pairs throughout the soybean genome
Gene 1	Gene 2
Glyma.01G017200.1.Wm82.a2.v1	Glyma.01G095300.1.Wm82.a2.v1
Glyma.01G017300.2.Wm82.a2.v1	Glyma.01G095600.1.Wm82.a2.v1
Glyma.01G017500.1.Wm82.a2.v1	Glyma.01G095700.1.Wm82.a2.v1
Glyma.01G017700.1.Wm82.a2.v1	Glyma.01G096000.2.Wm82.a2.v1
Glyma.01G018400.1.Wm82.a2.v1	Glyma.01G096600.1.Wm82.a2.v1
Glyma.01G018700.1.Wm82.a2.v1	Glyma.01G096800.1.Wm82.a2.v1
Glyma.01G018800.1.Wm82.a2.v1	Glyma.01G097000.1.Wm82.a2.v1
Glyma.01G019000.1.Wm82.a2.v1	Glyma.01G097100.1.Wm82.a2.v1
Glyma.01G019200.1.Wm82.a2.v1	Glyma.01G097400.3.Wm82.a2.v1
Glyma.01G019300.1.Wm82.a2.v1	Glyma.01G097900.1.Wm82.a2.v1
Glyma.01G019400.1.Wm82.a2.v1	Glyma.01G098000.1.Wm82.a2.v1
Glyma.01G078000.2.Wm82.a2.v1	Glyma.01G137600.1.Wm82.a2.v1
Glyma.01G078200.1.Wm82.a2.v1	Glyma.01G137500.1.Wm82.a2.v1
Glyma.01G079000.1.Wm82.a2.v1	Glyma.01G136600.1.Wm82.a2.v1
Glyma.01G079100.2.Wm82.a2.v1	Glyma.01G136500.1.Wm82.a2.v1
Glyma.01G079500.1.Wm82.a2.v1	Glyma.01G136300.1.Wm82.a2.v1
Glyma.01G079900.1.Wm82.a2.v1	Glyma.01G134200.1.Wm82.a2.v1
Glyma.01G044900.1.Wm82.a2.v1	Glyma.02G105500.1.Wm82.a2.v1
Glyma.01G045100.1.Wm82.a2.v1	Glyma.02G105600.3.Wm82.a2.v1
Glyma.01G045300.1.Wm82.a2.v1	Glyma.02G105700.1.Wm82.a2.v1
Glyma.01G045400.1.Wm82.a2.v1	Glyma.02G105800.1.Wm82.a2.v1
Glyma.01G045500.1.Wm82.a2.v1	Glyma.02G105900.1.Wm82.a2.v1
Glyma.01G045700.1.Wm82.a2.v1	Glyma.02G106000.1.Wm82.a2.v1
Glyma.01G045800.1.Wm82.a2.v1	Glyma.02G106100.1.Wm82.a2.v1
Glyma.01G045900.1.Wm82.a2.v1	Glyma.02G106200.1.Wm82.a2.v1
Glyma.01G046000.2.Wm82.a2.v1	Glyma.02G106300.1.Wm82.a2.v1
Glyma.01G046400.1.Wm82.a2.v1	Glyma.02G106600.1.Wm82.a2.v1
Glyma.01G046500.1.Wm82.a2.v1	Glyma.02G106700.1.Wm82.a2.v1
Glyma.01G046600.1.Wm82.a2.v1	Glyma.02G106800.1.Wm82.a2.v1
Glyma.01G046700.2.Wm82.a2.v1	Glyma.02G106900.1.Wm82.a2.v1
Glyma.01G046800.1.Wm82.a2.v1	Glyma.02G107000.1.Wm82.a2.v1
Glyma.01G047000.1.Wm82.a2.v1	Glyma.02G107100.1.Wm82.a2.v1
Glyma.01G047700.1.Wm82.a2.v1	Glyma.02G107500.1.Wm82.a2.v1
Glyma.01G048200.1.Wm82.a2.v1	Glyma.02G107900.1.Wm82.a2.v1
Glyma.01G048500.4.Wm82.a2.v1	Glyma.02G108100.1.Wm82.a2.v1
Glyma.01G048600.1.Wm82.a2.v1	Glyma.02G108200.2.Wm82.a2.v1
Glyma.01G048700.1.Wm82.a2.v1	Glyma.02G108300.2.Wm82.a2.v1
Glyma.01G048800.1.Wm82.a2.v1	Glyma.02G108400.1.Wm82.a2.v1
Glyma.01G049100.1.Wm82.a2.v1	Glyma.02G108500.1.Wm82.a2.v1
Glyma.01G049400.1.Wm82.a2.v1	Glyma.02G108600.1.Wm82.a2.v1
Glyma.01G049500.1.Wm82.a2.v1	Glyma.02G108700.1.Wm82.a2.v1
Glyma.01G049600.1.Wm82.a2.v1	Glyma.02G108800.1.Wm82.a2.v1
Glyma.01G049900.1.Wm82.a2.v1	Glyma.02G108900.1.Wm82.a2.v1
Glyma.01G050000.1.Wm82.a2.v1	Glyma.02G109000.1.Wm82.a2.v1
Glyma.01G050100.1.Wm82.a2.v1	Glyma.02G109100.1.Wm82.a2.v1
Glyma.01G050400.1.Wm82.a2.v1	Glyma.02G109200.1.Wm82.a2.v1
Glyma.01G050500.1.Wm82.a2.v1	Glyma.02G109400.1.Wm82.a2.v1
Glyma.01G050700.1.Wm82.a2.v1	Glyma.02G109600.1.Wm82.a2.v1
Glyma.01G051200.1.Wm82.a2.v1	Glyma.02G109700.2.Wm82.a2.v1
Glyma.01G051300.1.Wm82.a2.v1	Glyma.02G109800.1.Wm82.a2.v1
Glyma.01G051400.1.Wm82.a2.v1	Glyma.02G109900.1.Wm82.a2.v1
Glyma.01G051600.1.Wm82.a2.v1	Glyma.02G110000.1.Wm82.a2.v1
Glyma.01G052200.1.Wm82.a2.v1	Glyma.02G110400.1.Wm82.a2.v1
Glyma.01G052400.1.Wm82.a2.v1	Glyma.02G110700.1.Wm82.a2.v1
Glyma.01G052500.1.Wm82.a2.v1	Glyma.02G110800.1.Wm82.a2.v1
Glyma.01G052700.1.Wm82.a2.v1	Glyma.02G111300.1.Wm82.a2.v1
Glyma.01G052800.2.Wm82.a2.v1	Glyma.02G111400.1.Wm82.a2.v1
Glyma.01G052900.1.Wm82.a2.v1	Glyma.02G111500.6.Wm82.a2.v1
Glyma.01G053100.1.Wm82.a2.v1	Glyma.02G111600.1.Wm82.a2.v1
Glyma.01G053200.1.Wm82.a2.v1	Glyma.02G111700.1.Wm82.a2.v1
Glyma.01G053300.1.Wm82.a2.v1	Glyma.02G111800.2.Wm82.a2.v1
Glyma.01G053600.1.Wm82.a2.v1	Glyma.02G111900.2.Wm82.a2.v1
Glyma.01G053700.1.Wm82.a2.v1	Glyma.02G112000.1.Wm82.a2.v1
Glyma.01G053800.1.Wm82.a2.v1	Glyma.02G112100.1.Wm82.a2.v1
Glyma.01G054000.1.Wm82.a2.v1	Glyma.02G112400.1.Wm82.a2.v1
Glyma.01G054100.1.Wm82.a2.v1	Glyma.02G112500.1.Wm82.a2.v1
Glyma.01G054200.1.Wm82.a2.v1	Glyma.02G112600.1.Wm82.a2.v1
Glyma.01G054300.1.Wm82.a2.v1	Glyma.02G112800.1.Wm82.a2.v1
Glyma.01G054400.1.Wm82.a2.v1	Glyma.02G112900.1.Wm82.a2.v1
Glyma.01G054500.1.Wm82.a2.v1	Glyma.02G113000.1.Wm82.a2.v1
Glyma.01G054800.1.Wm82.a2.v1	Glyma.02G113300.1.Wm82.a2.v1
Glyma.01G054900.1.Wm82.a2.v1	Glyma.02G113400.1.Wm82.a2.v1
Glyma.01G055000.1.Wm82.a2.v1	Glyma.02G113500.1.Wm82.a2.v1
Glyma.01G055200.1.Wm82.a2.v1	Glyma.02G113600.1.Wm82.a2.v1
Glyma.01G055300.1.Wm82.a2.v1	Glyma.02G113700.1.Wm82.a2.v1
Glyma.01G055400.1.Wm82.a2.v1	Glyma.02G113800.1.Wm82.a2.v1
Glyma.01G055500.1.Wm82.a2.v1	Glyma.02G113900.1.Wm82.a2.v1
Glyma.01G055900.1.Wm82.a2.v1	Glyma.02G114200.2.Wm82.a2.v1
Glyma.01G056000.2.Wm82.a2.v1	Glyma.02G114300.1.Wm82.a2.v1
Glyma.01G056200.1.Wm82.a2.v1	Glyma.02G114500.1.Wm82.a2.v1
Glyma.01G056300.1.Wm82.a2.v1	Glyma.02G114800.1.Wm82.a2.v1
Glyma.01G056400.1.Wm82.a2.v1	Glyma.02G115000.1.Wm82.a2.v1
Glyma.01G056500.1.Wm82.a2.v1	Glyma.02G115100.3.Wm82.a2.v1
Glyma.01G056800.4.Wm82.a2.v1	Glyma.02G115200.1.Wm82.a2.v1
Glyma.01G056900.1.Wm82.a2.v1	Glyma.02G115300.1.Wm82.a2.v1
Glyma.01G057100.1.Wm82.a2.v1	Glyma.02G115400.1.Wm82.a2.v1
Glyma.01G057400.1.Wm82.a2.v1	Glyma.02G115500.1.Wm82.a2.v1
Glyma.01G057500.1.Wm82.a2.v1	Glyma.02G115600.1.Wm82.a2.v1
Glyma.01G057600.1.Wm82.a2.v1	Glyma.02G115700.1.Wm82.a2.v1
Glyma.01G057900.1.Wm82.a2.v1	Glyma.02G115800.1.Wm82.a2.v1
Glyma.01G058000.1.Wm82.a2.v1	Glyma.02G115900.1.Wm82.a2.v1
Glyma.01G058200.1.Wm82.a2.v1	Glyma.02G116000.1.Wm82.a2.v1
Glyma.01G058300.1.Wm82.a2.v1	Glyma.02G116100.1.Wm82.a2.v1
Glyma.01G058400.1.Wm82.a2.v1	Glyma.02G116200.1.Wm82.a2.v1
Glyma.01G058500.1.Wm82.a2.v1	Glyma.02G116300.1.Wm82.a2.v1
Glyma.01G059100.1.Wm82.a2.v1	Glyma.02G116500.1.Wm82.a2.v1
Glyma.01G059200.1.Wm82.a2.v1	Glyma.02G116600.1.Wm82.a2.v1
Glyma.01G060000.1.Wm82.a2.v1	Glyma.02G117300.1.Wm82.a2.v1
Glyma.01G060300.1.Wm82.a2.v1	Glyma.02G118500.1.Wm82.a2.v1
Glyma.01G060400.1.Wm82.a2.v1	Glyma.02G118600.1.Wm82.a2.v1
Glyma.01G060700.1.Wm82.a2.v1	Glyma.02G119000.1.Wm82.a2.v1
Glyma.01G060900.1.Wm82.a2.v1	Glyma.02G119200.1.Wm82.a2.v1
Glyma.01G061000.1.Wm82.a2.v1	Glyma.02G119300.1.Wm82.a2.v1
Glyma.01G061100.1.Wm82.a2.v1	Glyma.02G119600.1.Wm82.a2.v1
Glyma.01G061500.1.Wm82.a2.v1	Glyma.02G119700.1.Wm82.a2.v1
Glyma.01G061700.1.Wm82.a2.v1	Glyma.02G120000.1.Wm82.a2.v1
Glyma.01G061900.1.Wm82.a2.v1	Glyma.02G120100.1.Wm82.a2.v1
Glyma.01G062000.2.Wm82.a2.v1	Glyma.02G120200.1.Wm82.a2.v1
Glyma.01G062100.1.Wm82.a2.v1	Glyma.02G120300.1.Wm82.a2.v1
Glyma.01G062200.1.Wm82.a2.v1	Glyma.02G120400.1.Wm82.a2.v1
Glyma.01G062300.2.Wm82.a2.v1	Glyma.02G120500.1.Wm82.a2.v1
Glyma.01G062400.1.Wm82.a2.v1	Glyma.02G120600.1.Wm82.a2.v1
Glyma.01G062800.1.Wm82.a2.v1	Glyma.02G120700.1.Wm82.a2.v1
Glyma.01G062900.1.Wm82.a2.v1	Glyma.02G120800.1.Wm82.a2.v1
Glyma.01G063000.1.Wm82.a2.v1	Glyma.02G120900.1.Wm82.a2.v1
Glyma.01G063100.1.Wm82.a2.v1	Glyma.02G121000.1.Wm82.a2.v1
Glyma.01G063500.1.Wm82.a2.v1	Glyma.02G121100.1.Wm82.a2.v1
Glyma.01G063600.1.Wm82.a2.v1	Glyma.02G121200.1.Wm82.a2.v1
Glyma.01G063700.1.Wm82.a2.v1	Glyma.02G121300.2.Wm82.a2.v1
Glyma.01G063800.1.Wm82.a2.v1	Glyma.02G121400.1.Wm82.a2.v1
Glyma.01G064100.1.Wm82.a2.v1	Glyma.02G121500.1.Wm82.a2.v1
Glyma.01G064200.1.Wm82.a2.v1	Glyma.02G121600.1.Wm82.a2.v1
Glyma.01G064400.1.Wm82.a2.v1	Glyma.02G122200.1.Wm82.a2.v1
Glyma.01G064500.1.Wm82.a2.v1	Glyma.02G122400.1.Wm82.a2.v1
Glyma.01G064600.1.Wm82.a2.v1	Glyma.02G122500.1.Wm82.a2.v1
Glyma.01G064900.7.Wm82.a2.v1	Glyma.02G122700.8.Wm82.a2.v1
Glyma.01G065000.1.Wm82.a2.v1	Glyma.02G122800.1.Wm82.a2.v1
Glyma.01G065100.1.Wm82.a2.v1	Glyma.02G122900.1.Wm82.a2.v1
Glyma.01G065400.1.Wm82.a2.v1	Glyma.02G123000.1.Wm82.a2.v1
Glyma.01G065500.1.Wm82.a2.v1	Glyma.02G123100.1.Wm82.a2.v1
Glyma.01G066500.1.Wm82.a2.v1	Glyma.02G123200.1.Wm82.a2.v1
Glyma.01G066600.3.Wm82.a2.v1	Glyma.02G123400.1.Wm82.a2.v1
Glyma.01G067000.1.Wm82.a2.v1	Glyma.02G123700.1.Wm82.a2.v1
Glyma.01G067200.1.Wm82.a2.v1	Glyma.02G124000.1.Wm82.a2.v1
Glyma.01G067600.1.Wm82.a2.v1	Glyma.02G124100.1.Wm82.a2.v1
Glyma.01G067700.2.Wm82.a2.v1	Glyma.02G124200.1.Wm82.a2.v1
Glyma.01G067800.1.Wm82.a2.v1	Glyma.02G124300.1.Wm82.a2.v1
Glyma.01G067900.1.Wm82.a2.v1	Glyma.02G124400.1.Wm82.a2.v1
Glyma.01G068000.1.Wm82.a2.v1	Glyma.02G124500.1.Wm82.a2.v1
Glyma.01G068200.1.Wm82.a2.v1	Glyma.02G124700.1.Wm82.a2.v1
Glyma.01G068600.1.Wm82.a2.v1	Glyma.02G125200.2.Wm82.a2.v1
Glyma.01G068800.1.Wm82.a2.v1	Glyma.02G125400.1.Wm82.a2.v1
Glyma.01G069000.1.Wm82.a2.v1	Glyma.02G125900.1.Wm82.a2.v1
Glyma.01G069300.1.Wm82.a2.v1	Glyma.02G126100.1.Wm82.a2.v1
Glyma.01G069400.1.Wm82.a2.v1	Glyma.02G126200.1.Wm82.a2.v1
Glyma.01G069500.1.Wm82.a2.v1	Glyma.02G126300.1.Wm82.a2.v1
Glyma.01G069700.1.Wm82.a2.v1	Glyma.02G126600.1.Wm82.a2.v1
Glyma.01G070200.1.Wm82.a2.v1	Glyma.02G127200.1.Wm82.a2.v1
Glyma.01G070300.1.Wm82.a2.v1	Glyma.02G127400.1.Wm82.a2.v1
Glyma.01G070400.1.Wm82.a2.v1	Glyma.02G127600.1.Wm82.a2.v1
Glyma.01G071300.1.Wm82.a2.v1	Glyma.02G128000.1.Wm82.a2.v1
Glyma.01G071400.1.Wm82.a2.v1	Glyma.02G128100.1.Wm82.a2.v1
Glyma.01G159500.1.Wm82.a2.v1	Glyma.02G041700.1.Wm82.a2.v1
Glyma.01G159800.1.Wm82.a2.v1	Glyma.02G041900.1.Wm82.a2.v1
Glyma.01G160000.1.Wm82.a2.v1	Glyma.02G042000.1.Wm82.a2.v1
Glyma.01G160100.1.Wm82.a2.v1	Glyma.02G042500.1.Wm82.a2.v1
Glyma.01G160700.1.Wm82.a2.v1	Glyma.02G042700.1.Wm82.a2.v1
Glyma.01G162000.1.Wm82.a2.v1	Glyma.02G044000.1.Wm82.a2.v1
Glyma.01G162700.3.Wm82.a2.v1	Glyma.02G044100.1.Wm82.a2.v1
Glyma.01G162900.2.Wm82.a2.v1	Glyma.02G044300.3.Wm82.a2.v1
Glyma.01G163000.1.Wm82.a2.v1	Glyma.02G045000.1.Wm82.a2.v1
Glyma.01G163300.1.Wm82.a2.v1	Glyma.02G045400.1.Wm82.a2.v1
Glyma.01G163500.1.Wm82.a2.v1	Glyma.02G045500.1.Wm82.a2.v1
Glyma.01G163900.1.Wm82.a2.v1	Glyma.02G045700.1.Wm82.a2.v1
Glyma.01G164000.1.Wm82.a2.v1	Glyma.02G045800.1.Wm82.a2.v1
Glyma.01G164200.1.Wm82.a2.v1	Glyma.02G046100.2.Wm82.a2.v1
Glyma.01G164800.1.Wm82.a2.v1	Glyma.02G046600.1.Wm82.a2.v1
Glyma.01G164900.1.Wm82.a2.v1	Glyma.02G046700.1.Wm82.a2.v1
Glyma.01G165000.1.Wm82.a2.v1	Glyma.02G046800.1.Wm82.a2.v1
Glyma.01G165100.1.Wm82.a2.v1	Glyma.02G046900.1.Wm82.a2.v1
Glyma.01G165300.1.Wm82.a2.v1	Glyma.02G047000.1.Wm82.a2.v1
Glyma.01G165400.1.Wm82.a2.v1	Glyma.02G047400.1.Wm82.a2.v1
Glyma.01G165700.1.Wm82.a2.v1	Glyma.02G047600.1.Wm82.a2.v1
Glyma.01G165900.1.Wm82.a2.v1	Glyma.02G047700.1.Wm82.a2.v1
Glyma.01G166000.1.Wm82.a2.v1	Glyma.02G047900.1.Wm82.a2.v1
Glyma.01G166100.1.Wm82.a2.v1	Glyma.02G048300.1.Wm82.a2.v1
Glyma.01G166200.1.Wm82.a2.v1	Glyma.02G048400.3.Wm82.a2.v1
Glyma.01G166300.1.Wm82.a2.v1	Glyma.02G048700.1.Wm82.a2.v1
Glyma.01G166700.1.Wm82.a2.v1	Glyma.02G049100.1.Wm82.a2.v1
Glyma.01G167000.1.Wm82.a2.v1	Glyma.02G049200.1.Wm82.a2.v1
Glyma.01G167300.1.Wm82.a2.v1	Glyma.02G049300.1.Wm82.a2.v1
Glyma.01G167400.1.Wm82.a2.v1	Glyma.02G049600.1.Wm82.a2.v1
Glyma.01G167900.2.Wm82.a2.v1	Glyma.02G050100.1.Wm82.a2.v1
Glyma.01G168100.1.Wm82.a2.v1	Glyma.02G050300.1.Wm82.a2.v1
Glyma.01G168200.1.Wm82.a2.v1	Glyma.02G050400.1.Wm82.a2.v1
Glyma.01G169100.1.Wm82.a2.v1	Glyma.02G050700.1.Wm82.a2.v1
Glyma.01G169400.1.Wm82.a2.v1	Glyma.02G051100.1.Wm82.a2.v1
Glyma.01G169500.1.Wm82.a2.v1	Glyma.02G051300.1.Wm82.a2.v1
Glyma.01G170000.1.Wm82.a2.v1	Glyma.02G051600.1.Wm82.a2.v1
Glyma.01G170200.1.Wm82.a2.v1	Glyma.02G051700.1.Wm82.a2.v1
Glyma.01G170700.1.Wm82.a2.v1	Glyma.02G051900.4.Wm82.a2.v1
Glyma.01G170800.1.Wm82.a2.v1	Glyma.02G052000.1.Wm82.a2.v1
Glyma.01G171100.1.Wm82.a2.v1	Glyma.02G052700.1.Wm82.a2.v1
Glyma.01G171200.1.Wm82.a2.v1	Glyma.02G053200.1.Wm82.a2.v1
Glyma.01G171400.1.Wm82.a2.v1	Glyma.02G053500.1.Wm82.a2.v1
Glyma.01G171600.1.Wm82.a2.v1	Glyma.02G054200.1.Wm82.a2.v1
Glyma.01G171700.1.Wm82.a2.v1	Glyma.02G054400.1.Wm82.a2.v1
Glyma.01G172000.1.Wm82.a2.v1	Glyma.02G054800.1.Wm82.a2.v1
Glyma.01G172100.1.Wm82.a2.v1	Glyma.02G054900.1.Wm82.a2.v1
Glyma.01G172200.1.Wm82.a2.v1	Glyma.02G055100.1.Wm82.a2.v1
Glyma.01G173700.2.Wm82.a2.v1	Glyma.02G055300.2.Wm82.a2.v1
Glyma.01G173800.1.Wm82.a2.v1	Glyma.02G055500.1.Wm82.a2.v1
Glyma.01G173900.1.Wm82.a2.v1	Glyma.02G055800.1.Wm82.a2.v1
Glyma.01G174200.1.Wm82.a2.v1	Glyma.02G056100.1.Wm82.a2.v1
Glyma.01G175600.1.Wm82.a2.v1	Glyma.02G057400.1.Wm82.a2.v1
Glyma.01G176600.1.Wm82.a2.v1	Glyma.02G058400.1.Wm82.a2.v1
Glyma.01G177100.1.Wm82.a2.v1	Glyma.02G058600.2.Wm82.a2.v1
Glyma.01G177200.1.Wm82.a2.v1	Glyma.02G058700.1.Wm82.a2.v1
Glyma.01G177400.4.Wm82.a2.v1	Glyma.02G058800.1.Wm82.a2.v1
Glyma.01G177500.1.Wm82.a2.v1	Glyma.02G058900.1.Wm82.a2.v1
Glyma.01G178300.1.Wm82.a2.v1	Glyma.02G059000.1.Wm82.a2.v1
Glyma.01G178400.3.Wm82.a2.v1	Glyma.02G059100.2.Wm82.a2.v1
Glyma.01G178500.1.Wm82.a2.v1	Glyma.02G059200.1.Wm82.a2.v1
Glyma.01G178700.1.Wm82.a2.v1	Glyma.02G059400.1.Wm82.a2.v1
Glyma.01G178800.1.Wm82.a2.v1	Glyma.02G059500.1.Wm82.a2.v1
Glyma.01G179000.1.Wm82.a2.v1	Glyma.02G059700.1.Wm82.a2.v1
Glyma.01G179800.1.Wm82.a2.v1	Glyma.02G059900.1.Wm82.a2.v1
Glyma.01G179900.2.Wm82.a2.v1	Glyma.02G060000.1.Wm82.a2.v1
Glyma.01G180000.1.Wm82.a2.v1	Glyma.02G060200.1.Wm82.a2.v1
Glyma.01G180100.1.Wm82.a2.v1	Glyma.02G060500.1.Wm82.a2.v1
Glyma.01G180200.1.Wm82.a2.v1	Glyma.02G060700.1.Wm82.a2.v1
Glyma.01G180400.1.Wm82.a2.v1	Glyma.02G060800.1.Wm82.a2.v1
Glyma.01G180500.1.Wm82.a2.v1	Glyma.02G060900.1.Wm82.a2.v1
Glyma.01G180700.2.Wm82.a2.v1	Glyma.02G061000.1.Wm82.a2.v1
Glyma.01G180800.1.Wm82.a2.v1	Glyma.02G061100.1.Wm82.a2.v1
Glyma.01G181100.1.Wm82.a2.v1	Glyma.02G061400.1.Wm82.a2.v1
Glyma.01G182000.1.Wm82.a2.v1	Glyma.02G062300.1.Wm82.a2.v1
Glyma.01G182700.1.Wm82.a2.v1	Glyma.02G062900.1.Wm82.a2.v1
Glyma.01G083700.1.Wm82.a2.v1	Glyma.02G097700.3.Wm82.a2.v1
Glyma.01G084200.1.Wm82.a2.v1	Glyma.02G097900.1.Wm82.a2.v1
Glyma.01G084600.1.Wm82.a2.v1	Glyma.02G098000.1.Wm82.a2.v1
Glyma.01G084700.1.Wm82.a2.v1	Glyma.02G098100.1.Wm82.a2.v1
Glyma.01G084800.1.Wm82.a2.v1	Glyma.02G098200.1.Wm82.a2.v1
Glyma.01G086200.1.Wm82.a2.v1	Glyma.02G098300.1.Wm82.a2.v1
Glyma.01G086700.1.Wm82.a2.v1	Glyma.02G098800.1.Wm82.a2.v1
Glyma.01G086800.1.Wm82.a2.v1	Glyma.02G099100.1.Wm82.a2.v1
Glyma.01G086900.1.Wm82.a2.v1	Glyma.02G099200.1.Wm82.a2.v1
Glyma.01G087000.1.Wm82.a2.v1	Glyma.02G099300.1.Wm82.a2.v1
Glyma.01G087500.1.Wm82.a2.v1	Glyma.02G099500.1.Wm82.a2.v1
Glyma.01G087700.1.Wm82.a2.v1	Glyma.02G099800.1.Wm82.a2.v1
Glyma.01G087800.1.Wm82.a2.v1	Glyma.02G099900.1.Wm82.a2.v1
Glyma.01G087900.1.Wm82.a2.v1	Glyma.02G100000.1.Wm82.a2.v1
Glyma.01G088000.1.Wm82.a2.v1	Glyma.02G100100.1.Wm82.a2.v1
Glyma.01G088200.1.Wm82.a2.v1	Glyma.02G100200.1.Wm82.a2.v1
Glyma.01G088300.4.Wm82.a2.v1	Glyma.02G100700.2.Wm82.a2.v1
Glyma.01G089100.2.Wm82.a2.v1	Glyma.02G100900.1.Wm82.a2.v1
Glyma.01G089200.1.Wm82.a2.v1	Glyma.02G101000.1.Wm82.a2.v1
Glyma.01G089300.1.Wm82.a2.v1	Glyma.02G101100.1.Wm82.a2.v1
Glyma.01G089500.1.Wm82.a2.v1	Glyma.02G101200.1.Wm82.a2.v1
Glyma.01G089700.1.Wm82.a2.v1	Glyma.02G101300.1.Wm82.a2.v1
Glyma.01G089800.1.Wm82.a2.v1	Glyma.02G101400.1.Wm82.a2.v1
Glyma.01G089900.1.Wm82.a2.v1	Glyma.02G101500.1.Wm82.a2.v1
Glyma.01G090100.1.Wm82.a2.v1	Glyma.02G101800.1.Wm82.a2.v1
Glyma.01G090200.1.Wm82.a2.v1	Glyma.02G101900.2.Wm82.a2.v1
Glyma.01G023500.1.Wm82.a2.v1	Glyma.02G041500.1.Wm82.a2.v1
Glyma.01G023600.1.Wm82.a2.v1	Glyma.02G041400.1.Wm82.a2.v1
Glyma.01G023700.1.Wm82.a2.v1	Glyma.02G041300.1.Wm82.a2.v1
Glyma.01G023800.1.Wm82.a2.v1	Glyma.02G041000.1.Wm82.a2.v1
Glyma.01G023900.1.Wm82.a2.v1	Glyma.02G040900.1.Wm82.a2.v1
Glyma.01G024000.1.Wm82.a2.v1	Glyma.02G040700.1.Wm82.a2.v1
Glyma.01G024600.1.Wm82.a2.v1	Glyma.02G040600.1.Wm82.a2.v1
Glyma.01G024700.1.Wm82.a2.v1	Glyma.02G040500.1.Wm82.a2.v1
Glyma.01G024800.1.Wm82.a2.v1	Glyma.02G040300.1.Wm82.a2.v1
Glyma.01G024900.1.Wm82.a2.v1	Glyma.02G040200.1.Wm82.a2.v1
Glyma.01G025000.1.Wm82.a2.v1	Glyma.02G040100.1.Wm82.a2.v1
Glyma.01G025200.1.Wm82.a2.v1	Glyma.02G039500.1.Wm82.a2.v1
Glyma.01G025300.1.Wm82.a2.v1	Glyma.02G039400.1.Wm82.a2.v1
Glyma.01G025400.1.Wm82.a2.v1	Glyma.02G039300.1.Wm82.a2.v1
Glyma.01G025500.1.Wm82.a2.v1	Glyma.02G039200.1.Wm82.a2.v1
Glyma.01G025600.1.Wm82.a2.v1	Glyma.02G039100.1.Wm82.a2.v1
Glyma.01G025800.1.Wm82.a2.v1	Glyma.02G039000.2.Wm82.a2.v1
Glyma.01G025900.1.Wm82.a2.v1	Glyma.02G038900.1.Wm82.a2.v1
Glyma.01G026000.1.Wm82.a2.v1	Glyma.02G038800.1.Wm82.a2.v1
Glyma.01G026100.1.Wm82.a2.v1	Glyma.02G038700.1.Wm82.a2.v1
Glyma.01G026200.1.Wm82.a2.v1	Glyma.02G038600.1.Wm82.a2.v1
Glyma.01G026300.1.Wm82.a2.v1	Glyma.02G038500.1.Wm82.a2.v1
Glyma.01G026400.1.Wm82.a2.v1	Glyma.02G038400.1.Wm82.a2.v1
Glyma.01G026500.1.Wm82.a2.v1	Glyma.02G038300.1.Wm82.a2.v1
Glyma.01G026600.1.Wm82.a2.v1	Glyma.02G038200.1.Wm82.a2.v1
Glyma.01G026700.3.Wm82.a2.v1	Glyma.02G038100.2.Wm82.a2.v1
Glyma.01G026800.1.Wm82.a2.v1	Glyma.02G038000.1.Wm82.a2.v1
Glyma.01G026900.1.Wm82.a2.v1	Glyma.02G037900.1.Wm82.a2.v1
Glyma.01G027000.1.Wm82.a2.v1	Glyma.02G037800.1.Wm82.a2.v1
Glyma.01G027300.1.Wm82.a2.v1	Glyma.02G037700.1.Wm82.a2.v1
Glyma.01G027400.1.Wm82.a2.v1	Glyma.02G037600.1.Wm82.a2.v1
Glyma.01G027500.1.Wm82.a2.v1	Glyma.02G037500.2.Wm82.a2.v1
Glyma.01G027800.1.Wm82.a2.v1	Glyma.02G037400.1.Wm82.a2.v1
Glyma.01G027900.1.Wm82.a2.v1	Glyma.02G037300.1.Wm82.a2.v1
Glyma.01G028000.1.Wm82.a2.v1	Glyma.02G037200.1.Wm82.a2.v1
Glyma.01G028100.4.Wm82.a2.v1	Glyma.02G037100.5.Wm82.a2.v1
Glyma.01G028200.1.Wm82.a2.v1	Glyma.02G037000.1.Wm82.a2.v1
Glyma.01G028300.1.Wm82.a2.v1	Glyma.02G036900.1.Wm82.a2.v1
Glyma.01G028500.1.Wm82.a2.v1	Glyma.02G036800.1.Wm82.a2.v1
Glyma.01G028600.1.Wm82.a2.v1	Glyma.02G036700.1.Wm82.a2.v1
Glyma.01G028700.1.Wm82.a2.v1	Glyma.02G036500.1.Wm82.a2.v1
Glyma.01G028800.1.Wm82.a2.v1	Glyma.02G036400.1.Wm82.a2.v1
Glyma.01G028900.1.Wm82.a2.v1	Glyma.02G036300.1.Wm82.a2.v1
Glyma.01G029000.1.Wm82.a2.v1	Glyma.02G036200.1.Wm82.a2.v1
Glyma.01G029100.1.Wm82.a2.v1	Glyma.02G036100.1.Wm82.a2.v1
Glyma.01G029200.1.Wm82.a2.v1	Glyma.02G036000.1.Wm82.a2.v1
Glyma.01G029400.1.Wm82.a2.v1	Glyma.02G035900.1.Wm82.a2.v1
Glyma.01G029500.1.Wm82.a2.v1	Glyma.02G035800.5.Wm82.a2.v1
Glyma.01G029800.1.Wm82.a2.v1	Glyma.02G035600.2.Wm82.a2.v1
Glyma.01G029900.1.Wm82.a2.v1	Glyma.02G035500.1.Wm82.a2.v1
Glyma.01G030000.1.Wm82.a2.v1	Glyma.02G035400.1.Wm82.a2.v1
Glyma.01G030200.1.Wm82.a2.v1	Glyma.02G035300.1.Wm82.a2.v1
Glyma.01G030300.1.Wm82.a2.v1	Glyma.02G035200.1.Wm82.a2.v1
Glyma.01G030400.1.Wm82.a2.v1	Glyma.02G035100.1.Wm82.a2.v1
Glyma.01G030500.2.Wm82.a2.v1	Glyma.02G035000.1.Wm82.a2.v1
Glyma.01G030600.1.Wm82.a2.v1	Glyma.02G034800.1.Wm82.a2.v1
Glyma.01G030900.2.Wm82.a2.v1	Glyma.02G034700.1.Wm82.a2.v1
Glyma.01G031200.1.Wm82.a2.v1	Glyma.02G034600.1.Wm82.a2.v1
Glyma.01G031300.1.Wm82.a2.v1	Glyma.02G034500.1.Wm82.a2.v1
Glyma.01G031400.1.Wm82.a2.v1	Glyma.02G034300.1.Wm82.a2.v1
Glyma.01G031500.1.Wm82.a2.v1	Glyma.02G034000.1.Wm82.a2.v1
Glyma.01G031700.1.Wm82.a2.v1	Glyma.02G033900.1.Wm82.a2.v1
Glyma.01G031800.1.Wm82.a2.v1	Glyma.02G033600.1.Wm82.a2.v1
Glyma.01G031900.1.Wm82.a2.v1	Glyma.02G033500.2.Wm82.a2.v1
Glyma.01G032000.1.Wm82.a2.v1	Glyma.02G033400.1.Wm82.a2.v1
Glyma.01G032100.1.Wm82.a2.v1	Glyma.02G033300.1.Wm82.a2.v1
Glyma.01G032200.1.Wm82.a2.v1	Glyma.02G033200.1.Wm82.a2.v1
Glyma.01G032300.1.Wm82.a2.v1	Glyma.02G033100.1.Wm82.a2.v1
Glyma.01G032400.1.Wm82.a2.v1	Glyma.02G033000.1.Wm82.a2.v1
Glyma.01G032500.1.Wm82.a2.v1	Glyma.02G032800.1.Wm82.a2.v1
Glyma.01G032600.1.Wm82.a2.v1	Glyma.02G032700.1.Wm82.a2.v1
Glyma.01G033500.1.Wm82.a2.v1	Glyma.02G032500.1.Wm82.a2.v1
Glyma.01G033800.1.Wm82.a2.v1	Glyma.02G032400.1.Wm82.a2.v1
Glyma.01G034000.1.Wm82.a2.v1	Glyma.02G032300.1.Wm82.a2.v1
Glyma.01G034100.1.Wm82.a2.v1	Glyma.02G032200.1.Wm82.a2.v1
Glyma.01G034200.1.Wm82.a2.v1	Glyma.02G032100.1.Wm82.a2.v1
Glyma.01G034300.1.Wm82.a2.v1	Glyma.02G031800.1.Wm82.a2.v1
Glyma.01G034400.1.Wm82.a2.v1	Glyma.02G031300.1.Wm82.a2.v1
Glyma.01G034700.1.Wm82.a2.v1	Glyma.02G031200.1.Wm82.a2.v1
Glyma.01G035000.1.Wm82.a2.v1	Glyma.02G031000.5.Wm82.a2.v1
Glyma.01G035100.5.Wm82.a2.v1	Glyma.02G030900.1.Wm82.a2.v1
Glyma.01G035300.1.Wm82.a2.v1	Glyma.02G030800.1.Wm82.a2.v1
Glyma.01G035400.1.Wm82.a2.v1	Glyma.02G030700.1.Wm82.a2.v1
Glyma.01G035600.1.Wm82.a2.v1	Glyma.02G030200.1.Wm82.a2.v1
Glyma.01G035700.1.Wm82.a2.v1	Glyma.02G030100.1.Wm82.a2.v1
Glyma.01G036000.1.Wm82.a2.v1	Glyma.02G029900.1.Wm82.a2.v1
Glyma.01G036200.1.Wm82.a2.v1	Glyma.02G029800.1.Wm82.a2.v1
Glyma.01G036400.1.Wm82.a2.v1	Glyma.02G029700.1.Wm82.a2.v1
Glyma.01G036500.2.Wm82.a2.v1	Glyma.02G029600.2.Wm82.a2.v1
Glyma.01G036600.1.Wm82.a2.v1	Glyma.02G029400.1.Wm82.a2.v1
Glyma.01G036700.1.Wm82.a2.v1	Glyma.02G029300.1.Wm82.a2.v1
Glyma.01G036800.1.Wm82.a2.v1	Glyma.02G029200.1.Wm82.a2.v1
Glyma.01G037000.1.Wm82.a2.v1	Glyma.02G028600.1.Wm82.a2.v1
Glyma.01G037100.1.Wm82.a2.v1	Glyma.02G028300.1.Wm82.a2.v1
Glyma.01G037200.1.Wm82.a2.v1	Glyma.02G027700.1.Wm82.a2.v1
Glyma.01G037300.1.Wm82.a2.v1	Glyma.02G027600.1.Wm82.a2.v1
Glyma.01G037400.1.Wm82.a2.v1	Glyma.02G027500.1.Wm82.a2.v1
Glyma.01G037500.1.Wm82.a2.v1	Glyma.02G027400.1.Wm82.a2.v1
Glyma.01G037600.1.Wm82.a2.v1	Glyma.02G027200.1.Wm82.a2.v1
Glyma.01G037700.4.Wm82.a2.v1	Glyma.02G027100.1.Wm82.a2.v1
Glyma.01G037800.1.Wm82.a2.v1	Glyma.02G027000.1.Wm82.a2.v1
Glyma.01G037900.1.Wm82.a2.v1	Glyma.02G026900.1.Wm82.a2.v1
Glyma.01G038000.1.Wm82.a2.v1	Glyma.02G026800.1.Wm82.a2.v1
Glyma.01G038300.1.Wm82.a2.v1	Glyma.02G026700.2.Wm82.a2.v1
Glyma.01G038400.1.Wm82.a2.v1	Glyma.02G026600.1.Wm82.a2.v1
Glyma.01G038500.1.Wm82.a2.v1	Glyma.02G026500.1.Wm82.a2.v1
Glyma.01G038600.1.Wm82.a2.v1	Glyma.02G026300.1.Wm82.a2.v1
Glyma.01G038700.1.Wm82.a2.v1	Glyma.02G026000.1.Wm82.a2.v1
Glyma.01G038800.1.Wm82.a2.v1	Glyma.02G025900.1.Wm82.a2.v1
Glyma.01G038900.1.Wm82.a2.v1	Glyma.02G025700.1.Wm82.a2.v1
Glyma.01G039100.1.Wm82.a2.v1	Glyma.02G025600.1.Wm82.a2.v1
Glyma.01G039200.2.Wm82.a2.v1	Glyma.02G025400.1.Wm82.a2.v1
Glyma.01G039400.1.Wm82.a2.v1	Glyma.02G025300.1.Wm82.a2.v1
Glyma.01G039500.2.Wm82.a2.v1	Glyma.02G025200.3.Wm82.a2.v1
Glyma.01G039700.1.Wm82.a2.v1	Glyma.02G025100.1.Wm82.a2.v1
Glyma.01G039800.1.Wm82.a2.v1	Glyma.02G025000.1.Wm82.a2.v1
Glyma.01G039900.1.Wm82.a2.v1	Glyma.02G024900.1.Wm82.a2.v1
Glyma.01G040000.1.Wm82.a2.v1	Glyma.02G024600.1.Wm82.a2.v1
Glyma.01G040300.1.Wm82.a2.v1	Glyma.02G024500.1.Wm82.a2.v1
Glyma.01G040400.1.Wm82.a2.v1	Glyma.02G024200.1.Wm82.a2.v1
Glyma.01G040500.1.Wm82.a2.v1	Glyma.02G024100.1.Wm82.a2.v1
Glyma.01G040600.1.Wm82.a2.v1	Glyma.02G023500.1.Wm82.a2.v1
Glyma.01G040900.1.Wm82.a2.v1	Glyma.02G023300.1.Wm82.a2.v1
Glyma.01G041300.1.Wm82.a2.v1	Glyma.02G022800.1.Wm82.a2.v1
Glyma.01G041400.1.Wm82.a2.v1	Glyma.02G022600.1.Wm82.a2.v1
Glyma.01G041500.1.Wm82.a2.v1	Glyma.02G022500.1.Wm82.a2.v1
Glyma.01G041600.1.Wm82.a2.v1	Glyma.02G022400.1.Wm82.a2.v1
Glyma.01G041700.1.Wm82.a2.v1	Glyma.02G022300.1.Wm82.a2.v1
Glyma.01G042100.1.Wm82.a2.v1	Glyma.02G022200.1.Wm82.a2.v1
Glyma.01G042300.1.Wm82.a2.v1	Glyma.02G022000.1.Wm82.a2.v1
Glyma.01G042400.5.Wm82.a2.v1	Glyma.02G021700.1.Wm82.a2.v1
Glyma.01G042500.1.Wm82.a2.v1	Glyma.02G021600.1.Wm82.a2.v1
Glyma.01G042600.1.Wm82.a2.v1	Glyma.02G020900.1.Wm82.a2.v1
Glyma.01G042800.1.Wm82.a2.v1	Glyma.02G020800.1.Wm82.a2.v1
Glyma.01G043300.1.Wm82.a2.v1	Glyma.02G020300.1.Wm82.a2.v1
Glyma.01G043400.6.Wm82.a2.v1	Glyma.02G020200.1.Wm82.a2.v1
Glyma.01G043500.1.Wm82.a2.v1	Glyma.02G020100.1.Wm82.a2.v1
Glyma.01G043600.1.Wm82.a2.v1	Glyma.02G020000.1.Wm82.a2.v1
Glyma.01G043700.1.Wm82.a2.v1	Glyma.02G019800.1.Wm82.a2.v1
Glyma.01G043800.3.Wm82.a2.v1	Glyma.02G019700.3.Wm82.a2.v1
Glyma.01G044000.1.Wm82.a2.v1	Glyma.02G019600.1.Wm82.a2.v1
Glyma.01G044100.1.Wm82.a2.v1	Glyma.02G019500.1.Wm82.a2.v1
Glyma.01G044200.1.Wm82.a2.v1	Glyma.02G019400.1.Wm82.a2.v1
Glyma.01G044300.2.Wm82.a2.v1	Glyma.02G019300.2.Wm82.a2.v1
Glyma.01G044500.1.Wm82.a2.v1	Glyma.02G019200.2.Wm82.a2.v1
Glyma.01G044600.1.Wm82.a2.v1	Glyma.02G019100.1.Wm82.a2.v1
Glyma.01G044800.1.Wm82.a2.v1	Glyma.02G018900.1.Wm82.a2.v1
Glyma.01G090400.1.Wm82.a2.v1	Glyma.02G131300.1.Wm82.a2.v1
Glyma.01G090700.1.Wm82.a2.v1	Glyma.02G131200.1.Wm82.a2.v1
Glyma.01G090900.1.Wm82.a2.v1	Glyma.02G130900.1.Wm82.a2.v1
Glyma.01G091000.1.Wm82.a2.v1	Glyma.02G130700.1.Wm82.a2.v1
Glyma.01G091100.1.Wm82.a2.v1	Glyma.02G130600.1.Wm82.a2.v1
Glyma.01G091300.1.Wm82.a2.v1	Glyma.02G130500.1.Wm82.a2.v1
Glyma.01G091400.1.Wm82.a2.v1	Glyma.02G130400.1.Wm82.a2.v1
Glyma.01G091800.1.Wm82.a2.v1	Glyma.02G130200.1.Wm82.a2.v1
Glyma.01G092100.1.Wm82.a2.v1	Glyma.02G130100.1.Wm82.a2.v1
Glyma.01G092200.1.Wm82.a2.v1	Glyma.02G129900.1.Wm82.a2.v1
Glyma.01G092400.1.Wm82.a2.v1	Glyma.02G129800.1.Wm82.a2.v1
Glyma.01G092900.1.Wm82.a2.v1	Glyma.02G129500.1.Wm82.a2.v1
Glyma.01G093100.1.Wm82.a2.v1	Glyma.02G129300.1.Wm82.a2.v1
Glyma.01G093200.1.Wm82.a2.v1	Glyma.02G129200.1.Wm82.a2.v1
Glyma.01G093400.1.Wm82.a2.v1	Glyma.02G129100.1.Wm82.a2.v1
Glyma.01G093900.1.Wm82.a2.v1	Glyma.02G128900.1.Wm82.a2.v1
Glyma.01G181700.1.Wm82.a2.v1	Glyma.02G136900.1.Wm82.a2.v1
Glyma.01G184200.1.Wm82.a2.v1	Glyma.02G135100.1.Wm82.a2.v1
Glyma.01G184300.1.Wm82.a2.v1	Glyma.02G134600.1.Wm82.a2.v1
Glyma.01G185200.1.Wm82.a2.v1	Glyma.02G134300.1.Wm82.a2.v1
Glyma.01G185400.1.Wm82.a2.v1	Glyma.02G133700.1.Wm82.a2.v1
Glyma.01G185500.1.Wm82.a2.v1	Glyma.02G133300.1.Wm82.a2.v1
Glyma.01G185600.1.Wm82.a2.v1	Glyma.02G133000.1.Wm82.a2.v1
Glyma.01G019300.1.Wm82.a2.v1	Glyma.02G218200.1.Wm82.a2.v1
Glyma.01G019400.1.Wm82.a2.v1	Glyma.02G218100.3.Wm82.a2.v1
Glyma.01G019800.1.Wm82.a2.v1	Glyma.02G217400.1.Wm82.a2.v1
Glyma.01G020500.1.Wm82.a2.v1	Glyma.02G216600.2.Wm82.a2.v1
Glyma.01G023000.1.Wm82.a2.v1	Glyma.02G214400.1.Wm82.a2.v1
Glyma.01G023900.1.Wm82.a2.v1	Glyma.02G213400.1.Wm82.a2.v1
Glyma.01G024700.1.Wm82.a2.v1	Glyma.02G212400.1.Wm82.a2.v1
Glyma.01G107400.1.Wm82.a2.v1	Glyma.03G071400.1.Wm82.a2.v1
Glyma.01G108700.1.Wm82.a2.v1	Glyma.03G074000.1.Wm82.a2.v1
Glyma.01G108800.1.Wm82.a2.v1	Glyma.03G074200.1.Wm82.a2.v1
Glyma.01G109200.1.Wm82.a2.v1	Glyma.03G074300.1.Wm82.a2.v1
Glyma.01G109300.1.Wm82.a2.v1	Glyma.03G074400.1.Wm82.a2.v1
Glyma.01G109500.1.Wm82.a2.v1	Glyma.03G074600.1.Wm82.a2.v1
Glyma.01G109600.1.Wm82.a2.v1	Glyma.03G074700.1.Wm82.a2.v1
Glyma.01G109700.1.Wm82.a2.v1	Glyma.03G074800.1.Wm82.a2.v1
Glyma.01G109800.1.Wm82.a2.v1	Glyma.03G074900.1.Wm82.a2.v1
Glyma.01G110200.1.Wm82.a2.v1	Glyma.03G075700.1.Wm82.a2.v1
Glyma.01G110300.1.Wm82.a2.v1	Glyma.03G076000.1.Wm82.a2.v1
Glyma.01G110400.1.Wm82.a2.v1	Glyma.03G076100.1.Wm82.a2.v1
Glyma.01G110500.1.Wm82.a2.v1	Glyma.03G076200.1.Wm82.a2.v1
Glyma.01G110600.1.Wm82.a2.v1	Glyma.03G076300.1.Wm82.a2.v1
Glyma.01G110900.1.Wm82.a2.v1	Glyma.03G076500.1.Wm82.a2.v1
Glyma.01G111000.1.Wm82.a2.v1	Glyma.03G076600.1.Wm82.a2.v1
Glyma.01G111200.2.Wm82.a2.v1	Glyma.03G076800.2.Wm82.a2.v1
Glyma.01G111300.1.Wm82.a2.v1	Glyma.03G076900.1.Wm82.a2.v1
Glyma.01G111500.1.Wm82.a2.v1	Glyma.03G077100.1.Wm82.a2.v1
Glyma.01G111900.1.Wm82.a2.v1	Glyma.03G077200.1.Wm82.a2.v1
Glyma.01G112200.1.Wm82.a2.v1	Glyma.03G077400.1.Wm82.a2.v1
Glyma.01G112400.1.Wm82.a2.v1	Glyma.03G077600.1.Wm82.a2.v1
Glyma.01G112600.1.Wm82.a2.v1	Glyma.03G077900.1.Wm82.a2.v1
Glyma.01G112700.1.Wm82.a2.v1	Glyma.03G078000.1.Wm82.a2.v1
Glyma.01G112900.1.Wm82.a2.v1	Glyma.03G078200.1.Wm82.a2.v1
Glyma.01G113000.1.Wm82.a2.v1	Glyma.03G078300.1.Wm82.a2.v1
Glyma.01G113100.1.Wm82.a2.v1	Glyma.03G078400.1.Wm82.a2.v1
Glyma.01G113200.1.Wm82.a2.v1	Glyma.03G078600.1.Wm82.a2.v1
Glyma.01G113400.1.Wm82.a2.v1	Glyma.03G078700.1.Wm82.a2.v1
Glyma.01G099900.1.Wm82.a2.v1	Glyma.03G068600.1.Wm82.a2.v1
Glyma.01G100200.1.Wm82.a2.v1	Glyma.03G068800.1.Wm82.a2.v1
Glyma.01G101000.1.Wm82.a2.v1	Glyma.03G069300.1.Wm82.a2.v1
Glyma.01G102500.1.Wm82.a2.v1	Glyma.03G070100.1.Wm82.a2.v1
Glyma.01G103100.1.Wm82.a2.v1	Glyma.03G070200.1.Wm82.a2.v1
Glyma.01G103200.1.Wm82.a2.v1	Glyma.03G070400.1.Wm82.a2.v1
Glyma.01G103500.2.Wm82.a2.v1	Glyma.03G070500.1.Wm82.a2.v1
Glyma.01G104100.1.Wm82.a2.v1	Glyma.03G070600.1.Wm82.a2.v1
Glyma.01G104200.1.Wm82.a2.v1	Glyma.03G070900.1.Wm82.a2.v1
Glyma.01G104600.1.Wm82.a2.v1	Glyma.03G071500.3.Wm82.a2.v1
Glyma.01G104800.1.Wm82.a2.v1	Glyma.03G071700.1.Wm82.a2.v1
Glyma.01G105000.1.Wm82.a2.v1	Glyma.03G072100.1.Wm82.a2.v1
Glyma.01G105300.1.Wm82.a2.v1	Glyma.03G073100.1.Wm82.a2.v1
Glyma.01G105400.1.Wm82.a2.v1	Glyma.03G073200.1.Wm82.a2.v1
Glyma.01G105500.3.Wm82.a2.v1	Glyma.03G073300.1.Wm82.a2.v1
Glyma.01G105600.1.Wm82.a2.v1	Glyma.03G073400.1.Wm82.a2.v1
Glyma.01G105700.1.Wm82.a2.v1	Glyma.03G073500.1.Wm82.a2.v1
Glyma.01G105900.1.Wm82.a2.v1	Glyma.03G073600.1.Wm82.a2.v1
Glyma.01G117900.21.Wm82.a2.v1	Glyma.03G054900.1.Wm82.a2.v1
Glyma.01G118000.1.Wm82.a2.v1	Glyma.03G055100.1.Wm82.a2.v1
Glyma.01G118200.1.Wm82.a2.v1	Glyma.03G055200.1.Wm82.a2.v1
Glyma.01G119300.1.Wm82.a2.v1	Glyma.03G055400.1.Wm82.a2.v1
Glyma.01G119400.1.Wm82.a2.v1	Glyma.03G055500.4.Wm82.a2.v1
Glyma.01G119500.3.Wm82.a2.v1	Glyma.03G055900.1.Wm82.a2.v1
Glyma.01G119600.1.Wm82.a2.v1	Glyma.03G056000.1.Wm82.a2.v1
Glyma.01G119900.1.Wm82.a2.v1	Glyma.03G056300.1.Wm82.a2.v1
Glyma.01G120400.2.Wm82.a2.v1	Glyma.03G056700.1.Wm82.a2.v1
Glyma.01G120800.1.Wm82.a2.v1	Glyma.03G056800.1.Wm82.a2.v1
Glyma.01G121000.1.Wm82.a2.v1	Glyma.03G056900.3.Wm82.a2.v1
Glyma.01G121300.1.Wm82.a2.v1	Glyma.03G057500.1.Wm82.a2.v1
Glyma.01G121400.1.Wm82.a2.v1	Glyma.03G057600.1.Wm82.a2.v1
Glyma.01G121700.1.Wm82.a2.v1	Glyma.03G057800.1.Wm82.a2.v1
Glyma.01G122000.1.Wm82.a2.v1	Glyma.03G058000.1.Wm82.a2.v1
Glyma.01G122100.3.Wm82.a2.v1	Glyma.03G058100.1.Wm82.a2.v1
Glyma.01G122800.1.Wm82.a2.v1	Glyma.03G058300.1.Wm82.a2.v1
Glyma.01G123200.1.Wm82.a2.v1	Glyma.03G060500.1.Wm82.a2.v1
Glyma.01G078000.2.Wm82.a2.v1	Glyma.03G029500.1.Wm82.a2.v1
Glyma.01G078200.1.Wm82.a2.v1	Glyma.03G029600.1.Wm82.a2.v1
Glyma.01G078300.1.Wm82.a2.v1	Glyma.03G030300.1.Wm82.a2.v1
Glyma.01G079000.1.Wm82.a2.v1	Glyma.03G031600.1.Wm82.a2.v1
Glyma.01G079100.2.Wm82.a2.v1	Glyma.03G031700.1.Wm82.a2.v1
Glyma.01G079500.1.Wm82.a2.v1	Glyma.03G031800.1.Wm82.a2.v1
Glyma.01G079900.1.Wm82.a2.v1	Glyma.03G033600.1.Wm82.a2.v1
Glyma.01G139500.1.Wm82.a2.v1	Glyma.03G027300.1.Wm82.a2.v1
Glyma.01G139600.1.Wm82.a2.v1	Glyma.03G027400.1.Wm82.a2.v1
Glyma.01G139700.2.Wm82.a2.v1	Glyma.03G027800.1.Wm82.a2.v1
Glyma.01G139900.1.Wm82.a2.v1	Glyma.03G027900.1.Wm82.a2.v1
Glyma.01G140200.1.Wm82.a2.v1	Glyma.03G028000.1.Wm82.a2.v1
Glyma.01G142400.1.Wm82.a2.v1	Glyma.03G030500.1.Wm82.a2.v1
Glyma.01G123000.1.Wm82.a2.v1	Glyma.03G052300.1.Wm82.a2.v1
Glyma.01G123100.1.Wm82.a2.v1	Glyma.03G052200.1.Wm82.a2.v1
Glyma.01G123300.1.Wm82.a2.v1	Glyma.03G051600.1.Wm82.a2.v1
Glyma.01G123500.1.Wm82.a2.v1	Glyma.03G051500.1.Wm82.a2.v1
Glyma.01G123600.1.Wm82.a2.v1	Glyma.03G051400.1.Wm82.a2.v1
Glyma.01G123900.1.Wm82.a2.v1	Glyma.03G051300.1.Wm82.a2.v1
Glyma.01G124000.1.Wm82.a2.v1	Glyma.03G051200.1.Wm82.a2.v1
Glyma.01G124100.1.Wm82.a2.v1	Glyma.03G050500.1.Wm82.a2.v1
Glyma.01G124200.1.Wm82.a2.v1	Glyma.03G050400.1.Wm82.a2.v1
Glyma.01G124300.1.Wm82.a2.v1	Glyma.03G050300.1.Wm82.a2.v1
Glyma.01G124400.1.Wm82.a2.v1	Glyma.03G050200.1.Wm82.a2.v1
Glyma.01G124500.1.Wm82.a2.v1	Glyma.03G050100.1.Wm82.a2.v1
Glyma.01G124600.1.Wm82.a2.v1	Glyma.03G050000.1.Wm82.a2.v1
Glyma.01G124800.1.Wm82.a2.v1	Glyma.03G049800.1.Wm82.a2.v1
Glyma.01G124900.1.Wm82.a2.v1	Glyma.03G049700.1.Wm82.a2.v1
Glyma.01G125000.1.Wm82.a2.v1	Glyma.03G049600.2.Wm82.a2.v1
Glyma.01G125200.1.Wm82.a2.v1	Glyma.03G049300.1.Wm82.a2.v1
Glyma.01G125300.1.Wm82.a2.v1	Glyma.03G048500.2.Wm82.a2.v1
Glyma.01G125600.2.Wm82.a2.v1	Glyma.03G047200.1.Wm82.a2.v1
Glyma.01G125800.1.Wm82.a2.v1	Glyma.03G047100.1.Wm82.a2.v1
Glyma.01G125900.1.Wm82.a2.v1	Glyma.03G046400.3.Wm82.a2.v1
Glyma.01G126000.1.Wm82.a2.v1	Glyma.03G046300.1.Wm82.a2.v1
Glyma.01G126200.1.Wm82.a2.v1	Glyma.03G046200.1.Wm82.a2.v1
Glyma.01G126600.1.Wm82.a2.v1	Glyma.03G046000.1.Wm82.a2.v1
Glyma.01G126700.1.Wm82.a2.v1	Glyma.03G045600.1.Wm82.a2.v1
Glyma.01G127100.1.Wm82.a2.v1	Glyma.03G044500.1.Wm82.a2.v1
Glyma.01G127200.1.Wm82.a2.v1	Glyma.03G044400.1.Wm82.a2.v1
Glyma.01G127400.1.Wm82.a2.v1	Glyma.03G044300.1.Wm82.a2.v1
Glyma.01G127500.1.Wm82.a2.v1	Glyma.03G044200.1.Wm82.a2.v1
Glyma.01G127600.1.Wm82.a2.v1	Glyma.03G043700.1.Wm82.a2.v1
Glyma.01G127900.1.Wm82.a2.v1	Glyma.03G043300.1.Wm82.a2.v1
Glyma.01G128000.1.Wm82.a2.v1	Glyma.03G042800.1.Wm82.a2.v1
Glyma.01G128100.1.Wm82.a2.v1	Glyma.03G042700.1.Wm82.a2.v1
Glyma.01G128200.1.Wm82.a2.v1	Glyma.03G042600.1.Wm82.a2.v1
Glyma.01G128300.4.Wm82.a2.v1	Glyma.03G042400.1.Wm82.a2.v1
Glyma.01G128500.1.Wm82.a2.v1	Glyma.03G041800.2.Wm82.a2.v1
Glyma.01G128700.1.Wm82.a2.v1	Glyma.03G041600.1.Wm82.a2.v1
Glyma.01G128800.1.Wm82.a2.v1	Glyma.03G041200.1.Wm82.a2.v1
Glyma.01G129000.1.Wm82.a2.v1	Glyma.03G040900.1.Wm82.a2.v1
Glyma.01G129200.1.Wm82.a2.v1	Glyma.03G040700.1.Wm82.a2.v1
Glyma.01G129400.1.Wm82.a2.v1	Glyma.03G040600.3.Wm82.a2.v1
Glyma.01G129700.1.Wm82.a2.v1	Glyma.03G040500.1.Wm82.a2.v1
Glyma.01G130000.1.Wm82.a2.v1	Glyma.03G040100.1.Wm82.a2.v1
Glyma.01G130200.1.Wm82.a2.v1	Glyma.03G040000.1.Wm82.a2.v1
Glyma.01G130500.1.Wm82.a2.v1	Glyma.03G038100.1.Wm82.a2.v1
Glyma.01G130800.1.Wm82.a2.v1	Glyma.03G037800.1.Wm82.a2.v1
Glyma.01G131100.1.Wm82.a2.v1	Glyma.03G037700.1.Wm82.a2.v1
Glyma.01G131200.1.Wm82.a2.v1	Glyma.03G037600.1.Wm82.a2.v1
Glyma.01G131300.2.Wm82.a2.v1	Glyma.03G037500.1.Wm82.a2.v1
Glyma.01G131500.1.Wm82.a2.v1	Glyma.03G036900.1.Wm82.a2.v1
Glyma.01G131800.1.Wm82.a2.v1	Glyma.03G036700.1.Wm82.a2.v1
Glyma.01G131900.1.Wm82.a2.v1	Glyma.03G036600.1.Wm82.a2.v1
Glyma.01G132000.1.Wm82.a2.v1	Glyma.03G036500.1.Wm82.a2.v1
Glyma.01G132200.1.Wm82.a2.v1	Glyma.03G036200.1.Wm82.a2.v1
Glyma.01G132300.1.Wm82.a2.v1	Glyma.03G036000.1.Wm82.a2.v1
Glyma.01G132400.1.Wm82.a2.v1	Glyma.03G035900.1.Wm82.a2.v1
Glyma.01G132500.1.Wm82.a2.v1	Glyma.03G035600.1.Wm82.a2.v1
Glyma.01G132700.3.Wm82.a2.v1	Glyma.03G035500.1.Wm82.a2.v1
Glyma.01G132800.1.Wm82.a2.v1	Glyma.03G035400.1.Wm82.a2.v1
Glyma.01G132900.1.Wm82.a2.v1	Glyma.03G035300.1.Wm82.a2.v1
Glyma.01G133000.1.Wm82.a2.v1	Glyma.03G035200.1.Wm82.a2.v1
Glyma.01G133200.1.Wm82.a2.v1	Glyma.03G034300.1.Wm82.a2.v1
Glyma.01G133300.1.Wm82.a2.v1	Glyma.03G034200.1.Wm82.a2.v1
Glyma.01G133400.1.Wm82.a2.v1	Glyma.03G034100.1.Wm82.a2.v1
Glyma.01G133500.1.Wm82.a2.v1	Glyma.03G034000.1.Wm82.a2.v1
Glyma.01G133900.1.Wm82.a2.v1	Glyma.03G033900.1.Wm82.a2.v1
Glyma.01G134100.1.Wm82.a2.v1	Glyma.03G033700.1.Wm82.a2.v1
Glyma.01G134200.1.Wm82.a2.v1	Glyma.03G033600.1.Wm82.a2.v1
Glyma.01G134400.1.Wm82.a2.v1	Glyma.03G033300.1.Wm82.a2.v1
Glyma.01G135400.1.Wm82.a2.v1	Glyma.03G032900.1.Wm82.a2.v1
Glyma.01G135500.1.Wm82.a2.v1	Glyma.03G032400.1.Wm82.a2.v1
Glyma.01G135600.1.Wm82.a2.v1	Glyma.03G032300.1.Wm82.a2.v1
Glyma.01G135900.1.Wm82.a2.v1	Glyma.03G032200.3.Wm82.a2.v1
Glyma.01G136000.1.Wm82.a2.v1	Glyma.03G032100.1.Wm82.a2.v1
Glyma.01G136100.1.Wm82.a2.v1	Glyma.03G031900.1.Wm82.a2.v1
Glyma.01G136300.1.Wm82.a2.v1	Glyma.03G031800.1.Wm82.a2.v1
Glyma.01G136500.1.Wm82.a2.v1	Glyma.03G031700.1.Wm82.a2.v1
Glyma.01G136600.1.Wm82.a2.v1	Glyma.03G031600.1.Wm82.a2.v1
Glyma.01G137000.1.Wm82.a2.v1	Glyma.03G031500.1.Wm82.a2.v1
Glyma.01G137200.1.Wm82.a2.v1	Glyma.03G029800.1.Wm82.a2.v1
Glyma.01G137300.1.Wm82.a2.v1	Glyma.03G029700.1.Wm82.a2.v1
Glyma.01G137500.1.Wm82.a2.v1	Glyma.03G029600.1.Wm82.a2.v1
Glyma.01G137600.1.Wm82.a2.v1	Glyma.03G029500.1.Wm82.a2.v1
Glyma.01G137700.1.Wm82.a2.v1	Glyma.03G029000.1.Wm82.a2.v1
Glyma.01G138300.1.Wm82.a2.v1	Glyma.03G028800.1.Wm82.a2.v1
Glyma.01G138600.1.Wm82.a2.v1	Glyma.03G028500.1.Wm82.a2.v1
Glyma.01G138800.3.Wm82.a2.v1	Glyma.03G028400.1.Wm82.a2.v1
Glyma.01G139000.2.Wm82.a2.v1	Glyma.03G028300.2.Wm82.a2.v1
Glyma.01G139100.1.Wm82.a2.v1	Glyma.03G028200.5.Wm82.a2.v1
Glyma.01G139300.1.Wm82.a2.v1	Glyma.03G028000.1.Wm82.a2.v1
Glyma.01G139900.1.Wm82.a2.v1	Glyma.03G027900.1.Wm82.a2.v1
Glyma.01G140700.1.Wm82.a2.v1	Glyma.03G027200.1.Wm82.a2.v1
Glyma.01G141100.1.Wm82.a2.v1	Glyma.03G026600.1.Wm82.a2.v1
Glyma.01G141200.1.Wm82.a2.v1	Glyma.03G025900.1.Wm82.a2.v1
Glyma.01G141600.1.Wm82.a2.v1	Glyma.03G025700.1.Wm82.a2.v1
Glyma.01G141900.6.Wm82.a2.v1	Glyma.03G025600.1.Wm82.a2.v1
Glyma.01G142300.1.Wm82.a2.v1	Glyma.03G025500.1.Wm82.a2.v1
Glyma.01G142400.1.Wm82.a2.v1	Glyma.03G025200.1.Wm82.a2.v1
Glyma.01G142600.1.Wm82.a2.v1	Glyma.03G024100.1.Wm82.a2.v1
Glyma.01G142700.2.Wm82.a2.v1	Glyma.03G024000.1.Wm82.a2.v1
Glyma.01G142900.2.Wm82.a2.v1	Glyma.03G023900.1.Wm82.a2.v1
Glyma.01G143100.2.Wm82.a2.v1	Glyma.03G023500.4.Wm82.a2.v1
Glyma.01G143700.1.Wm82.a2.v1	Glyma.03G023400.1.Wm82.a2.v1
Glyma.01G143800.1.Wm82.a2.v1	Glyma.03G023000.1.Wm82.a2.v1
Glyma.01G144200.1.Wm82.a2.v1	Glyma.03G022900.1.Wm82.a2.v1
Glyma.01G144300.1.Wm82.a2.v1	Glyma.03G022800.1.Wm82.a2.v1
Glyma.01G144400.1.Wm82.a2.v1	Glyma.03G022700.1.Wm82.a2.v1
Glyma.01G144500.1.Wm82.a2.v1	Glyma.03G022500.1.Wm82.a2.v1
Glyma.01G144700.1.Wm82.a2.v1	Glyma.03G022200.1.Wm82.a2.v1
Glyma.01G144900.1.Wm82.a2.v1	Glyma.03G021900.1.Wm82.a2.v1
Glyma.01G145000.1.Wm82.a2.v1	Glyma.03G021800.1.Wm82.a2.v1
Glyma.01G145100.1.Wm82.a2.v1	Glyma.03G021700.1.Wm82.a2.v1
Glyma.01G099600.1.Wm82.a2.v1	Glyma.03G069800.1.Wm82.a2.v1
Glyma.01G099700.1.Wm82.a2.v1	Glyma.03G069600.1.Wm82.a2.v1
Glyma.01G099800.1.Wm82.a2.v1	Glyma.03G069400.1.Wm82.a2.v1
Glyma.01G099900.1.Wm82.a2.v1	Glyma.03G069300.1.Wm82.a2.v1
Glyma.01G100000.1.Wm82.a2.v1	Glyma.03G069200.1.Wm82.a2.v1
Glyma.01G100100.1.Wm82.a2.v1	Glyma.03G068900.2.Wm82.a2.v1
Glyma.01G100900.1.Wm82.a2.v1	Glyma.03G068700.1.Wm82.a2.v1
Glyma.01G101000.1.Wm82.a2.v1	Glyma.03G068600.1.Wm82.a2.v1
Glyma.01G101100.1.Wm82.a2.v1	Glyma.03G067800.1.Wm82.a2.v1
Glyma.01G101800.1.Wm82.a2.v1	Glyma.03G067700.1.Wm82.a2.v1
Glyma.01G102300.1.Wm82.a2.v1	Glyma.03G067200.1.Wm82.a2.v1
Glyma.01G102400.1.Wm82.a2.v1	Glyma.03G067100.1.Wm82.a2.v1
Glyma.01G102500.1.Wm82.a2.v1	Glyma.03G066700.1.Wm82.a2.v1
Glyma.01G102600.1.Wm82.a2.v1	Glyma.03G066600.1.Wm82.a2.v1
Glyma.01G105000.1.Wm82.a2.v1	Glyma.03G064000.1.Wm82.a2.v1
Glyma.01G114000.3.Wm82.a2.v1	Glyma.03G063600.1.Wm82.a2.v1
Glyma.01G114400.1.Wm82.a2.v1	Glyma.03G063400.1.Wm82.a2.v1
Glyma.01G114800.1.Wm82.a2.v1	Glyma.03G063200.1.Wm82.a2.v1
Glyma.01G115000.1.Wm82.a2.v1	Glyma.03G061700.1.Wm82.a2.v1
Glyma.01G115300.1.Wm82.a2.v1	Glyma.03G061200.1.Wm82.a2.v1
Glyma.01G115800.1.Wm82.a2.v1	Glyma.03G060400.1.Wm82.a2.v1
Glyma.01G115900.1.Wm82.a2.v1	Glyma.03G060300.1.Wm82.a2.v1
Glyma.01G116000.1.Wm82.a2.v1	Glyma.03G060200.1.Wm82.a2.v1
Glyma.01G116100.1.Wm82.a2.v1	Glyma.03G060100.1.Wm82.a2.v1
Glyma.01G116500.1.Wm82.a2.v1	Glyma.03G059600.1.Wm82.a2.v1
Glyma.01G116800.1.Wm82.a2.v1	Glyma.03G059200.1.Wm82.a2.v1
Glyma.01G161000.1.Wm82.a2.v1	Glyma.04G018800.1.Wm82.a2.v1
Glyma.01G161100.1.Wm82.a2.v1	Glyma.04G019200.1.Wm82.a2.v1
Glyma.01G161600.1.Wm82.a2.v1	Glyma.04G020100.1.Wm82.a2.v1
Glyma.01G162100.1.Wm82.a2.v1	Glyma.04G020400.1.Wm82.a2.v1
Glyma.01G162700.3.Wm82.a2.v1	Glyma.04G020800.1.Wm82.a2.v1
Glyma.01G163300.1.Wm82.a2.v1	Glyma.04G021900.1.Wm82.a2.v1
Glyma.01G163500.1.Wm82.a2.v1	Glyma.04G022100.1.Wm82.a2.v1
Glyma.01G164200.1.Wm82.a2.v1	Glyma.04G023300.1.Wm82.a2.v1
Glyma.01G165600.1.Wm82.a2.v1	Glyma.04G023700.1.Wm82.a2.v1
Glyma.01G166500.1.Wm82.a2.v1	Glyma.04G024600.1.Wm82.a2.v1
Glyma.01G167200.2.Wm82.a2.v1	Glyma.04G025400.1.Wm82.a2.v1
Glyma.01G167400.1.Wm82.a2.v1	Glyma.04G025900.1.Wm82.a2.v1
Glyma.01G168100.1.Wm82.a2.v1	Glyma.04G026700.1.Wm82.a2.v1
Glyma.01G168200.1.Wm82.a2.v1	Glyma.04G026800.1.Wm82.a2.v1
Glyma.01G169600.1.Wm82.a2.v1	Glyma.04G027200.1.Wm82.a2.v1
Glyma.01G170300.1.Wm82.a2.v1	Glyma.04G028500.1.Wm82.a2.v1
Glyma.01G171900.1.Wm82.a2.v1	Glyma.04G030400.1.Wm82.a2.v1
Glyma.01G172300.1.Wm82.a2.v1	Glyma.04G030700.1.Wm82.a2.v1
Glyma.01G174700.1.Wm82.a2.v1	Glyma.04G032800.1.Wm82.a2.v1
Glyma.01G176600.1.Wm82.a2.v1	Glyma.04G033300.1.Wm82.a2.v1
Glyma.01G178000.1.Wm82.a2.v1	Glyma.04G033800.1.Wm82.a2.v1
Glyma.01G178600.1.Wm82.a2.v1	Glyma.04G034500.1.Wm82.a2.v1
Glyma.01G178700.1.Wm82.a2.v1	Glyma.04G034600.1.Wm82.a2.v1
Glyma.01G190100.1.Wm82.a2.v1	Glyma.04G042300.1.Wm82.a2.v1
Glyma.01G190700.1.Wm82.a2.v1	Glyma.04G044000.1.Wm82.a2.v1
Glyma.01G191000.1.Wm82.a2.v1	Glyma.04G044100.1.Wm82.a2.v1
Glyma.01G192600.1.Wm82.a2.v1	Glyma.04G044800.1.Wm82.a2.v1
Glyma.01G193600.1.Wm82.a2.v1	Glyma.04G045400.1.Wm82.a2.v1
Glyma.01G194900.1.Wm82.a2.v1	Glyma.04G046500.1.Wm82.a2.v1
Glyma.01G195200.1.Wm82.a2.v1	Glyma.04G047100.1.Wm82.a2.v1
Glyma.01G195400.1.Wm82.a2.v1	Glyma.04G047200.1.Wm82.a2.v1
Glyma.01G195600.1.Wm82.a2.v1	Glyma.04G047300.2.Wm82.a2.v1
Glyma.01G196300.1.Wm82.a2.v1	Glyma.04G049200.1.Wm82.a2.v1
Glyma.01G196600.1.Wm82.a2.v1	Glyma.04G049300.1.Wm82.a2.v1
Glyma.01G105400.1.Wm82.a2.v1	Glyma.04G105400.1.Wm82.a2.v1
Glyma.01G106000.1.Wm82.a2.v1	Glyma.04G107500.1.Wm82.a2.v1
Glyma.01G106100.1.Wm82.a2.v1	Glyma.04G107600.2.Wm82.a2.v1
Glyma.01G106200.1.Wm82.a2.v1	Glyma.04G107900.1.Wm82.a2.v1
Glyma.01G106500.1.Wm82.a2.v1	Glyma.04G108000.1.Wm82.a2.v1
Glyma.01G106600.1.Wm82.a2.v1	Glyma.04G108100.1.Wm82.a2.v1
Glyma.01G106900.1.Wm82.a2.v1	Glyma.04G109900.1.Wm82.a2.v1
Glyma.01G035300.1.Wm82.a2.v1	Glyma.04G179900.1.Wm82.a2.v1
Glyma.01G036800.1.Wm82.a2.v1	Glyma.04G178800.1.Wm82.a2.v1
Glyma.01G037500.1.Wm82.a2.v1	Glyma.04G177900.1.Wm82.a2.v1
Glyma.01G037600.1.Wm82.a2.v1	Glyma.04G177800.1.Wm82.a2.v1
Glyma.01G038400.1.Wm82.a2.v1	Glyma.04G177600.2.Wm82.a2.v1
Glyma.01G038600.1.Wm82.a2.v1	Glyma.04G177300.1.Wm82.a2.v1
Glyma.01G039200.2.Wm82.a2.v1	Glyma.04G176900.1.Wm82.a2.v1
Glyma.01G039800.1.Wm82.a2.v1	Glyma.04G176600.1.Wm82.a2.v1
Glyma.01G041700.1.Wm82.a2.v1	Glyma.04G174500.1.Wm82.a2.v1
Glyma.01G042700.1.Wm82.a2.v1	Glyma.04G173900.1.Wm82.a2.v1
Glyma.01G043300.1.Wm82.a2.v1	Glyma.04G173500.1.Wm82.a2.v1
Glyma.01G043600.1.Wm82.a2.v1	Glyma.04G173300.1.Wm82.a2.v1
Glyma.01G043800.3.Wm82.a2.v1	Glyma.04G173100.1.Wm82.a2.v1
Glyma.01G045500.1.Wm82.a2.v1	Glyma.04G170600.1.Wm82.a2.v1
Glyma.01G046700.2.Wm82.a2.v1	Glyma.04G170300.2.Wm82.a2.v1
Glyma.01G047700.1.Wm82.a2.v1	Glyma.04G169300.1.Wm82.a2.v1
Glyma.01G050100.1.Wm82.a2.v1	Glyma.04G167800.1.Wm82.a2.v1
Glyma.01G051200.1.Wm82.a2.v1	Glyma.04G167300.1.Wm82.a2.v1
Glyma.01G025600.1.Wm82.a2.v1	Glyma.04G188000.1.Wm82.a2.v1
Glyma.01G025800.1.Wm82.a2.v1	Glyma.04G187700.2.Wm82.a2.v1
Glyma.01G026100.1.Wm82.a2.v1	Glyma.04G187500.1.Wm82.a2.v1
Glyma.01G027400.1.Wm82.a2.v1	Glyma.04G186700.1.Wm82.a2.v1
Glyma.01G028300.1.Wm82.a2.v1	Glyma.04G185100.1.Wm82.a2.v1
Glyma.01G029100.1.Wm82.a2.v1	Glyma.04G184500.1.Wm82.a2.v1
Glyma.01G030300.1.Wm82.a2.v1	Glyma.04G183300.1.Wm82.a2.v1
Glyma.01G030900.2.Wm82.a2.v1	Glyma.04G182300.1.Wm82.a2.v1
Glyma.01G031700.1.Wm82.a2.v1	Glyma.04G180500.1.Wm82.a2.v1
Glyma.01G186900.1.Wm82.a2.v1	Glyma.05G094400.1.Wm82.a2.v1
Glyma.01G189100.1.Wm82.a2.v1	Glyma.05G096500.1.Wm82.a2.v1
Glyma.01G189200.1.Wm82.a2.v1	Glyma.05G096600.1.Wm82.a2.v1
Glyma.01G189400.1.Wm82.a2.v1	Glyma.05G096900.1.Wm82.a2.v1
Glyma.01G189600.1.Wm82.a2.v1	Glyma.05G097100.1.Wm82.a2.v1
Glyma.01G189700.1.Wm82.a2.v1	Glyma.05G097300.1.Wm82.a2.v1
Glyma.01G190100.1.Wm82.a2.v1	Glyma.05G098200.1.Wm82.a2.v1
Glyma.01G190200.1.Wm82.a2.v1	Glyma.05G099700.1.Wm82.a2.v1
Glyma.01G190600.1.Wm82.a2.v1	Glyma.05G101300.1.Wm82.a2.v1
Glyma.01G190700.1.Wm82.a2.v1	Glyma.05G101700.1.Wm82.a2.v1
Glyma.01G190800.1.Wm82.a2.v1	Glyma.05G101900.1.Wm82.a2.v1
Glyma.01G190900.1.Wm82.a2.v1	Glyma.05G102100.1.Wm82.a2.v1
Glyma.01G191000.1.Wm82.a2.v1	Glyma.05G102300.1.Wm82.a2.v1
Glyma.01G191100.2.Wm82.a2.v1	Glyma.05G102400.1.Wm82.a2.v1
Glyma.01G191200.1.Wm82.a2.v1	Glyma.05G102800.1.Wm82.a2.v1
Glyma.01G191400.1.Wm82.a2.v1	Glyma.05G103000.1.Wm82.a2.v1
Glyma.01G192300.1.Wm82.a2.v1	Glyma.05G104000.1.Wm82.a2.v1
Glyma.01G193000.1.Wm82.a2.v1	Glyma.05G104800.1.Wm82.a2.v1
Glyma.01G193200.1.Wm82.a2.v1	Glyma.05G105100.1.Wm82.a2.v1
Glyma.01G193600.1.Wm82.a2.v1	Glyma.05G105200.1.Wm82.a2.v1
Glyma.01G194000.1.Wm82.a2.v1	Glyma.05G105300.1.Wm82.a2.v1
Glyma.01G194200.1.Wm82.a2.v1	Glyma.05G105600.1.Wm82.a2.v1
Glyma.01G194300.1.Wm82.a2.v1	Glyma.05G105700.1.Wm82.a2.v1
Glyma.01G194500.1.Wm82.a2.v1	Glyma.05G105800.1.Wm82.a2.v1
Glyma.01G194600.2.Wm82.a2.v1	Glyma.05G106000.1.Wm82.a2.v1
Glyma.01G194700.1.Wm82.a2.v1	Glyma.05G106200.1.Wm82.a2.v1
Glyma.01G195000.1.Wm82.a2.v1	Glyma.05G106900.1.Wm82.a2.v1
Glyma.01G195200.1.Wm82.a2.v1	Glyma.05G107300.1.Wm82.a2.v1
Glyma.01G195300.1.Wm82.a2.v1	Glyma.05G107500.1.Wm82.a2.v1
Glyma.01G195500.1.Wm82.a2.v1	Glyma.05G107600.4.Wm82.a2.v1
Glyma.01G195700.1.Wm82.a2.v1	Glyma.05G107800.2.Wm82.a2.v1
Glyma.01G195800.1.Wm82.a2.v1	Glyma.05G108200.1.Wm82.a2.v1
Glyma.01G195900.1.Wm82.a2.v1	Glyma.05G108600.1.Wm82.a2.v1
Glyma.01G196100.1.Wm82.a2.v1	Glyma.05G108900.1.Wm82.a2.v1
Glyma.01G196200.1.Wm82.a2.v1	Glyma.05G109200.1.Wm82.a2.v1
Glyma.01G196400.1.Wm82.a2.v1	Glyma.05G109300.1.Wm82.a2.v1
Glyma.01G196600.1.Wm82.a2.v1	Glyma.05G109500.1.Wm82.a2.v1
Glyma.01G196800.1.Wm82.a2.v1	Glyma.05G109600.1.Wm82.a2.v1
Glyma.01G196900.1.Wm82.a2.v1	Glyma.05G109900.1.Wm82.a2.v1
Glyma.01G197200.1.Wm82.a2.v1	Glyma.05G110000.1.Wm82.a2.v1
Glyma.01G197500.1.Wm82.a2.v1	Glyma.05G110200.1.Wm82.a2.v1
Glyma.01G197800.1.Wm82.a2.v1	Glyma.05G110400.1.Wm82.a2.v1
Glyma.01G197900.1.Wm82.a2.v1	Glyma.05G110600.1.Wm82.a2.v1
Glyma.01G198000.1.Wm82.a2.v1	Glyma.05G110700.1.Wm82.a2.v1
Glyma.01G198100.1.Wm82.a2.v1	Glyma.05G110900.1.Wm82.a2.v1
Glyma.01G198700.1.Wm82.a2.v1	Glyma.05G111400.1.Wm82.a2.v1
Glyma.01G198800.1.Wm82.a2.v1	Glyma.05G111500.1.Wm82.a2.v1
Glyma.01G198900.1.Wm82.a2.v1	Glyma.05G111800.1.Wm82.a2.v1
Glyma.01G199000.1.Wm82.a2.v1	Glyma.05G111900.1.Wm82.a2.v1
Glyma.01G199200.1.Wm82.a2.v1	Glyma.05G112200.1.Wm82.a2.v1
Glyma.01G199400.1.Wm82.a2.v1	Glyma.05G112700.1.Wm82.a2.v1
Glyma.01G199600.1.Wm82.a2.v1	Glyma.05G113400.1.Wm82.a2.v1
Glyma.01G199900.1.Wm82.a2.v1	Glyma.05G113700.1.Wm82.a2.v1
Glyma.01G217600.1.Wm82.a2.v1	Glyma.05G204600.1.Wm82.a2.v1
Glyma.01G217800.1.Wm82.a2.v1	Glyma.05G205100.1.Wm82.a2.v1
Glyma.01G217900.2.Wm82.a2.v1	Glyma.05G205200.3.Wm82.a2.v1
Glyma.01G218000.1.Wm82.a2.v1	Glyma.05G205900.1.Wm82.a2.v1
Glyma.01G218100.1.Wm82.a2.v1	Glyma.05G206100.1.Wm82.a2.v1
Glyma.01G218200.1.Wm82.a2.v1	Glyma.05G206200.1.Wm82.a2.v1
Glyma.01G218800.1.Wm82.a2.v1	Glyma.05G206300.1.Wm82.a2.v1
Glyma.01G218900.1.Wm82.a2.v1	Glyma.05G206500.1.Wm82.a2.v1
Glyma.01G219000.1.Wm82.a2.v1	Glyma.05G206700.1.Wm82.a2.v1
Glyma.01G219400.1.Wm82.a2.v1	Glyma.05G207100.1.Wm82.a2.v1
Glyma.01G219600.2.Wm82.a2.v1	Glyma.05G207300.1.Wm82.a2.v1
Glyma.01G219900.2.Wm82.a2.v1	Glyma.05G207600.3.Wm82.a2.v1
Glyma.01G220100.1.Wm82.a2.v1	Glyma.05G207800.1.Wm82.a2.v1
Glyma.01G220300.1.Wm82.a2.v1	Glyma.05G207900.1.Wm82.a2.v1
Glyma.01G220600.1.Wm82.a2.v1	Glyma.05G208700.1.Wm82.a2.v1
Glyma.01G220800.1.Wm82.a2.v1	Glyma.05G209100.1.Wm82.a2.v1
Glyma.01G220900.1.Wm82.a2.v1	Glyma.05G209300.1.Wm82.a2.v1
Glyma.01G221000.1.Wm82.a2.v1	Glyma.05G209600.11.Wm82.a2.v1
Glyma.01G221100.1.Wm82.a2.v1	Glyma.05G209800.1.Wm82.a2.v1
Glyma.01G221200.1.Wm82.a2.v1	Glyma.05G209900.1.Wm82.a2.v1
Glyma.01G221300.1.Wm82.a2.v1	Glyma.05G210000.1.Wm82.a2.v1
Glyma.01G221500.3.Wm82.a2.v1	Glyma.05G210300.1.Wm82.a2.v1
Glyma.01G221600.1.Wm82.a2.v1	Glyma.05G210400.1.Wm82.a2.v1
Glyma.01G221900.1.Wm82.a2.v1	Glyma.05G210800.1.Wm82.a2.v1
Glyma.01G222000.1.Wm82.a2.v1	Glyma.05G211000.1.Wm82.a2.v1
Glyma.01G222100.1.Wm82.a2.v1	Glyma.05G211100.1.Wm82.a2.v1
Glyma.01G222200.1.Wm82.a2.v1	Glyma.05G211200.1.Wm82.a2.v1
Glyma.01G222300.1.Wm82.a2.v1	Glyma.05G211900.1.Wm82.a2.v1
Glyma.01G222600.1.Wm82.a2.v1	Glyma.05G212300.1.Wm82.a2.v1
Glyma.01G222700.1.Wm82.a2.v1	Glyma.05G212500.1.Wm82.a2.v1
Glyma.01G223000.1.Wm82.a2.v1	Glyma.05G212700.1.Wm82.a2.v1
Glyma.01G223100.1.Wm82.a2.v1	Glyma.05G212900.1.Wm82.a2.v1
Glyma.01G223200.1.Wm82.a2.v1	Glyma.05G213200.1.Wm82.a2.v1
Glyma.01G223400.6.Wm82.a2.v1	Glyma.05G213300.2.Wm82.a2.v1
Glyma.01G223800.1.Wm82.a2.v1	Glyma.05G213500.1.Wm82.a2.v1
Glyma.01G224000.1.Wm82.a2.v1	Glyma.05G214300.3.Wm82.a2.v1
Glyma.01G224100.1.Wm82.a2.v1	Glyma.05G214400.1.Wm82.a2.v1
Glyma.01G224200.3.Wm82.a2.v1	Glyma.05G214900.1.Wm82.a2.v1
Glyma.01G224500.1.Wm82.a2.v1	Glyma.05G215600.1.Wm82.a2.v1
Glyma.01G224600.1.Wm82.a2.v1	Glyma.05G215700.1.Wm82.a2.v1
Glyma.01G224800.1.Wm82.a2.v1	Glyma.05G215900.1.Wm82.a2.v1
Glyma.01G225200.1.Wm82.a2.v1	Glyma.05G216600.1.Wm82.a2.v1
Glyma.01G225500.1.Wm82.a2.v1	Glyma.05G216900.1.Wm82.a2.v1
Glyma.01G225800.1.Wm82.a2.v1	Glyma.05G217100.1.Wm82.a2.v1
Glyma.01G225900.1.Wm82.a2.v1	Glyma.05G217300.1.Wm82.a2.v1
Glyma.01G226000.1.Wm82.a2.v1	Glyma.05G217400.1.Wm82.a2.v1
Glyma.01G226100.1.Wm82.a2.v1	Glyma.05G217500.1.Wm82.a2.v1
Glyma.01G226200.1.Wm82.a2.v1	Glyma.05G217600.1.Wm82.a2.v1
Glyma.01G001800.1.Wm82.a2.v1	Glyma.05G220900.1.Wm82.a2.v1
Glyma.01G001900.1.Wm82.a2.v1	Glyma.05G221000.1.Wm82.a2.v1
Glyma.01G002100.1.Wm82.a2.v1	Glyma.05G221300.1.Wm82.a2.v1
Glyma.01G002600.1.Wm82.a2.v1	Glyma.05G222200.1.Wm82.a2.v1
Glyma.01G003000.1.Wm82.a2.v1	Glyma.05G222600.1.Wm82.a2.v1
Glyma.01G003500.1.Wm82.a2.v1	Glyma.05G222800.1.Wm82.a2.v1
Glyma.01G003900.1.Wm82.a2.v1	Glyma.05G223000.1.Wm82.a2.v1
Glyma.01G004100.1.Wm82.a2.v1	Glyma.05G223200.1.Wm82.a2.v1
Glyma.01G004200.1.Wm82.a2.v1	Glyma.05G223300.1.Wm82.a2.v1
Glyma.01G004300.1.Wm82.a2.v1	Glyma.05G223800.1.Wm82.a2.v1
Glyma.01G004500.2.Wm82.a2.v1	Glyma.05G224200.1.Wm82.a2.v1
Glyma.01G004900.1.Wm82.a2.v1	Glyma.05G224300.1.Wm82.a2.v1
Glyma.01G005000.1.Wm82.a2.v1	Glyma.05G224400.1.Wm82.a2.v1
Glyma.01G005100.1.Wm82.a2.v1	Glyma.05G224500.1.Wm82.a2.v1
Glyma.01G005300.1.Wm82.a2.v1	Glyma.05G224800.1.Wm82.a2.v1
Glyma.01G005400.1.Wm82.a2.v1	Glyma.05G224900.2.Wm82.a2.v1
Glyma.01G005500.5.Wm82.a2.v1	Glyma.05G225100.5.Wm82.a2.v1
Glyma.01G005600.1.Wm82.a2.v1	Glyma.05G225300.1.Wm82.a2.v1
Glyma.01G005800.1.Wm82.a2.v1	Glyma.05G225400.1.Wm82.a2.v1
Glyma.01G005900.1.Wm82.a2.v1	Glyma.05G225600.1.Wm82.a2.v1
Glyma.01G006000.1.Wm82.a2.v1	Glyma.05G225900.1.Wm82.a2.v1
Glyma.01G006800.1.Wm82.a2.v1	Glyma.05G226000.1.Wm82.a2.v1
Glyma.01G007000.1.Wm82.a2.v1	Glyma.05G226100.1.Wm82.a2.v1
Glyma.01G007100.1.Wm82.a2.v1	Glyma.05G226400.1.Wm82.a2.v1
Glyma.01G007200.1.Wm82.a2.v1	Glyma.05G226600.1.Wm82.a2.v1
Glyma.01G007900.1.Wm82.a2.v1	Glyma.05G226800.1.Wm82.a2.v1
Glyma.01G008100.1.Wm82.a2.v1	Glyma.05G226900.1.Wm82.a2.v1
Glyma.01G008500.1.Wm82.a2.v1	Glyma.05G227400.1.Wm82.a2.v1
Glyma.01G009400.1.Wm82.a2.v1	Glyma.05G227800.1.Wm82.a2.v1
Glyma.01G211500.1.Wm82.a2.v1	Glyma.05G051700.1.Wm82.a2.v1
Glyma.01G211900.1.Wm82.a2.v1	Glyma.05G052700.1.Wm82.a2.v1
Glyma.01G212100.1.Wm82.a2.v1	Glyma.05G052800.1.Wm82.a2.v1
Glyma.01G212200.1.Wm82.a2.v1	Glyma.05G053100.1.Wm82.a2.v1
Glyma.01G212400.1.Wm82.a2.v1	Glyma.05G053200.1.Wm82.a2.v1
Glyma.01G212600.1.Wm82.a2.v1	Glyma.05G053400.1.Wm82.a2.v1
Glyma.01G212700.1.Wm82.a2.v1	Glyma.05G053500.1.Wm82.a2.v1
Glyma.01G212800.1.Wm82.a2.v1	Glyma.05G053900.1.Wm82.a2.v1
Glyma.01G213000.1.Wm82.a2.v1	Glyma.05G054000.1.Wm82.a2.v1
Glyma.01G213100.1.Wm82.a2.v1	Glyma.05G054200.1.Wm82.a2.v1
Glyma.01G213200.1.Wm82.a2.v1	Glyma.05G054300.1.Wm82.a2.v1
Glyma.01G213500.1.Wm82.a2.v1	Glyma.05G054500.1.Wm82.a2.v1
Glyma.01G213800.1.Wm82.a2.v1	Glyma.05G054600.1.Wm82.a2.v1
Glyma.01G183300.1.Wm82.a2.v1	Glyma.05G082400.1.Wm82.a2.v1
Glyma.01G184800.1.Wm82.a2.v1	Glyma.05G083900.1.Wm82.a2.v1
Glyma.01G184900.1.Wm82.a2.v1	Glyma.05G084000.1.Wm82.a2.v1
Glyma.01G185000.1.Wm82.a2.v1	Glyma.05G084100.1.Wm82.a2.v1
Glyma.01G185200.1.Wm82.a2.v1	Glyma.05G084200.9.Wm82.a2.v1
Glyma.01G185400.1.Wm82.a2.v1	Glyma.05G085000.1.Wm82.a2.v1
Glyma.01G185600.1.Wm82.a2.v1	Glyma.05G085200.1.Wm82.a2.v1
Glyma.01G139500.1.Wm82.a2.v1	Glyma.05G052100.1.Wm82.a2.v1
Glyma.01G141100.1.Wm82.a2.v1	Glyma.05G052800.1.Wm82.a2.v1
Glyma.01G141900.6.Wm82.a2.v1	Glyma.05G053000.1.Wm82.a2.v1
Glyma.01G142600.1.Wm82.a2.v1	Glyma.05G053100.1.Wm82.a2.v1
Glyma.01G143100.2.Wm82.a2.v1	Glyma.05G053800.1.Wm82.a2.v1
Glyma.01G144400.1.Wm82.a2.v1	Glyma.05G054200.1.Wm82.a2.v1
Glyma.01G200100.1.Wm82.a2.v1	Glyma.05G070600.1.Wm82.a2.v1
Glyma.01G200500.2.Wm82.a2.v1	Glyma.05G070400.1.Wm82.a2.v1
Glyma.01G200700.1.Wm82.a2.v1	Glyma.05G070300.1.Wm82.a2.v1
Glyma.01G200800.1.Wm82.a2.v1	Glyma.05G070200.1.Wm82.a2.v1
Glyma.01G202100.1.Wm82.a2.v1	Glyma.05G069100.1.Wm82.a2.v1
Glyma.01G202400.1.Wm82.a2.v1	Glyma.05G068900.1.Wm82.a2.v1
Glyma.01G203100.1.Wm82.a2.v1	Glyma.05G068600.1.Wm82.a2.v1
Glyma.01G203200.1.Wm82.a2.v1	Glyma.05G068500.1.Wm82.a2.v1
Glyma.01G203300.1.Wm82.a2.v1	Glyma.05G068400.1.Wm82.a2.v1
Glyma.01G203400.1.Wm82.a2.v1	Glyma.05G068000.1.Wm82.a2.v1
Glyma.01G203500.1.Wm82.a2.v1	Glyma.05G067800.1.Wm82.a2.v1
Glyma.01G203600.1.Wm82.a2.v1	Glyma.05G067400.1.Wm82.a2.v1
Glyma.01G203800.2.Wm82.a2.v1	Glyma.05G067100.1.Wm82.a2.v1
Glyma.01G204200.5.Wm82.a2.v1	Glyma.05G066700.3.Wm82.a2.v1
Glyma.01G204600.1.Wm82.a2.v1	Glyma.05G066200.1.Wm82.a2.v1
Glyma.01G204700.1.Wm82.a2.v1	Glyma.05G066100.1.Wm82.a2.v1
Glyma.01G204800.1.Wm82.a2.v1	Glyma.05G065100.1.Wm82.a2.v1
Glyma.01G205100.1.Wm82.a2.v1	Glyma.05G064800.1.Wm82.a2.v1
Glyma.01G205200.1.Wm82.a2.v1	Glyma.05G064700.1.Wm82.a2.v1
Glyma.01G205300.1.Wm82.a2.v1	Glyma.05G064600.1.Wm82.a2.v1
Glyma.01G205900.1.Wm82.a2.v1	Glyma.05G064200.1.Wm82.a2.v1
Glyma.01G206200.1.Wm82.a2.v1	Glyma.05G063800.1.Wm82.a2.v1
Glyma.01G206600.1.Wm82.a2.v1	Glyma.05G063600.1.Wm82.a2.v1
Glyma.01G206700.1.Wm82.a2.v1	Glyma.05G063500.1.Wm82.a2.v1
Glyma.01G206800.1.Wm82.a2.v1	Glyma.05G063100.1.Wm82.a2.v1
Glyma.01G207000.1.Wm82.a2.v1	Glyma.05G063000.3.Wm82.a2.v1
Glyma.01G207300.1.Wm82.a2.v1	Glyma.05G062700.1.Wm82.a2.v1
Glyma.01G207500.1.Wm82.a2.v1	Glyma.05G062200.1.Wm82.a2.v1
Glyma.01G207600.1.Wm82.a2.v1	Glyma.05G061900.1.Wm82.a2.v1
Glyma.01G207700.1.Wm82.a2.v1	Glyma.05G061400.1.Wm82.a2.v1
Glyma.01G207900.1.Wm82.a2.v1	Glyma.05G060600.1.Wm82.a2.v1
Glyma.01G208000.1.Wm82.a2.v1	Glyma.05G060500.1.Wm82.a2.v1
Glyma.01G208300.1.Wm82.a2.v1	Glyma.05G060400.1.Wm82.a2.v1
Glyma.01G208600.1.Wm82.a2.v1	Glyma.05G060300.1.Wm82.a2.v1
Glyma.01G208700.1.Wm82.a2.v1	Glyma.05G060200.1.Wm82.a2.v1
Glyma.01G209000.1.Wm82.a2.v1	Glyma.05G059900.1.Wm82.a2.v1
Glyma.01G209100.1.Wm82.a2.v1	Glyma.05G059800.1.Wm82.a2.v1
Glyma.01G209400.1.Wm82.a2.v1	Glyma.05G059600.1.Wm82.a2.v1
Glyma.01G209600.1.Wm82.a2.v1	Glyma.05G059300.1.Wm82.a2.v1
Glyma.01G209700.1.Wm82.a2.v1	Glyma.05G059100.1.Wm82.a2.v1
Glyma.01G210100.1.Wm82.a2.v1	Glyma.05G058700.1.Wm82.a2.v1
Glyma.01G210200.1.Wm82.a2.v1	Glyma.05G058300.1.Wm82.a2.v1
Glyma.01G210400.1.Wm82.a2.v1	Glyma.05G058100.1.Wm82.a2.v1
Glyma.01G210500.1.Wm82.a2.v1	Glyma.05G056900.1.Wm82.a2.v1
Glyma.01G210600.1.Wm82.a2.v1	Glyma.05G056800.1.Wm82.a2.v1
Glyma.01G210700.1.Wm82.a2.v1	Glyma.05G056600.1.Wm82.a2.v1
Glyma.01G210800.1.Wm82.a2.v1	Glyma.05G056500.1.Wm82.a2.v1
Glyma.01G211000.1.Wm82.a2.v1	Glyma.05G056300.1.Wm82.a2.v1
Glyma.01G211200.1.Wm82.a2.v1	Glyma.05G055600.1.Wm82.a2.v1
Glyma.01G211300.1.Wm82.a2.v1	Glyma.05G055200.1.Wm82.a2.v1
Glyma.01G212700.1.Wm82.a2.v1	Glyma.05G053500.1.Wm82.a2.v1
Glyma.01G213900.1.Wm82.a2.v1	Glyma.05G051400.1.Wm82.a2.v1
Glyma.01G214300.2.Wm82.a2.v1	Glyma.05G051300.1.Wm82.a2.v1
Glyma.01G214400.1.Wm82.a2.v1	Glyma.05G051200.1.Wm82.a2.v1
Glyma.01G214500.1.Wm82.a2.v1	Glyma.05G051100.1.Wm82.a2.v1
Glyma.01G214800.1.Wm82.a2.v1	Glyma.05G050600.1.Wm82.a2.v1
Glyma.01G215400.1.Wm82.a2.v1	Glyma.05G050500.1.Wm82.a2.v1
Glyma.01G215500.1.Wm82.a2.v1	Glyma.05G050300.1.Wm82.a2.v1
Glyma.01G215600.1.Wm82.a2.v1	Glyma.05G050200.1.Wm82.a2.v1
Glyma.01G215900.1.Wm82.a2.v1	Glyma.05G050000.1.Wm82.a2.v1
Glyma.01G216000.1.Wm82.a2.v1	Glyma.05G049900.1.Wm82.a2.v1
Glyma.01G216200.1.Wm82.a2.v1	Glyma.05G049800.1.Wm82.a2.v1
Glyma.01G216600.1.Wm82.a2.v1	Glyma.05G049700.1.Wm82.a2.v1
Glyma.01G217200.1.Wm82.a2.v1	Glyma.05G049000.1.Wm82.a2.v1
Glyma.01G217300.1.Wm82.a2.v1	Glyma.05G048800.1.Wm82.a2.v1
Glyma.01G031700.1.Wm82.a2.v1	Glyma.05G036300.1.Wm82.a2.v1
Glyma.01G032200.1.Wm82.a2.v1	Glyma.05G035800.1.Wm82.a2.v1
Glyma.01G033900.1.Wm82.a2.v1	Glyma.05G035500.1.Wm82.a2.v1
Glyma.01G035000.1.Wm82.a2.v1	Glyma.05G035000.2.Wm82.a2.v1
Glyma.01G035300.1.Wm82.a2.v1	Glyma.05G034800.1.Wm82.a2.v1
Glyma.01G036800.1.Wm82.a2.v1	Glyma.05G033700.1.Wm82.a2.v1
Glyma.01G037500.1.Wm82.a2.v1	Glyma.05G033000.1.Wm82.a2.v1
Glyma.01G038400.1.Wm82.a2.v1	Glyma.05G032600.4.Wm82.a2.v1
Glyma.01G039200.2.Wm82.a2.v1	Glyma.05G031800.1.Wm82.a2.v1
Glyma.01G041400.1.Wm82.a2.v1	Glyma.05G030300.1.Wm82.a2.v1
Glyma.01G041700.1.Wm82.a2.v1	Glyma.05G030000.1.Wm82.a2.v1
Glyma.01G042100.1.Wm82.a2.v1	Glyma.05G029900.1.Wm82.a2.v1
Glyma.01G042600.1.Wm82.a2.v1	Glyma.05G029800.3.Wm82.a2.v1
Glyma.01G043600.1.Wm82.a2.v1	Glyma.05G028800.1.Wm82.a2.v1
Glyma.01G043800.3.Wm82.a2.v1	Glyma.05G028600.1.Wm82.a2.v1
Glyma.01G044100.1.Wm82.a2.v1	Glyma.05G028300.1.Wm82.a2.v1
Glyma.01G045400.1.Wm82.a2.v1	Glyma.05G027700.1.Wm82.a2.v1
Glyma.01G045500.1.Wm82.a2.v1	Glyma.05G027400.1.Wm82.a2.v1
Glyma.01G048100.1.Wm82.a2.v1	Glyma.05G026400.1.Wm82.a2.v1
Glyma.01G050000.1.Wm82.a2.v1	Glyma.05G025700.1.Wm82.a2.v1
Glyma.01G145600.1.Wm82.a2.v1	Glyma.05G229100.1.Wm82.a2.v1
Glyma.01G145900.1.Wm82.a2.v1	Glyma.05G229000.1.Wm82.a2.v1
Glyma.01G146100.2.Wm82.a2.v1	Glyma.05G228700.1.Wm82.a2.v1
Glyma.01G146200.1.Wm82.a2.v1	Glyma.05G228600.1.Wm82.a2.v1
Glyma.01G146300.1.Wm82.a2.v1	Glyma.05G228500.1.Wm82.a2.v1
Glyma.01G146700.1.Wm82.a2.v1	Glyma.05G228400.1.Wm82.a2.v1
Glyma.01G147400.1.Wm82.a2.v1	Glyma.05G228300.1.Wm82.a2.v1
Glyma.01G147500.1.Wm82.a2.v1	Glyma.05G228200.2.Wm82.a2.v1
Glyma.01G147600.1.Wm82.a2.v1	Glyma.05G228100.1.Wm82.a2.v1
Glyma.01G185800.1.Wm82.a2.v1	Glyma.05G095900.1.Wm82.a2.v1
Glyma.01G186300.1.Wm82.a2.v1	Glyma.05G095500.2.Wm82.a2.v1
Glyma.01G186600.1.Wm82.a2.v1	Glyma.05G095300.1.Wm82.a2.v1
Glyma.01G186700.1.Wm82.a2.v1	Glyma.05G094900.1.Wm82.a2.v1
Glyma.01G187500.1.Wm82.a2.v1	Glyma.05G094000.1.Wm82.a2.v1
Glyma.01G187900.1.Wm82.a2.v1	Glyma.05G093000.3.Wm82.a2.v1
Glyma.01G188200.3.Wm82.a2.v1	Glyma.05G091800.1.Wm82.a2.v1
Glyma.01G188400.1.Wm82.a2.v1	Glyma.05G091200.1.Wm82.a2.v1
Glyma.01G188900.1.Wm82.a2.v1	Glyma.05G091100.1.Wm82.a2.v1
Glyma.01G191700.1.Wm82.a2.v1	Glyma.05G104400.1.Wm82.a2.v1
Glyma.01G192000.1.Wm82.a2.v1	Glyma.05G104300.1.Wm82.a2.v1
Glyma.01G192100.1.Wm82.a2.v1	Glyma.05G104200.1.Wm82.a2.v1
Glyma.01G192200.1.Wm82.a2.v1	Glyma.05G104100.1.Wm82.a2.v1
Glyma.01G192400.1.Wm82.a2.v1	Glyma.05G103900.6.Wm82.a2.v1
Glyma.01G192500.1.Wm82.a2.v1	Glyma.05G103600.1.Wm82.a2.v1
Glyma.01G192600.1.Wm82.a2.v1	Glyma.05G103300.1.Wm82.a2.v1
Glyma.01G183100.1.Wm82.a2.v1	Glyma.05G082600.1.Wm82.a2.v1
Glyma.01G183300.1.Wm82.a2.v1	Glyma.05G082400.1.Wm82.a2.v1
Glyma.01G183500.1.Wm82.a2.v1	Glyma.05G081900.1.Wm82.a2.v1
Glyma.01G183700.1.Wm82.a2.v1	Glyma.05G081700.1.Wm82.a2.v1
Glyma.01G183900.1.Wm82.a2.v1	Glyma.05G081400.1.Wm82.a2.v1
Glyma.01G184000.1.Wm82.a2.v1	Glyma.05G080900.1.Wm82.a2.v1
Glyma.01G161000.1.Wm82.a2.v1	Glyma.06G019100.1.Wm82.a2.v1
Glyma.01G161100.1.Wm82.a2.v1	Glyma.06G019500.1.Wm82.a2.v1
Glyma.01G161600.1.Wm82.a2.v1	Glyma.06G020200.1.Wm82.a2.v1
Glyma.01G162100.1.Wm82.a2.v1	Glyma.06G020500.1.Wm82.a2.v1
Glyma.01G162700.3.Wm82.a2.v1	Glyma.06G021000.4.Wm82.a2.v1
Glyma.01G163300.1.Wm82.a2.v1	Glyma.06G022100.1.Wm82.a2.v1
Glyma.01G163500.1.Wm82.a2.v1	Glyma.06G022300.1.Wm82.a2.v1
Glyma.01G165600.1.Wm82.a2.v1	Glyma.06G023900.1.Wm82.a2.v1
Glyma.01G166500.1.Wm82.a2.v1	Glyma.06G024700.1.Wm82.a2.v1
Glyma.01G167200.2.Wm82.a2.v1	Glyma.06G025400.2.Wm82.a2.v1
Glyma.01G168100.1.Wm82.a2.v1	Glyma.06G026600.1.Wm82.a2.v1
Glyma.01G168200.1.Wm82.a2.v1	Glyma.06G026700.1.Wm82.a2.v1
Glyma.01G169100.1.Wm82.a2.v1	Glyma.06G026800.1.Wm82.a2.v1
Glyma.01G169600.1.Wm82.a2.v1	Glyma.06G027200.1.Wm82.a2.v1
Glyma.01G170300.1.Wm82.a2.v1	Glyma.06G028600.1.Wm82.a2.v1
Glyma.01G171900.1.Wm82.a2.v1	Glyma.06G030500.1.Wm82.a2.v1
Glyma.01G172300.1.Wm82.a2.v1	Glyma.06G030700.1.Wm82.a2.v1
Glyma.01G172900.1.Wm82.a2.v1	Glyma.06G030900.1.Wm82.a2.v1
Glyma.01G174700.1.Wm82.a2.v1	Glyma.06G032700.1.Wm82.a2.v1
Glyma.01G176600.1.Wm82.a2.v1	Glyma.06G033300.1.Wm82.a2.v1
Glyma.01G178000.1.Wm82.a2.v1	Glyma.06G034000.1.Wm82.a2.v1
Glyma.01G178600.1.Wm82.a2.v1	Glyma.06G034500.2.Wm82.a2.v1
Glyma.01G178700.1.Wm82.a2.v1	Glyma.06G034600.1.Wm82.a2.v1
Glyma.01G035300.1.Wm82.a2.v1	Glyma.06G184900.1.Wm82.a2.v1
Glyma.01G036800.1.Wm82.a2.v1	Glyma.06G185900.1.Wm82.a2.v1
Glyma.01G037500.1.Wm82.a2.v1	Glyma.06G187000.1.Wm82.a2.v1
Glyma.01G037600.1.Wm82.a2.v1	Glyma.06G187100.1.Wm82.a2.v1
Glyma.01G038400.1.Wm82.a2.v1	Glyma.06G187500.1.Wm82.a2.v1
Glyma.01G039200.2.Wm82.a2.v1	Glyma.06G188100.1.Wm82.a2.v1
Glyma.01G041700.1.Wm82.a2.v1	Glyma.06G190200.1.Wm82.a2.v1
Glyma.01G042700.1.Wm82.a2.v1	Glyma.06G190700.1.Wm82.a2.v1
Glyma.01G043800.3.Wm82.a2.v1	Glyma.06G191200.1.Wm82.a2.v1
Glyma.01G045100.1.Wm82.a2.v1	Glyma.06G191900.1.Wm82.a2.v1
Glyma.01G045500.1.Wm82.a2.v1	Glyma.06G193000.1.Wm82.a2.v1
Glyma.01G046700.2.Wm82.a2.v1	Glyma.06G193300.1.Wm82.a2.v1
Glyma.01G047700.1.Wm82.a2.v1	Glyma.06G194100.1.Wm82.a2.v1
Glyma.01G050100.1.Wm82.a2.v1	Glyma.06G195000.1.Wm82.a2.v1
Glyma.01G051200.1.Wm82.a2.v1	Glyma.06G195300.1.Wm82.a2.v1
Glyma.01G052800.2.Wm82.a2.v1	Glyma.06G196300.1.Wm82.a2.v1
Glyma.01G054000.1.Wm82.a2.v1	Glyma.06G197300.1.Wm82.a2.v1
Glyma.01G054800.1.Wm82.a2.v1	Glyma.06G198000.1.Wm82.a2.v1
Glyma.01G056000.2.Wm82.a2.v1	Glyma.06G199700.1.Wm82.a2.v1
Glyma.01G056500.1.Wm82.a2.v1	Glyma.06G200100.4.Wm82.a2.v1
Glyma.01G025800.1.Wm82.a2.v1	Glyma.06G178000.1.Wm82.a2.v1
Glyma.01G026100.1.Wm82.a2.v1	Glyma.06G178300.1.Wm82.a2.v1
Glyma.01G026300.1.Wm82.a2.v1	Glyma.06G178400.1.Wm82.a2.v1
Glyma.01G027400.1.Wm82.a2.v1	Glyma.06G179000.1.Wm82.a2.v1
Glyma.01G027800.1.Wm82.a2.v1	Glyma.06G180300.1.Wm82.a2.v1
Glyma.01G029100.1.Wm82.a2.v1	Glyma.06G181400.1.Wm82.a2.v1
Glyma.01G030300.1.Wm82.a2.v1	Glyma.06G182500.1.Wm82.a2.v1
Glyma.01G030500.2.Wm82.a2.v1	Glyma.06G182700.1.Wm82.a2.v1
Glyma.01G030900.2.Wm82.a2.v1	Glyma.06G183400.1.Wm82.a2.v1
Glyma.01G031500.1.Wm82.a2.v1	Glyma.06G183900.1.Wm82.a2.v1
Glyma.01G031700.1.Wm82.a2.v1	Glyma.06G184100.1.Wm82.a2.v1
Glyma.01G031900.1.Wm82.a2.v1	Glyma.06G184200.4.Wm82.a2.v1
Glyma.01G193600.1.Wm82.a2.v1	Glyma.06G046000.1.Wm82.a2.v1
Glyma.01G194900.1.Wm82.a2.v1	Glyma.06G047200.2.Wm82.a2.v1
Glyma.01G195200.1.Wm82.a2.v1	Glyma.06G047800.1.Wm82.a2.v1
Glyma.01G195400.1.Wm82.a2.v1	Glyma.06G047900.1.Wm82.a2.v1
Glyma.01G195600.1.Wm82.a2.v1	Glyma.06G048100.1.Wm82.a2.v1
Glyma.01G195800.1.Wm82.a2.v1	Glyma.06G048500.1.Wm82.a2.v1
Glyma.01G195900.1.Wm82.a2.v1	Glyma.06G049200.1.Wm82.a2.v1
Glyma.01G196100.1.Wm82.a2.v1	Glyma.06G049900.1.Wm82.a2.v1
Glyma.01G196200.1.Wm82.a2.v1	Glyma.06G050000.1.Wm82.a2.v1
Glyma.01G196300.1.Wm82.a2.v1	Glyma.06G050100.1.Wm82.a2.v1
Glyma.01G156400.1.Wm82.a2.v1	Glyma.06G013900.1.Wm82.a2.v1
Glyma.01G157300.1.Wm82.a2.v1	Glyma.06G015000.1.Wm82.a2.v1
Glyma.01G157400.1.Wm82.a2.v1	Glyma.06G015200.1.Wm82.a2.v1
Glyma.01G157500.1.Wm82.a2.v1	Glyma.06G015500.1.Wm82.a2.v1
Glyma.01G157600.1.Wm82.a2.v1	Glyma.06G015800.1.Wm82.a2.v1
Glyma.01G158000.1.Wm82.a2.v1	Glyma.06G016100.1.Wm82.a2.v1
Glyma.01G098400.2.Wm82.a2.v1	Glyma.07G132500.1.Wm82.a2.v1
Glyma.01G098700.1.Wm82.a2.v1	Glyma.07G133500.2.Wm82.a2.v1
Glyma.01G101000.1.Wm82.a2.v1	Glyma.07G135600.1.Wm82.a2.v1
Glyma.01G101100.1.Wm82.a2.v1	Glyma.07G135700.1.Wm82.a2.v1
Glyma.01G101800.1.Wm82.a2.v1	Glyma.07G135900.1.Wm82.a2.v1
Glyma.01G102300.1.Wm82.a2.v1	Glyma.07G136800.1.Wm82.a2.v1
Glyma.01G102900.1.Wm82.a2.v1	Glyma.07G137200.1.Wm82.a2.v1
Glyma.01G105000.1.Wm82.a2.v1	Glyma.07G139100.1.Wm82.a2.v1
Glyma.01G105400.1.Wm82.a2.v1	Glyma.07G139200.1.Wm82.a2.v1
Glyma.01G105600.1.Wm82.a2.v1	Glyma.07G139300.1.Wm82.a2.v1
Glyma.01G105700.1.Wm82.a2.v1	Glyma.07G139400.1.Wm82.a2.v1
Glyma.01G105900.1.Wm82.a2.v1	Glyma.07G139500.1.Wm82.a2.v1
Glyma.01G106000.1.Wm82.a2.v1	Glyma.07G139600.1.Wm82.a2.v1
Glyma.01G106200.1.Wm82.a2.v1	Glyma.07G140800.1.Wm82.a2.v1
Glyma.01G106500.1.Wm82.a2.v1	Glyma.07G141000.1.Wm82.a2.v1
Glyma.01G106700.1.Wm82.a2.v1	Glyma.07G141200.1.Wm82.a2.v1
Glyma.01G107000.1.Wm82.a2.v1	Glyma.07G141900.4.Wm82.a2.v1
Glyma.01G107700.1.Wm82.a2.v1	Glyma.07G142300.1.Wm82.a2.v1
Glyma.01G108200.1.Wm82.a2.v1	Glyma.07G142400.1.Wm82.a2.v1
Glyma.01G108800.1.Wm82.a2.v1	Glyma.07G142800.1.Wm82.a2.v1
Glyma.01G109200.1.Wm82.a2.v1	Glyma.07G143000.1.Wm82.a2.v1
Glyma.01G110400.1.Wm82.a2.v1	Glyma.07G144200.1.Wm82.a2.v1
Glyma.01G111200.2.Wm82.a2.v1	Glyma.07G144500.1.Wm82.a2.v1
Glyma.01G111500.1.Wm82.a2.v1	Glyma.07G144600.2.Wm82.a2.v1
Glyma.01G111900.1.Wm82.a2.v1	Glyma.07G144900.1.Wm82.a2.v1
Glyma.01G112500.1.Wm82.a2.v1	Glyma.07G145900.4.Wm82.a2.v1
Glyma.01G112600.1.Wm82.a2.v1	Glyma.07G146000.1.Wm82.a2.v1
Glyma.01G112700.1.Wm82.a2.v1	Glyma.07G146300.1.Wm82.a2.v1
Glyma.01G113000.1.Wm82.a2.v1	Glyma.07G146400.1.Wm82.a2.v1
Glyma.01G113100.1.Wm82.a2.v1	Glyma.07G146500.1.Wm82.a2.v1
Glyma.01G113200.1.Wm82.a2.v1	Glyma.07G146800.1.Wm82.a2.v1
Glyma.01G114000.3.Wm82.a2.v1	Glyma.07G147000.6.Wm82.a2.v1
Glyma.01G114400.1.Wm82.a2.v1	Glyma.07G147200.1.Wm82.a2.v1
Glyma.01G114900.1.Wm82.a2.v1	Glyma.07G147600.1.Wm82.a2.v1
Glyma.01G115000.1.Wm82.a2.v1	Glyma.07G148000.1.Wm82.a2.v1
Glyma.01G116300.1.Wm82.a2.v1	Glyma.07G149400.1.Wm82.a2.v1
Glyma.01G116800.1.Wm82.a2.v1	Glyma.07G149500.1.Wm82.a2.v1
Glyma.01G120800.1.Wm82.a2.v1	Glyma.07G151200.1.Wm82.a2.v1
Glyma.01G123000.1.Wm82.a2.v1	Glyma.07G153600.1.Wm82.a2.v1
Glyma.01G123300.1.Wm82.a2.v1	Glyma.07G153700.1.Wm82.a2.v1
Glyma.01G123400.1.Wm82.a2.v1	Glyma.07G153800.1.Wm82.a2.v1
Glyma.01G123600.1.Wm82.a2.v1	Glyma.07G153900.3.Wm82.a2.v1
Glyma.01G124000.1.Wm82.a2.v1	Glyma.07G154000.1.Wm82.a2.v1
Glyma.01G124100.1.Wm82.a2.v1	Glyma.07G154600.1.Wm82.a2.v1
Glyma.01G124400.1.Wm82.a2.v1	Glyma.07G155100.1.Wm82.a2.v1
Glyma.01G124500.1.Wm82.a2.v1	Glyma.07G155200.1.Wm82.a2.v1
Glyma.01G124600.1.Wm82.a2.v1	Glyma.07G155400.1.Wm82.a2.v1
Glyma.01G124700.1.Wm82.a2.v1	Glyma.07G155500.1.Wm82.a2.v1
Glyma.01G124800.1.Wm82.a2.v1	Glyma.07G155600.1.Wm82.a2.v1
Glyma.01G124900.1.Wm82.a2.v1	Glyma.07G155700.1.Wm82.a2.v1
Glyma.01G125100.1.Wm82.a2.v1	Glyma.07G155900.1.Wm82.a2.v1
Glyma.01G125200.1.Wm82.a2.v1	Glyma.07G156000.1.Wm82.a2.v1
Glyma.01G125900.1.Wm82.a2.v1	Glyma.07G156400.1.Wm82.a2.v1
Glyma.01G126000.1.Wm82.a2.v1	Glyma.07G156500.3.Wm82.a2.v1
Glyma.01G126700.1.Wm82.a2.v1	Glyma.07G157100.1.Wm82.a2.v1
Glyma.01G181700.1.Wm82.a2.v1	Glyma.07G208500.1.Wm82.a2.v1
Glyma.01G184200.1.Wm82.a2.v1	Glyma.07G209900.1.Wm82.a2.v1
Glyma.01G184300.1.Wm82.a2.v1	Glyma.07G210600.1.Wm82.a2.v1
Glyma.01G185400.1.Wm82.a2.v1	Glyma.07G211300.1.Wm82.a2.v1
Glyma.01G185500.1.Wm82.a2.v1	Glyma.07G211700.1.Wm82.a2.v1
Glyma.01G185600.1.Wm82.a2.v1	Glyma.07G212000.1.Wm82.a2.v1
Glyma.01G187200.1.Wm82.a2.v1	Glyma.07G214100.1.Wm82.a2.v1
Glyma.01G187400.1.Wm82.a2.v1	Glyma.07G214500.1.Wm82.a2.v1
Glyma.01G187700.1.Wm82.a2.v1	Glyma.07G214700.1.Wm82.a2.v1
Glyma.01G188200.3.Wm82.a2.v1	Glyma.07G215000.5.Wm82.a2.v1
Glyma.01G188500.1.Wm82.a2.v1	Glyma.07G215400.2.Wm82.a2.v1
Glyma.01G189000.1.Wm82.a2.v1	Glyma.07G215600.1.Wm82.a2.v1
Glyma.01G005100.1.Wm82.a2.v1	Glyma.07G126100.1.Wm82.a2.v1
Glyma.01G005200.1.Wm82.a2.v1	Glyma.07G126200.1.Wm82.a2.v1
Glyma.01G005300.1.Wm82.a2.v1	Glyma.07G126300.1.Wm82.a2.v1
Glyma.01G005400.1.Wm82.a2.v1	Glyma.07G126400.1.Wm82.a2.v1
Glyma.01G005500.5.Wm82.a2.v1	Glyma.07G126500.2.Wm82.a2.v1
Glyma.01G001800.1.Wm82.a2.v1	Glyma.07G130700.1.Wm82.a2.v1
Glyma.01G001900.1.Wm82.a2.v1	Glyma.07G130500.1.Wm82.a2.v1
Glyma.01G002100.1.Wm82.a2.v1	Glyma.07G130400.1.Wm82.a2.v1
Glyma.01G002200.1.Wm82.a2.v1	Glyma.07G130300.1.Wm82.a2.v1
Glyma.01G002300.1.Wm82.a2.v1	Glyma.07G130100.1.Wm82.a2.v1
Glyma.01G002400.1.Wm82.a2.v1	Glyma.07G129900.1.Wm82.a2.v1
Glyma.01G002500.1.Wm82.a2.v1	Glyma.07G129800.2.Wm82.a2.v1
Glyma.01G002600.1.Wm82.a2.v1	Glyma.07G129700.1.Wm82.a2.v1
Glyma.01G002700.1.Wm82.a2.v1	Glyma.07G129600.1.Wm82.a2.v1
Glyma.01G002800.1.Wm82.a2.v1	Glyma.07G129500.1.Wm82.a2.v1
Glyma.01G002900.1.Wm82.a2.v1	Glyma.07G129200.1.Wm82.a2.v1
Glyma.01G003100.1.Wm82.a2.v1	Glyma.07G128900.1.Wm82.a2.v1
Glyma.01G003200.1.Wm82.a2.v1	Glyma.07G128800.1.Wm82.a2.v1
Glyma.01G003300.1.Wm82.a2.v1	Glyma.07G128700.1.Wm82.a2.v1
Glyma.01G003400.1.Wm82.a2.v1	Glyma.07G128600.1.Wm82.a2.v1
Glyma.01G003500.1.Wm82.a2.v1	Glyma.07G128400.1.Wm82.a2.v1
Glyma.01G003600.1.Wm82.a2.v1	Glyma.07G128300.1.Wm82.a2.v1
Glyma.01G003700.1.Wm82.a2.v1	Glyma.07G128200.1.Wm82.a2.v1
Glyma.01G003800.1.Wm82.a2.v1	Glyma.07G128100.1.Wm82.a2.v1
Glyma.01G003900.1.Wm82.a2.v1	Glyma.07G128000.1.Wm82.a2.v1
Glyma.01G004000.1.Wm82.a2.v1	Glyma.07G127900.1.Wm82.a2.v1
Glyma.01G004100.1.Wm82.a2.v1	Glyma.07G127800.1.Wm82.a2.v1
Glyma.01G004200.1.Wm82.a2.v1	Glyma.07G127700.1.Wm82.a2.v1
Glyma.01G004300.1.Wm82.a2.v1	Glyma.07G127500.1.Wm82.a2.v1
Glyma.01G004400.1.Wm82.a2.v1	Glyma.07G127400.1.Wm82.a2.v1
Glyma.01G004600.1.Wm82.a2.v1	Glyma.07G127200.1.Wm82.a2.v1
Glyma.01G004800.1.Wm82.a2.v1	Glyma.07G127100.1.Wm82.a2.v1
Glyma.01G004900.1.Wm82.a2.v1	Glyma.07G126900.1.Wm82.a2.v1
Glyma.01G005000.1.Wm82.a2.v1	Glyma.07G126800.1.Wm82.a2.v1
Glyma.01G005400.1.Wm82.a2.v1	Glyma.07G126400.1.Wm82.a2.v1
Glyma.01G005600.1.Wm82.a2.v1	Glyma.07G126000.1.Wm82.a2.v1
Glyma.01G005700.1.Wm82.a2.v1	Glyma.07G125900.1.Wm82.a2.v1
Glyma.01G005800.1.Wm82.a2.v1	Glyma.07G125800.1.Wm82.a2.v1
Glyma.01G005900.1.Wm82.a2.v1	Glyma.07G125700.1.Wm82.a2.v1
Glyma.01G006000.1.Wm82.a2.v1	Glyma.07G125600.1.Wm82.a2.v1
Glyma.01G006200.1.Wm82.a2.v1	Glyma.07G125500.1.Wm82.a2.v1
Glyma.01G006500.1.Wm82.a2.v1	Glyma.07G125300.1.Wm82.a2.v1
Glyma.01G006600.1.Wm82.a2.v1	Glyma.07G125200.1.Wm82.a2.v1
Glyma.01G006800.1.Wm82.a2.v1	Glyma.07G125100.1.Wm82.a2.v1
Glyma.01G007000.1.Wm82.a2.v1	Glyma.07G124900.1.Wm82.a2.v1
Glyma.01G007100.1.Wm82.a2.v1	Glyma.07G124600.1.Wm82.a2.v1
Glyma.01G007200.1.Wm82.a2.v1	Glyma.07G124500.1.Wm82.a2.v1
Glyma.01G048000.1.Wm82.a2.v1	Glyma.07G230300.1.Wm82.a2.v1
Glyma.01G049100.1.Wm82.a2.v1	Glyma.07G229800.1.Wm82.a2.v1
Glyma.01G049400.1.Wm82.a2.v1	Glyma.07G229600.1.Wm82.a2.v1
Glyma.01G049500.1.Wm82.a2.v1	Glyma.07G229500.1.Wm82.a2.v1
Glyma.01G051300.1.Wm82.a2.v1	Glyma.07G229100.1.Wm82.a2.v1
Glyma.01G052500.1.Wm82.a2.v1	Glyma.07G228200.2.Wm82.a2.v1
Glyma.01G052600.8.Wm82.a2.v1	Glyma.07G228000.1.Wm82.a2.v1
Glyma.01G053300.1.Wm82.a2.v1	Glyma.07G227700.1.Wm82.a2.v1
Glyma.01G053600.1.Wm82.a2.v1	Glyma.07G227600.1.Wm82.a2.v1
Glyma.01G053800.1.Wm82.a2.v1	Glyma.07G227200.1.Wm82.a2.v1
Glyma.01G054800.1.Wm82.a2.v1	Glyma.07G227100.1.Wm82.a2.v1
Glyma.01G056000.2.Wm82.a2.v1	Glyma.07G226700.1.Wm82.a2.v1
Glyma.01G057500.1.Wm82.a2.v1	Glyma.07G226100.1.Wm82.a2.v1
Glyma.01G058000.1.Wm82.a2.v1	Glyma.07G226000.1.Wm82.a2.v1
Glyma.01G058300.1.Wm82.a2.v1	Glyma.07G225800.1.Wm82.a2.v1
Glyma.01G058400.1.Wm82.a2.v1	Glyma.07G225700.1.Wm82.a2.v1
Glyma.01G118000.1.Wm82.a2.v1	Glyma.07G153100.1.Wm82.a2.v1
Glyma.01G119400.1.Wm82.a2.v1	Glyma.07G152700.1.Wm82.a2.v1
Glyma.01G119600.1.Wm82.a2.v1	Glyma.07G152400.1.Wm82.a2.v1
Glyma.01G120400.2.Wm82.a2.v1	Glyma.07G151300.1.Wm82.a2.v1
Glyma.01G121000.1.Wm82.a2.v1	Glyma.07G151100.1.Wm82.a2.v1
Glyma.01G121300.1.Wm82.a2.v1	Glyma.07G150700.1.Wm82.a2.v1
Glyma.01G122000.1.Wm82.a2.v1	Glyma.07G150200.1.Wm82.a2.v1
Glyma.01G122100.3.Wm82.a2.v1	Glyma.07G149900.1.Wm82.a2.v1
Glyma.01G122800.1.Wm82.a2.v1	Glyma.07G149600.1.Wm82.a2.v1
Glyma.01G016500.2.Wm82.a2.v1	Glyma.08G270300.1.Wm82.a2.v1
Glyma.01G017100.1.Wm82.a2.v1	Glyma.08G270600.1.Wm82.a2.v1
Glyma.01G017200.1.Wm82.a2.v1	Glyma.08G270800.1.Wm82.a2.v1
Glyma.01G017300.2.Wm82.a2.v1	Glyma.08G271100.1.Wm82.a2.v1
Glyma.01G017700.1.Wm82.a2.v1	Glyma.08G271400.1.Wm82.a2.v1
Glyma.01G018400.1.Wm82.a2.v1	Glyma.08G271900.1.Wm82.a2.v1
Glyma.01G018700.1.Wm82.a2.v1	Glyma.08G272000.1.Wm82.a2.v1
Glyma.01G018800.1.Wm82.a2.v1	Glyma.08G272500.1.Wm82.a2.v1
Glyma.01G019000.1.Wm82.a2.v1	Glyma.08G272600.1.Wm82.a2.v1
Glyma.01G019200.1.Wm82.a2.v1	Glyma.08G273100.1.Wm82.a2.v1
Glyma.01G019300.1.Wm82.a2.v1	Glyma.08G273400.1.Wm82.a2.v1
Glyma.01G019400.1.Wm82.a2.v1	Glyma.08G273500.1.Wm82.a2.v1
Glyma.01G019500.1.Wm82.a2.v1	Glyma.08G273600.1.Wm82.a2.v1
Glyma.01G019700.1.Wm82.a2.v1	Glyma.08G274200.1.Wm82.a2.v1
Glyma.01G020600.1.Wm82.a2.v1	Glyma.08G274700.1.Wm82.a2.v1
Glyma.01G020800.1.Wm82.a2.v1	Glyma.08G275500.2.Wm82.a2.v1
Glyma.01G020900.1.Wm82.a2.v1	Glyma.08G275700.1.Wm82.a2.v1
Glyma.01G021100.1.Wm82.a2.v1	Glyma.08G276300.1.Wm82.a2.v1
Glyma.01G022400.1.Wm82.a2.v1	Glyma.08G278700.1.Wm82.a2.v1
Glyma.01G022500.1.Wm82.a2.v1	Glyma.08G279000.1.Wm82.a2.v1
Glyma.01G022700.1.Wm82.a2.v1	Glyma.08G279100.1.Wm82.a2.v1
Glyma.01G022900.1.Wm82.a2.v1	Glyma.08G279300.1.Wm82.a2.v1
Glyma.01G023000.1.Wm82.a2.v1	Glyma.08G279400.1.Wm82.a2.v1
Glyma.01G023100.1.Wm82.a2.v1	Glyma.08G279600.1.Wm82.a2.v1
Glyma.01G023400.1.Wm82.a2.v1	Glyma.08G279700.1.Wm82.a2.v1
Glyma.01G023600.1.Wm82.a2.v1	Glyma.08G279800.1.Wm82.a2.v1
Glyma.01G023800.1.Wm82.a2.v1	Glyma.08G279900.1.Wm82.a2.v1
Glyma.01G024000.1.Wm82.a2.v1	Glyma.08G280300.1.Wm82.a2.v1
Glyma.01G024700.1.Wm82.a2.v1	Glyma.08G280600.1.Wm82.a2.v1
Glyma.01G024800.1.Wm82.a2.v1	Glyma.08G280700.1.Wm82.a2.v1
Glyma.01G025000.1.Wm82.a2.v1	Glyma.08G281200.1.Wm82.a2.v1
Glyma.01G025300.1.Wm82.a2.v1	Glyma.08G281700.1.Wm82.a2.v1
Glyma.01G025400.1.Wm82.a2.v1	Glyma.08G281900.1.Wm82.a2.v1
Glyma.01G025800.1.Wm82.a2.v1	Glyma.08G282000.1.Wm82.a2.v1
Glyma.01G025900.1.Wm82.a2.v1	Glyma.08G282200.1.Wm82.a2.v1
Glyma.01G026200.1.Wm82.a2.v1	Glyma.08G282600.1.Wm82.a2.v1
Glyma.01G026300.1.Wm82.a2.v1	Glyma.08G282800.1.Wm82.a2.v1
Glyma.01G026600.1.Wm82.a2.v1	Glyma.08G282900.1.Wm82.a2.v1
Glyma.01G027100.1.Wm82.a2.v1	Glyma.08G283300.1.Wm82.a2.v1
Glyma.01G027300.1.Wm82.a2.v1	Glyma.08G283400.1.Wm82.a2.v1
Glyma.01G027800.1.Wm82.a2.v1	Glyma.08G283600.1.Wm82.a2.v1
Glyma.01G028000.1.Wm82.a2.v1	Glyma.08G284100.2.Wm82.a2.v1
Glyma.01G028100.4.Wm82.a2.v1	Glyma.08G284200.1.Wm82.a2.v1
Glyma.01G028300.1.Wm82.a2.v1	Glyma.08G284300.1.Wm82.a2.v1
Glyma.01G028600.1.Wm82.a2.v1	Glyma.08G284500.1.Wm82.a2.v1
Glyma.01G028800.1.Wm82.a2.v1	Glyma.08G284600.1.Wm82.a2.v1
Glyma.01G029000.1.Wm82.a2.v1	Glyma.08G284800.1.Wm82.a2.v1
Glyma.01G029100.1.Wm82.a2.v1	Glyma.08G284900.1.Wm82.a2.v1
Glyma.01G029300.1.Wm82.a2.v1	Glyma.08G285200.1.Wm82.a2.v1
Glyma.01G029800.1.Wm82.a2.v1	Glyma.08G285600.1.Wm82.a2.v1
Glyma.01G030000.1.Wm82.a2.v1	Glyma.08G286300.1.Wm82.a2.v1
Glyma.01G030300.1.Wm82.a2.v1	Glyma.08G286400.1.Wm82.a2.v1
Glyma.01G030500.2.Wm82.a2.v1	Glyma.08G286700.1.Wm82.a2.v1
Glyma.01G030900.2.Wm82.a2.v1	Glyma.08G287500.1.Wm82.a2.v1
Glyma.01G031500.1.Wm82.a2.v1	Glyma.08G288000.1.Wm82.a2.v1
Glyma.01G031700.1.Wm82.a2.v1	Glyma.08G288100.1.Wm82.a2.v1
Glyma.01G031800.1.Wm82.a2.v1	Glyma.08G288500.2.Wm82.a2.v1
Glyma.01G031900.1.Wm82.a2.v1	Glyma.08G288600.1.Wm82.a2.v1
Glyma.01G032000.1.Wm82.a2.v1	Glyma.08G288800.1.Wm82.a2.v1
Glyma.01G032100.1.Wm82.a2.v1	Glyma.08G289100.1.Wm82.a2.v1
Glyma.01G032200.1.Wm82.a2.v1	Glyma.08G289200.1.Wm82.a2.v1
Glyma.01G032600.1.Wm82.a2.v1	Glyma.08G289500.1.Wm82.a2.v1
Glyma.01G034100.1.Wm82.a2.v1	Glyma.08G290200.1.Wm82.a2.v1
Glyma.01G034300.1.Wm82.a2.v1	Glyma.08G290300.2.Wm82.a2.v1
Glyma.01G035000.1.Wm82.a2.v1	Glyma.08G290600.2.Wm82.a2.v1
Glyma.01G035300.1.Wm82.a2.v1	Glyma.08G290800.1.Wm82.a2.v1
Glyma.01G035600.1.Wm82.a2.v1	Glyma.08G291000.1.Wm82.a2.v1
Glyma.01G037200.1.Wm82.a2.v1	Glyma.08G292300.1.Wm82.a2.v1
Glyma.01G037500.1.Wm82.a2.v1	Glyma.08G292400.1.Wm82.a2.v1
Glyma.01G037600.1.Wm82.a2.v1	Glyma.08G292600.1.Wm82.a2.v1
Glyma.01G037700.4.Wm82.a2.v1	Glyma.08G292700.1.Wm82.a2.v1
Glyma.01G038000.1.Wm82.a2.v1	Glyma.08G292800.1.Wm82.a2.v1
Glyma.01G038300.1.Wm82.a2.v1	Glyma.08G292900.1.Wm82.a2.v1
Glyma.01G038500.1.Wm82.a2.v1	Glyma.08G293200.1.Wm82.a2.v1
Glyma.01G038600.1.Wm82.a2.v1	Glyma.08G293300.1.Wm82.a2.v1
Glyma.01G038800.1.Wm82.a2.v1	Glyma.08G293400.1.Wm82.a2.v1
Glyma.01G039000.1.Wm82.a2.v1	Glyma.08G293600.1.Wm82.a2.v1
Glyma.01G039200.2.Wm82.a2.v1	Glyma.08G294000.1.Wm82.a2.v1
Glyma.01G039500.2.Wm82.a2.v1	Glyma.08G294100.4.Wm82.a2.v1
Glyma.01G039600.1.Wm82.a2.v1	Glyma.08G294200.1.Wm82.a2.v1
Glyma.01G039800.1.Wm82.a2.v1	Glyma.08G294300.1.Wm82.a2.v1
Glyma.01G040000.1.Wm82.a2.v1	Glyma.08G294600.1.Wm82.a2.v1
Glyma.01G040400.1.Wm82.a2.v1	Glyma.08G294800.1.Wm82.a2.v1
Glyma.01G040600.1.Wm82.a2.v1	Glyma.08G295500.1.Wm82.a2.v1
Glyma.01G040700.1.Wm82.a2.v1	Glyma.08G295600.1.Wm82.a2.v1
Glyma.01G041700.1.Wm82.a2.v1	Glyma.08G295800.1.Wm82.a2.v1
Glyma.01G042100.1.Wm82.a2.v1	Glyma.08G296000.1.Wm82.a2.v1
Glyma.01G042400.5.Wm82.a2.v1	Glyma.08G296400.1.Wm82.a2.v1
Glyma.01G042700.1.Wm82.a2.v1	Glyma.08G296900.1.Wm82.a2.v1
Glyma.01G043000.1.Wm82.a2.v1	Glyma.08G297200.1.Wm82.a2.v1
Glyma.01G043600.1.Wm82.a2.v1	Glyma.08G297300.2.Wm82.a2.v1
Glyma.01G043700.1.Wm82.a2.v1	Glyma.08G297400.1.Wm82.a2.v1
Glyma.01G043800.3.Wm82.a2.v1	Glyma.08G297500.2.Wm82.a2.v1
Glyma.01G044100.1.Wm82.a2.v1	Glyma.08G297900.1.Wm82.a2.v1
Glyma.01G044300.2.Wm82.a2.v1	Glyma.08G298200.1.Wm82.a2.v1
Glyma.01G044600.1.Wm82.a2.v1	Glyma.08G298400.1.Wm82.a2.v1
Glyma.01G044800.1.Wm82.a2.v1	Glyma.08G298700.1.Wm82.a2.v1
Glyma.01G045100.1.Wm82.a2.v1	Glyma.08G298900.1.Wm82.a2.v1
Glyma.01G045200.1.Wm82.a2.v1	Glyma.08G299000.1.Wm82.a2.v1
Glyma.01G045400.1.Wm82.a2.v1	Glyma.08G299300.1.Wm82.a2.v1
Glyma.01G045500.1.Wm82.a2.v1	Glyma.08G299400.2.Wm82.a2.v1
Glyma.01G045800.1.Wm82.a2.v1	Glyma.08G299500.1.Wm82.a2.v1
Glyma.01G045900.1.Wm82.a2.v1	Glyma.08G299600.1.Wm82.a2.v1
Glyma.01G046000.2.Wm82.a2.v1	Glyma.08G299900.1.Wm82.a2.v1
Glyma.01G046600.1.Wm82.a2.v1	Glyma.08G300500.1.Wm82.a2.v1
Glyma.01G046700.2.Wm82.a2.v1	Glyma.08G300700.1.Wm82.a2.v1
Glyma.01G046800.1.Wm82.a2.v1	Glyma.08G301100.1.Wm82.a2.v1
Glyma.01G046900.1.Wm82.a2.v1	Glyma.08G301200.1.Wm82.a2.v1
Glyma.01G047000.1.Wm82.a2.v1	Glyma.08G301300.1.Wm82.a2.v1
Glyma.01G217800.1.Wm82.a2.v1	Glyma.08G012000.2.Wm82.a2.v1
Glyma.01G217900.2.Wm82.a2.v1	Glyma.08G012100.1.Wm82.a2.v1
Glyma.01G218000.1.Wm82.a2.v1	Glyma.08G012800.1.Wm82.a2.v1
Glyma.01G218100.1.Wm82.a2.v1	Glyma.08G013000.1.Wm82.a2.v1
Glyma.01G218200.1.Wm82.a2.v1	Glyma.08G013100.1.Wm82.a2.v1
Glyma.01G218800.1.Wm82.a2.v1	Glyma.08G013200.1.Wm82.a2.v1
Glyma.01G218900.1.Wm82.a2.v1	Glyma.08G013400.1.Wm82.a2.v1
Glyma.01G219000.1.Wm82.a2.v1	Glyma.08G013600.1.Wm82.a2.v1
Glyma.01G219400.1.Wm82.a2.v1	Glyma.08G013800.1.Wm82.a2.v1
Glyma.01G219500.1.Wm82.a2.v1	Glyma.08G013900.1.Wm82.a2.v1
Glyma.01G219600.2.Wm82.a2.v1	Glyma.08G014000.1.Wm82.a2.v1
Glyma.01G219900.2.Wm82.a2.v1	Glyma.08G014300.1.Wm82.a2.v1
Glyma.01G220100.1.Wm82.a2.v1	Glyma.08G014500.1.Wm82.a2.v1
Glyma.01G220300.1.Wm82.a2.v1	Glyma.08G014600.1.Wm82.a2.v1
Glyma.01G220600.1.Wm82.a2.v1	Glyma.08G015300.1.Wm82.a2.v1
Glyma.01G220700.3.Wm82.a2.v1	Glyma.08G015500.4.Wm82.a2.v1
Glyma.01G220800.1.Wm82.a2.v1	Glyma.08G015800.1.Wm82.a2.v1
Glyma.01G220900.1.Wm82.a2.v1	Glyma.08G016000.1.Wm82.a2.v1
Glyma.01G221000.1.Wm82.a2.v1	Glyma.08G016300.1.Wm82.a2.v1
Glyma.01G221100.1.Wm82.a2.v1	Glyma.08G016500.1.Wm82.a2.v1
Glyma.01G221200.1.Wm82.a2.v1	Glyma.08G016600.1.Wm82.a2.v1
Glyma.01G221300.1.Wm82.a2.v1	Glyma.08G016700.1.Wm82.a2.v1
Glyma.01G221500.3.Wm82.a2.v1	Glyma.08G016900.1.Wm82.a2.v1
Glyma.01G221600.1.Wm82.a2.v1	Glyma.08G017000.1.Wm82.a2.v1
Glyma.01G221900.1.Wm82.a2.v1	Glyma.08G017200.1.Wm82.a2.v1
Glyma.01G222000.1.Wm82.a2.v1	Glyma.08G017400.1.Wm82.a2.v1
Glyma.01G222100.1.Wm82.a2.v1	Glyma.08G017500.1.Wm82.a2.v1
Glyma.01G222200.1.Wm82.a2.v1	Glyma.08G017600.1.Wm82.a2.v1
Glyma.01G222300.1.Wm82.a2.v1	Glyma.08G018300.1.Wm82.a2.v1
Glyma.01G222600.1.Wm82.a2.v1	Glyma.08G018800.1.Wm82.a2.v1
Glyma.01G222700.1.Wm82.a2.v1	Glyma.08G018900.1.Wm82.a2.v1
Glyma.01G222900.1.Wm82.a2.v1	Glyma.08G019000.1.Wm82.a2.v1
Glyma.01G223000.1.Wm82.a2.v1	Glyma.08G019100.1.Wm82.a2.v1
Glyma.01G223100.1.Wm82.a2.v1	Glyma.08G019400.1.Wm82.a2.v1
Glyma.01G223200.1.Wm82.a2.v1	Glyma.08G019700.1.Wm82.a2.v1
Glyma.01G223400.6.Wm82.a2.v1	Glyma.08G019800.1.Wm82.a2.v1
Glyma.01G223800.1.Wm82.a2.v1	Glyma.08G020100.1.Wm82.a2.v1
Glyma.01G224000.1.Wm82.a2.v1	Glyma.08G020800.2.Wm82.a2.v1
Glyma.01G224100.1.Wm82.a2.v1	Glyma.08G020900.1.Wm82.a2.v1
Glyma.01G224200.3.Wm82.a2.v1	Glyma.08G021200.2.Wm82.a2.v1
Glyma.01G224600.1.Wm82.a2.v1	Glyma.08G021800.1.Wm82.a2.v1
Glyma.01G224800.1.Wm82.a2.v1	Glyma.08G021900.1.Wm82.a2.v1
Glyma.01G225200.1.Wm82.a2.v1	Glyma.08G022400.1.Wm82.a2.v1
Glyma.01G225500.1.Wm82.a2.v1	Glyma.08G022800.1.Wm82.a2.v1
Glyma.01G225800.1.Wm82.a2.v1	Glyma.08G023100.1.Wm82.a2.v1
Glyma.01G225900.1.Wm82.a2.v1	Glyma.08G023300.1.Wm82.a2.v1
Glyma.01G226000.1.Wm82.a2.v1	Glyma.08G023400.1.Wm82.a2.v1
Glyma.01G226100.1.Wm82.a2.v1	Glyma.08G023500.1.Wm82.a2.v1
Glyma.01G226200.1.Wm82.a2.v1	Glyma.08G023600.1.Wm82.a2.v1
Glyma.01G001300.1.Wm82.a2.v1	Glyma.08G027000.1.Wm82.a2.v1
Glyma.01G001800.1.Wm82.a2.v1	Glyma.08G027400.1.Wm82.a2.v1
Glyma.01G001900.1.Wm82.a2.v1	Glyma.08G027500.1.Wm82.a2.v1
Glyma.01G002100.1.Wm82.a2.v1	Glyma.08G027800.2.Wm82.a2.v1
Glyma.01G002400.1.Wm82.a2.v1	Glyma.08G028800.1.Wm82.a2.v1
Glyma.01G002600.1.Wm82.a2.v1	Glyma.08G028900.1.Wm82.a2.v1
Glyma.01G003000.1.Wm82.a2.v1	Glyma.08G029400.1.Wm82.a2.v1
Glyma.01G003500.1.Wm82.a2.v1	Glyma.08G029700.2.Wm82.a2.v1
Glyma.01G003900.1.Wm82.a2.v1	Glyma.08G030100.1.Wm82.a2.v1
Glyma.01G004100.1.Wm82.a2.v1	Glyma.08G030300.1.Wm82.a2.v1
Glyma.01G004200.1.Wm82.a2.v1	Glyma.08G030400.1.Wm82.a2.v1
Glyma.01G004300.1.Wm82.a2.v1	Glyma.08G030900.1.Wm82.a2.v1
Glyma.01G004500.2.Wm82.a2.v1	Glyma.08G031200.2.Wm82.a2.v1
Glyma.01G004900.1.Wm82.a2.v1	Glyma.08G031300.1.Wm82.a2.v1
Glyma.01G005000.1.Wm82.a2.v1	Glyma.08G031400.1.Wm82.a2.v1
Glyma.01G005300.1.Wm82.a2.v1	Glyma.08G031600.1.Wm82.a2.v1
Glyma.01G005400.1.Wm82.a2.v1	Glyma.08G031700.1.Wm82.a2.v1
Glyma.01G005500.5.Wm82.a2.v1	Glyma.08G031900.1.Wm82.a2.v1
Glyma.01G005600.1.Wm82.a2.v1	Glyma.08G032100.1.Wm82.a2.v1
Glyma.01G005800.1.Wm82.a2.v1	Glyma.08G032200.1.Wm82.a2.v1
Glyma.01G005900.1.Wm82.a2.v1	Glyma.08G032400.1.Wm82.a2.v1
Glyma.01G006000.1.Wm82.a2.v1	Glyma.08G032800.1.Wm82.a2.v1
Glyma.01G006800.1.Wm82.a2.v1	Glyma.08G033000.2.Wm82.a2.v1
Glyma.01G007000.1.Wm82.a2.v1	Glyma.08G033100.1.Wm82.a2.v1
Glyma.01G007100.1.Wm82.a2.v1	Glyma.08G033200.1.Wm82.a2.v1
Glyma.01G007200.1.Wm82.a2.v1	Glyma.08G033300.1.Wm82.a2.v1
Glyma.01G007900.1.Wm82.a2.v1	Glyma.08G033600.1.Wm82.a2.v1
Glyma.01G008100.1.Wm82.a2.v1	Glyma.08G033700.1.Wm82.a2.v1
Glyma.01G008500.1.Wm82.a2.v1	Glyma.08G034300.1.Wm82.a2.v1
Glyma.01G009000.1.Wm82.a2.v1	Glyma.08G034400.1.Wm82.a2.v1
Glyma.01G009400.1.Wm82.a2.v1	Glyma.08G034800.1.Wm82.a2.v1
Glyma.01G092900.1.Wm82.a2.v1	Glyma.08G268900.1.Wm82.a2.v1
Glyma.01G095100.1.Wm82.a2.v1	Glyma.08G270700.1.Wm82.a2.v1
Glyma.01G095300.1.Wm82.a2.v1	Glyma.08G270800.1.Wm82.a2.v1
Glyma.01G095400.1.Wm82.a2.v1	Glyma.08G270900.1.Wm82.a2.v1
Glyma.01G095500.1.Wm82.a2.v1	Glyma.08G271000.2.Wm82.a2.v1
Glyma.01G095600.1.Wm82.a2.v1	Glyma.08G271100.1.Wm82.a2.v1
Glyma.01G096000.2.Wm82.a2.v1	Glyma.08G271400.1.Wm82.a2.v1
Glyma.01G096300.2.Wm82.a2.v1	Glyma.08G271700.1.Wm82.a2.v1
Glyma.01G096600.1.Wm82.a2.v1	Glyma.08G271900.1.Wm82.a2.v1
Glyma.01G096800.1.Wm82.a2.v1	Glyma.08G272000.1.Wm82.a2.v1
Glyma.01G097000.1.Wm82.a2.v1	Glyma.08G272500.1.Wm82.a2.v1
Glyma.01G097100.1.Wm82.a2.v1	Glyma.08G272600.1.Wm82.a2.v1
Glyma.01G097200.1.Wm82.a2.v1	Glyma.08G272800.1.Wm82.a2.v1
Glyma.01G097400.3.Wm82.a2.v1	Glyma.08G273100.1.Wm82.a2.v1
Glyma.01G097500.1.Wm82.a2.v1	Glyma.08G273200.1.Wm82.a2.v1
Glyma.01G097700.1.Wm82.a2.v1	Glyma.08G273300.1.Wm82.a2.v1
Glyma.01G097900.1.Wm82.a2.v1	Glyma.08G273400.1.Wm82.a2.v1
Glyma.01G098000.1.Wm82.a2.v1	Glyma.08G273500.1.Wm82.a2.v1
Glyma.01G080500.1.Wm82.a2.v1	Glyma.08G261000.1.Wm82.a2.v1
Glyma.01G080900.1.Wm82.a2.v1	Glyma.08G261800.1.Wm82.a2.v1
Glyma.01G081300.1.Wm82.a2.v1	Glyma.08G262800.1.Wm82.a2.v1
Glyma.01G081500.1.Wm82.a2.v1	Glyma.08G262900.1.Wm82.a2.v1
Glyma.01G082000.1.Wm82.a2.v1	Glyma.08G263200.1.Wm82.a2.v1
Glyma.01G082500.1.Wm82.a2.v1	Glyma.08G263700.1.Wm82.a2.v1
Glyma.01G063000.1.Wm82.a2.v1	Glyma.08G249900.1.Wm82.a2.v1
Glyma.01G064100.1.Wm82.a2.v1	Glyma.08G250700.1.Wm82.a2.v1
Glyma.01G066600.3.Wm82.a2.v1	Glyma.08G252800.1.Wm82.a2.v1
Glyma.01G067000.1.Wm82.a2.v1	Glyma.08G253000.1.Wm82.a2.v1
Glyma.01G069300.1.Wm82.a2.v1	Glyma.08G254400.1.Wm82.a2.v1
Glyma.01G069700.1.Wm82.a2.v1	Glyma.08G254600.1.Wm82.a2.v1
Glyma.01G071300.1.Wm82.a2.v1	Glyma.08G255800.2.Wm82.a2.v1
Glyma.01G004800.1.Wm82.a2.v1	Glyma.08G198900.1.Wm82.a2.v1
Glyma.01G005100.1.Wm82.a2.v1	Glyma.08G199300.1.Wm82.a2.v1
Glyma.01G005400.1.Wm82.a2.v1	Glyma.08G199800.1.Wm82.a2.v1
Glyma.01G007000.1.Wm82.a2.v1	Glyma.08G200400.2.Wm82.a2.v1
Glyma.01G007200.1.Wm82.a2.v1	Glyma.08G200600.1.Wm82.a2.v1
Glyma.01G008300.1.Wm82.a2.v1	Glyma.08G201100.1.Wm82.a2.v1
Glyma.01G145400.1.Wm82.a2.v1	Glyma.08G036300.2.Wm82.a2.v1
Glyma.01G145600.1.Wm82.a2.v1	Glyma.08G036100.1.Wm82.a2.v1
Glyma.01G145900.1.Wm82.a2.v1	Glyma.08G036000.1.Wm82.a2.v1
Glyma.01G146000.1.Wm82.a2.v1	Glyma.08G035900.1.Wm82.a2.v1
Glyma.01G146100.2.Wm82.a2.v1	Glyma.08G035700.1.Wm82.a2.v1
Glyma.01G146200.1.Wm82.a2.v1	Glyma.08G035600.1.Wm82.a2.v1
Glyma.01G146300.1.Wm82.a2.v1	Glyma.08G035400.1.Wm82.a2.v1
Glyma.01G146700.1.Wm82.a2.v1	Glyma.08G035300.1.Wm82.a2.v1
Glyma.01G147400.1.Wm82.a2.v1	Glyma.08G035200.1.Wm82.a2.v1
Glyma.01G147600.1.Wm82.a2.v1	Glyma.08G035000.1.Wm82.a2.v1
Glyma.01G147700.1.Wm82.a2.v1	Glyma.09G212000.1.Wm82.a2.v1
Glyma.01G147800.1.Wm82.a2.v1	Glyma.09G212100.1.Wm82.a2.v1
Glyma.01G148300.1.Wm82.a2.v1	Glyma.09G212200.2.Wm82.a2.v1
Glyma.01G148400.1.Wm82.a2.v1	Glyma.09G212300.1.Wm82.a2.v1
Glyma.01G148500.1.Wm82.a2.v1	Glyma.09G212400.1.Wm82.a2.v1
Glyma.01G148600.1.Wm82.a2.v1	Glyma.09G212500.1.Wm82.a2.v1
Glyma.01G148800.1.Wm82.a2.v1	Glyma.09G212600.1.Wm82.a2.v1
Glyma.01G148900.4.Wm82.a2.v1	Glyma.09G212800.3.Wm82.a2.v1
Glyma.01G149000.1.Wm82.a2.v1	Glyma.09G212900.1.Wm82.a2.v1
Glyma.01G149100.1.Wm82.a2.v1	Glyma.09G213000.1.Wm82.a2.v1
Glyma.01G149300.1.Wm82.a2.v1	Glyma.09G213100.1.Wm82.a2.v1
Glyma.01G149400.1.Wm82.a2.v1	Glyma.09G213600.1.Wm82.a2.v1
Glyma.01G149500.1.Wm82.a2.v1	Glyma.09G213700.1.Wm82.a2.v1
Glyma.01G149700.1.Wm82.a2.v1	Glyma.09G213800.1.Wm82.a2.v1
Glyma.01G149800.4.Wm82.a2.v1	Glyma.09G213900.1.Wm82.a2.v1
Glyma.01G149900.1.Wm82.a2.v1	Glyma.09G214000.1.Wm82.a2.v1
Glyma.01G150000.1.Wm82.a2.v1	Glyma.09G214100.1.Wm82.a2.v1
Glyma.01G150100.3.Wm82.a2.v1	Glyma.09G214200.1.Wm82.a2.v1
Glyma.01G150200.1.Wm82.a2.v1	Glyma.09G214300.1.Wm82.a2.v1
Glyma.01G150300.1.Wm82.a2.v1	Glyma.09G215300.1.Wm82.a2.v1
Glyma.01G150400.1.Wm82.a2.v1	Glyma.09G215400.1.Wm82.a2.v1
Glyma.01G150600.1.Wm82.a2.v1	Glyma.09G215500.1.Wm82.a2.v1
Glyma.01G150700.1.Wm82.a2.v1	Glyma.09G215700.1.Wm82.a2.v1
Glyma.01G150800.1.Wm82.a2.v1	Glyma.09G215800.2.Wm82.a2.v1
Glyma.01G150900.1.Wm82.a2.v1	Glyma.09G215900.1.Wm82.a2.v1
Glyma.01G151100.1.Wm82.a2.v1	Glyma.09G216100.1.Wm82.a2.v1
Glyma.01G151200.1.Wm82.a2.v1	Glyma.09G216200.1.Wm82.a2.v1
Glyma.01G151300.1.Wm82.a2.v1	Glyma.09G216300.1.Wm82.a2.v1
Glyma.01G151400.1.Wm82.a2.v1	Glyma.09G216600.1.Wm82.a2.v1
Glyma.01G151500.1.Wm82.a2.v1	Glyma.09G216700.1.Wm82.a2.v1
Glyma.01G151600.1.Wm82.a2.v1	Glyma.09G216800.2.Wm82.a2.v1
Glyma.01G151700.1.Wm82.a2.v1	Glyma.09G216900.1.Wm82.a2.v1
Glyma.01G151800.1.Wm82.a2.v1	Glyma.09G217000.1.Wm82.a2.v1
Glyma.01G152100.3.Wm82.a2.v1	Glyma.09G217300.1.Wm82.a2.v1
Glyma.01G152200.1.Wm82.a2.v1	Glyma.09G217500.1.Wm82.a2.v1
Glyma.01G152500.12.Wm82.a2.v1	Glyma.09G217700.1.Wm82.a2.v1
Glyma.01G152600.1.Wm82.a2.v1	Glyma.09G217800.1.Wm82.a2.v1
Glyma.01G152700.1.Wm82.a2.v1	Glyma.09G217900.1.Wm82.a2.v1
Glyma.01G152800.1.Wm82.a2.v1	Glyma.09G218000.1.Wm82.a2.v1
Glyma.01G152900.1.Wm82.a2.v1	Glyma.09G218100.1.Wm82.a2.v1
Glyma.01G153000.1.Wm82.a2.v1	Glyma.09G218300.1.Wm82.a2.v1
Glyma.01G153100.1.Wm82.a2.v1	Glyma.09G218400.1.Wm82.a2.v1
Glyma.01G153200.1.Wm82.a2.v1	Glyma.09G218500.1.Wm82.a2.v1
Glyma.01G153300.1.Wm82.a2.v1	Glyma.09G218600.1.Wm82.a2.v1
Glyma.01G155300.1.Wm82.a2.v1	Glyma.09G194900.1.Wm82.a2.v1
Glyma.01G155900.1.Wm82.a2.v1	Glyma.09G195100.1.Wm82.a2.v1
Glyma.01G156000.1.Wm82.a2.v1	Glyma.09G195400.1.Wm82.a2.v1
Glyma.01G156200.4.Wm82.a2.v1	Glyma.09G195600.1.Wm82.a2.v1
Glyma.01G156400.1.Wm82.a2.v1	Glyma.09G195700.1.Wm82.a2.v1
Glyma.01G156500.1.Wm82.a2.v1	Glyma.09G195900.1.Wm82.a2.v1
Glyma.01G156700.1.Wm82.a2.v1	Glyma.09G196000.1.Wm82.a2.v1
Glyma.01G157000.1.Wm82.a2.v1	Glyma.09G196300.1.Wm82.a2.v1
Glyma.01G157400.1.Wm82.a2.v1	Glyma.09G196700.1.Wm82.a2.v1
Glyma.01G157500.1.Wm82.a2.v1	Glyma.09G196800.1.Wm82.a2.v1
Glyma.01G157700.1.Wm82.a2.v1	Glyma.09G196900.1.Wm82.a2.v1
Glyma.01G157800.1.Wm82.a2.v1	Glyma.09G197000.1.Wm82.a2.v1
Glyma.01G157900.2.Wm82.a2.v1	Glyma.09G197100.1.Wm82.a2.v1
Glyma.01G158200.1.Wm82.a2.v1	Glyma.09G197700.1.Wm82.a2.v1
Glyma.01G158300.2.Wm82.a2.v1	Glyma.09G197900.1.Wm82.a2.v1
Glyma.01G158600.1.Wm82.a2.v1	Glyma.09G198000.1.Wm82.a2.v1
Glyma.01G158700.1.Wm82.a2.v1	Glyma.09G198200.1.Wm82.a2.v1
Glyma.01G158900.1.Wm82.a2.v1	Glyma.09G198400.1.Wm82.a2.v1
Glyma.01G159300.1.Wm82.a2.v1	Glyma.09G198700.1.Wm82.a2.v1
Glyma.01G145200.3.Wm82.a2.v1	Glyma.09G193100.1.Wm82.a2.v1
Glyma.01G145300.1.Wm82.a2.v1	Glyma.09G193200.1.Wm82.a2.v1
Glyma.01G145400.1.Wm82.a2.v1	Glyma.09G193300.1.Wm82.a2.v1
Glyma.01G145600.1.Wm82.a2.v1	Glyma.09G193400.1.Wm82.a2.v1
Glyma.01G146000.1.Wm82.a2.v1	Glyma.09G193500.1.Wm82.a2.v1
Glyma.01G146100.2.Wm82.a2.v1	Glyma.09G193600.2.Wm82.a2.v1
Glyma.01G146200.1.Wm82.a2.v1	Glyma.09G193700.1.Wm82.a2.v1
Glyma.01G146300.1.Wm82.a2.v1	Glyma.09G193800.1.Wm82.a2.v1
Glyma.01G146400.1.Wm82.a2.v1	Glyma.09G193900.4.Wm82.a2.v1
Glyma.01G146500.1.Wm82.a2.v1	Glyma.09G194100.1.Wm82.a2.v1
Glyma.01G146600.1.Wm82.a2.v1	Glyma.09G194200.1.Wm82.a2.v1
Glyma.01G146700.1.Wm82.a2.v1	Glyma.09G194400.1.Wm82.a2.v1
Glyma.01G147200.1.Wm82.a2.v1	Glyma.09G194500.1.Wm82.a2.v1
Glyma.01G147500.1.Wm82.a2.v1	Glyma.09G194600.1.Wm82.a2.v1
Glyma.01G147600.1.Wm82.a2.v1	Glyma.09G194800.1.Wm82.a2.v1
Glyma.01G080600.1.Wm82.a2.v1	Glyma.09G184000.1.Wm82.a2.v1
Glyma.01G081100.2.Wm82.a2.v1	Glyma.09G184800.1.Wm82.a2.v1
Glyma.01G082600.1.Wm82.a2.v1	Glyma.09G185400.1.Wm82.a2.v1
Glyma.01G084000.1.Wm82.a2.v1	Glyma.09G187000.1.Wm82.a2.v1
Glyma.01G084600.1.Wm82.a2.v1	Glyma.09G187200.1.Wm82.a2.v1
Glyma.01G084700.1.Wm82.a2.v1	Glyma.09G187300.3.Wm82.a2.v1
Glyma.01G009500.1.Wm82.a2.v1	Glyma.09G211500.1.Wm82.a2.v1
Glyma.01G009600.1.Wm82.a2.v1	Glyma.09G211400.1.Wm82.a2.v1
Glyma.01G009800.1.Wm82.a2.v1	Glyma.09G211300.1.Wm82.a2.v1
Glyma.01G009900.1.Wm82.a2.v1	Glyma.09G211200.1.Wm82.a2.v1
Glyma.01G010000.1.Wm82.a2.v1	Glyma.09G211100.1.Wm82.a2.v1
Glyma.01G010100.1.Wm82.a2.v1	Glyma.09G211000.1.Wm82.a2.v1
Glyma.01G010200.1.Wm82.a2.v1	Glyma.09G210900.1.Wm82.a2.v1
Glyma.01G010300.1.Wm82.a2.v1	Glyma.09G210800.1.Wm82.a2.v1
Glyma.01G010400.1.Wm82.a2.v1	Glyma.09G210700.1.Wm82.a2.v1
Glyma.01G010600.1.Wm82.a2.v1	Glyma.09G210500.1.Wm82.a2.v1
Glyma.01G010800.1.Wm82.a2.v1	Glyma.09G210300.1.Wm82.a2.v1
Glyma.01G010900.1.Wm82.a2.v1	Glyma.09G210200.1.Wm82.a2.v1
Glyma.01G011000.1.Wm82.a2.v1	Glyma.09G210100.1.Wm82.a2.v1
Glyma.01G011100.1.Wm82.a2.v1	Glyma.09G210000.1.Wm82.a2.v1
Glyma.01G011200.3.Wm82.a2.v1	Glyma.09G209900.1.Wm82.a2.v1
Glyma.01G011300.1.Wm82.a2.v1	Glyma.09G209700.1.Wm82.a2.v1
Glyma.01G011400.1.Wm82.a2.v1	Glyma.09G209600.1.Wm82.a2.v1
Glyma.01G011500.1.Wm82.a2.v1	Glyma.09G209400.1.Wm82.a2.v1
Glyma.01G012300.1.Wm82.a2.v1	Glyma.09G209300.1.Wm82.a2.v1
Glyma.01G012400.1.Wm82.a2.v1	Glyma.09G209200.1.Wm82.a2.v1
Glyma.01G012500.1.Wm82.a2.v1	Glyma.09G209100.1.Wm82.a2.v1
Glyma.01G013100.1.Wm82.a2.v1	Glyma.09G208900.1.Wm82.a2.v1
Glyma.01G013300.1.Wm82.a2.v1	Glyma.09G208700.1.Wm82.a2.v1
Glyma.01G013600.1.Wm82.a2.v1	Glyma.09G208500.2.Wm82.a2.v1
Glyma.01G013800.1.Wm82.a2.v1	Glyma.09G208400.1.Wm82.a2.v1
Glyma.01G013900.1.Wm82.a2.v1	Glyma.09G208300.1.Wm82.a2.v1
Glyma.01G014000.2.Wm82.a2.v1	Glyma.09G208200.1.Wm82.a2.v1
Glyma.01G014100.1.Wm82.a2.v1	Glyma.09G208000.1.Wm82.a2.v1
Glyma.01G014200.1.Wm82.a2.v1	Glyma.09G207900.1.Wm82.a2.v1
Glyma.01G014300.1.Wm82.a2.v1	Glyma.09G207800.1.Wm82.a2.v1
Glyma.01G014400.1.Wm82.a2.v1	Glyma.09G207700.1.Wm82.a2.v1
Glyma.01G014500.1.Wm82.a2.v1	Glyma.09G207600.1.Wm82.a2.v1
Glyma.01G014600.5.Wm82.a2.v1	Glyma.09G207500.1.Wm82.a2.v1
Glyma.01G014700.1.Wm82.a2.v1	Glyma.09G207400.1.Wm82.a2.v1
Glyma.01G014800.1.Wm82.a2.v1	Glyma.09G207300.1.Wm82.a2.v1
Glyma.01G015000.1.Wm82.a2.v1	Glyma.09G207200.1.Wm82.a2.v1
Glyma.01G015200.1.Wm82.a2.v1	Glyma.09G207100.1.Wm82.a2.v1
Glyma.01G015400.1.Wm82.a2.v1	Glyma.09G207000.1.Wm82.a2.v1
Glyma.01G015500.1.Wm82.a2.v1	Glyma.09G206900.1.Wm82.a2.v1
Glyma.01G015600.1.Wm82.a2.v1	Glyma.09G206800.1.Wm82.a2.v1
Glyma.01G015700.1.Wm82.a2.v1	Glyma.09G206700.1.Wm82.a2.v1
Glyma.01G015900.1.Wm82.a2.v1	Glyma.09G206600.1.Wm82.a2.v1
Glyma.01G016200.1.Wm82.a2.v1	Glyma.09G206500.1.Wm82.a2.v1
Glyma.01G016400.2.Wm82.a2.v1	Glyma.09G206400.1.Wm82.a2.v1
Glyma.01G016500.2.Wm82.a2.v1	Glyma.09G206300.1.Wm82.a2.v1
Glyma.01G016600.1.Wm82.a2.v1	Glyma.09G206200.1.Wm82.a2.v1
Glyma.01G016700.1.Wm82.a2.v1	Glyma.09G206100.1.Wm82.a2.v1
Glyma.01G016800.1.Wm82.a2.v1	Glyma.09G206000.1.Wm82.a2.v1
Glyma.01G016900.1.Wm82.a2.v1	Glyma.09G205900.1.Wm82.a2.v1
Glyma.01G017000.1.Wm82.a2.v1	Glyma.09G205800.1.Wm82.a2.v1
Glyma.01G017100.1.Wm82.a2.v1	Glyma.09G205700.1.Wm82.a2.v1
Glyma.01G017300.2.Wm82.a2.v1	Glyma.09G205600.1.Wm82.a2.v1
Glyma.01G017400.1.Wm82.a2.v1	Glyma.09G205500.1.Wm82.a2.v1
Glyma.01G017500.1.Wm82.a2.v1	Glyma.09G205400.1.Wm82.a2.v1
Glyma.01G017700.1.Wm82.a2.v1	Glyma.09G205300.1.Wm82.a2.v1
Glyma.01G017800.1.Wm82.a2.v1	Glyma.09G205100.1.Wm82.a2.v1
Glyma.01G018000.1.Wm82.a2.v1	Glyma.09G205000.1.Wm82.a2.v1
Glyma.01G018200.1.Wm82.a2.v1	Glyma.09G204700.1.Wm82.a2.v1
Glyma.01G018300.1.Wm82.a2.v1	Glyma.09G204600.1.Wm82.a2.v1
Glyma.01G018400.1.Wm82.a2.v1	Glyma.09G204500.1.Wm82.a2.v1
Glyma.01G018500.1.Wm82.a2.v1	Glyma.09G204400.1.Wm82.a2.v1
Glyma.01G018600.2.Wm82.a2.v1	Glyma.09G204200.1.Wm82.a2.v1
Glyma.01G018800.1.Wm82.a2.v1	Glyma.09G204100.1.Wm82.a2.v1
Glyma.01G018900.1.Wm82.a2.v1	Glyma.09G204000.1.Wm82.a2.v1
Glyma.01G019000.1.Wm82.a2.v1	Glyma.09G203900.1.Wm82.a2.v1
Glyma.01G019100.1.Wm82.a2.v1	Glyma.09G203700.1.Wm82.a2.v1
Glyma.01G019200.1.Wm82.a2.v1	Glyma.09G203500.1.Wm82.a2.v1
Glyma.01G019300.1.Wm82.a2.v1	Glyma.09G203400.1.Wm82.a2.v1
Glyma.01G019400.1.Wm82.a2.v1	Glyma.09G203300.1.Wm82.a2.v1
Glyma.01G019500.1.Wm82.a2.v1	Glyma.09G203200.1.Wm82.a2.v1
Glyma.01G019600.1.Wm82.a2.v1	Glyma.09G203100.1.Wm82.a2.v1
Glyma.01G019700.1.Wm82.a2.v1	Glyma.09G203000.1.Wm82.a2.v1
Glyma.01G019800.1.Wm82.a2.v1	Glyma.09G202600.3.Wm82.a2.v1
Glyma.01G019900.1.Wm82.a2.v1	Glyma.09G202500.1.Wm82.a2.v1
Glyma.01G020000.1.Wm82.a2.v1	Glyma.09G202400.1.Wm82.a2.v1
Glyma.01G020100.1.Wm82.a2.v1	Glyma.09G202300.1.Wm82.a2.v1
Glyma.01G020200.1.Wm82.a2.v1	Glyma.09G202200.1.Wm82.a2.v1
Glyma.01G020300.1.Wm82.a2.v1	Glyma.09G202100.1.Wm82.a2.v1
Glyma.01G020400.1.Wm82.a2.v1	Glyma.09G201900.1.Wm82.a2.v1
Glyma.01G020500.1.Wm82.a2.v1	Glyma.09G201700.1.Wm82.a2.v1
Glyma.01G020600.1.Wm82.a2.v1	Glyma.09G201400.1.Wm82.a2.v1
Glyma.01G020800.1.Wm82.a2.v1	Glyma.09G201300.1.Wm82.a2.v1
Glyma.01G020900.1.Wm82.a2.v1	Glyma.09G201100.1.Wm82.a2.v1
Glyma.01G021100.1.Wm82.a2.v1	Glyma.09G201000.1.Wm82.a2.v1
Glyma.01G021200.1.Wm82.a2.v1	Glyma.09G200800.1.Wm82.a2.v1
Glyma.01G021300.1.Wm82.a2.v1	Glyma.09G200700.1.Wm82.a2.v1
Glyma.01G021400.1.Wm82.a2.v1	Glyma.09G200300.1.Wm82.a2.v1
Glyma.01G021600.1.Wm82.a2.v1	Glyma.09G200000.1.Wm82.a2.v1
Glyma.01G022400.1.Wm82.a2.v1	Glyma.09G199900.1.Wm82.a2.v1
Glyma.01G022500.1.Wm82.a2.v1	Glyma.09G199800.1.Wm82.a2.v1
Glyma.01G022600.1.Wm82.a2.v1	Glyma.09G199700.1.Wm82.a2.v1
Glyma.01G022700.1.Wm82.a2.v1	Glyma.09G199600.3.Wm82.a2.v1
Glyma.01G022800.1.Wm82.a2.v1	Glyma.09G199500.1.Wm82.a2.v1
Glyma.01G022900.1.Wm82.a2.v1	Glyma.09G199400.1.Wm82.a2.v1
Glyma.01G023000.1.Wm82.a2.v1	Glyma.09G199300.3.Wm82.a2.v1
Glyma.01G023100.1.Wm82.a2.v1	Glyma.09G199200.1.Wm82.a2.v1
Glyma.01G023200.1.Wm82.a2.v1	Glyma.09G199100.3.Wm82.a2.v1
Glyma.01G023300.1.Wm82.a2.v1	Glyma.09G199000.1.Wm82.a2.v1
Glyma.01G127600.1.Wm82.a2.v1	Glyma.09G280700.1.Wm82.a2.v1
Glyma.01G127900.1.Wm82.a2.v1	Glyma.09G280600.1.Wm82.a2.v1
Glyma.01G128000.1.Wm82.a2.v1	Glyma.09G280300.1.Wm82.a2.v1
Glyma.01G128100.1.Wm82.a2.v1	Glyma.09G280200.1.Wm82.a2.v1
Glyma.01G128500.1.Wm82.a2.v1	Glyma.09G280000.1.Wm82.a2.v1
Glyma.01G128700.1.Wm82.a2.v1	Glyma.09G279900.1.Wm82.a2.v1
Glyma.01G129000.1.Wm82.a2.v1	Glyma.09G279000.1.Wm82.a2.v1
Glyma.01G129400.1.Wm82.a2.v1	Glyma.09G278300.1.Wm82.a2.v1
Glyma.01G129700.1.Wm82.a2.v1	Glyma.09G278100.1.Wm82.a2.v1
Glyma.01G130200.1.Wm82.a2.v1	Glyma.09G278000.1.Wm82.a2.v1
Glyma.01G131200.1.Wm82.a2.v1	Glyma.09G277500.1.Wm82.a2.v1
Glyma.01G131300.2.Wm82.a2.v1	Glyma.09G277300.1.Wm82.a2.v1
Glyma.01G131400.2.Wm82.a2.v1	Glyma.09G277100.3.Wm82.a2.v1
Glyma.01G131500.1.Wm82.a2.v1	Glyma.09G277000.3.Wm82.a2.v1
Glyma.01G131900.1.Wm82.a2.v1	Glyma.09G276400.1.Wm82.a2.v1
Glyma.01G132000.1.Wm82.a2.v1	Glyma.09G276300.1.Wm82.a2.v1
Glyma.01G132200.1.Wm82.a2.v1	Glyma.09G276100.1.Wm82.a2.v1
Glyma.01G132300.1.Wm82.a2.v1	Glyma.09G275900.1.Wm82.a2.v1
Glyma.01G132400.1.Wm82.a2.v1	Glyma.09G275800.1.Wm82.a2.v1
Glyma.01G132500.1.Wm82.a2.v1	Glyma.09G275500.1.Wm82.a2.v1
Glyma.01G132900.1.Wm82.a2.v1	Glyma.09G275100.1.Wm82.a2.v1
Glyma.01G133300.1.Wm82.a2.v1	Glyma.09G274600.1.Wm82.a2.v1
Glyma.01G095600.1.Wm82.a2.v1	Glyma.09G205600.1.Wm82.a2.v1
Glyma.01G095700.1.Wm82.a2.v1	Glyma.09G205400.1.Wm82.a2.v1
Glyma.01G096000.2.Wm82.a2.v1	Glyma.09G205300.1.Wm82.a2.v1
Glyma.01G096600.1.Wm82.a2.v1	Glyma.09G204500.1.Wm82.a2.v1
Glyma.01G097000.1.Wm82.a2.v1	Glyma.09G204100.1.Wm82.a2.v1
Glyma.01G097100.1.Wm82.a2.v1	Glyma.09G203900.1.Wm82.a2.v1
Glyma.01G097400.3.Wm82.a2.v1	Glyma.09G203500.1.Wm82.a2.v1
Glyma.01G097900.1.Wm82.a2.v1	Glyma.09G203400.1.Wm82.a2.v1
Glyma.01G098000.1.Wm82.a2.v1	Glyma.09G203300.1.Wm82.a2.v1
Glyma.01G142300.1.Wm82.a2.v1	Glyma.09G269800.1.Wm82.a2.v1
Glyma.01G142900.2.Wm82.a2.v1	Glyma.09G269100.1.Wm82.a2.v1
Glyma.01G143100.2.Wm82.a2.v1	Glyma.09G268900.1.Wm82.a2.v1
Glyma.01G143800.1.Wm82.a2.v1	Glyma.09G268700.1.Wm82.a2.v1
Glyma.01G144200.1.Wm82.a2.v1	Glyma.09G268400.1.Wm82.a2.v1
Glyma.01G144500.1.Wm82.a2.v1	Glyma.09G268300.1.Wm82.a2.v1
Glyma.01G144700.1.Wm82.a2.v1	Glyma.09G268100.1.Wm82.a2.v1
Glyma.01G232800.1.Wm82.a2.v1	Glyma.10G245400.2.Wm82.a2.v1
Glyma.01G235300.1.Wm82.a2.v1	Glyma.10G246000.1.Wm82.a2.v1
Glyma.01G236800.1.Wm82.a2.v1	Glyma.10G247000.2.Wm82.a2.v1
Glyma.01G237000.1.Wm82.a2.v1	Glyma.10G247200.1.Wm82.a2.v1
Glyma.01G237300.1.Wm82.a2.v1	Glyma.10G247400.1.Wm82.a2.v1
Glyma.01G237900.1.Wm82.a2.v1	Glyma.10G247900.1.Wm82.a2.v1
Glyma.01G238500.3.Wm82.a2.v1	Glyma.10G248500.1.Wm82.a2.v1
Glyma.01G238800.1.Wm82.a2.v1	Glyma.10G249400.1.Wm82.a2.v1
Glyma.01G238900.1.Wm82.a2.v1	Glyma.10G249600.1.Wm82.a2.v1
Glyma.01G239200.1.Wm82.a2.v1	Glyma.10G250100.1.Wm82.a2.v1
Glyma.01G239300.1.Wm82.a2.v1	Glyma.10G250200.1.Wm82.a2.v1
Glyma.01G239600.1.Wm82.a2.v1	Glyma.10G250300.1.Wm82.a2.v1
Glyma.01G239800.1.Wm82.a2.v1	Glyma.10G250700.1.Wm82.a2.v1
Glyma.01G239900.1.Wm82.a2.v1	Glyma.10G251000.1.Wm82.a2.v1
Glyma.01G240100.1.Wm82.a2.v1	Glyma.10G251300.5.Wm82.a2.v1
Glyma.01G240500.5.Wm82.a2.v1	Glyma.10G252400.1.Wm82.a2.v1
Glyma.01G241000.1.Wm82.a2.v1	Glyma.10G252700.1.Wm82.a2.v1
Glyma.01G084800.1.Wm82.a2.v1	Glyma.10G204100.1.Wm82.a2.v1
Glyma.01G086700.1.Wm82.a2.v1	Glyma.10G204200.1.Wm82.a2.v1
Glyma.01G086800.1.Wm82.a2.v1	Glyma.10G204300.1.Wm82.a2.v1
Glyma.01G087500.1.Wm82.a2.v1	Glyma.10G204400.1.Wm82.a2.v1
Glyma.01G088000.1.Wm82.a2.v1	Glyma.10G204600.1.Wm82.a2.v1
Glyma.01G088200.1.Wm82.a2.v1	Glyma.10G204700.1.Wm82.a2.v1
Glyma.01G088300.4.Wm82.a2.v1	Glyma.10G205000.3.Wm82.a2.v1
Glyma.01G090200.1.Wm82.a2.v1	Glyma.10G205300.1.Wm82.a2.v1
Glyma.01G090400.1.Wm82.a2.v1	Glyma.10G205400.1.Wm82.a2.v1
Glyma.01G091000.1.Wm82.a2.v1	Glyma.10G205500.1.Wm82.a2.v1
Glyma.01G091100.1.Wm82.a2.v1	Glyma.10G205600.1.Wm82.a2.v1
Glyma.01G080500.1.Wm82.a2.v1	Glyma.10G273200.1.Wm82.a2.v1
Glyma.01G080600.1.Wm82.a2.v1	Glyma.10G273600.1.Wm82.a2.v1
Glyma.01G081100.2.Wm82.a2.v1	Glyma.10G274600.2.Wm82.a2.v1
Glyma.01G081300.1.Wm82.a2.v1	Glyma.10G274700.1.Wm82.a2.v1
Glyma.01G081500.1.Wm82.a2.v1	Glyma.10G275100.1.Wm82.a2.v1
Glyma.01G082500.1.Wm82.a2.v1	Glyma.10G275300.1.Wm82.a2.v1
Glyma.01G082700.1.Wm82.a2.v1	Glyma.10G275400.1.Wm82.a2.v1
Glyma.01G083700.1.Wm82.a2.v1	Glyma.10G275700.1.Wm82.a2.v1
Glyma.01G084200.1.Wm82.a2.v1	Glyma.10G276100.1.Wm82.a2.v1
Glyma.01G084500.6.Wm82.a2.v1	Glyma.10G276200.1.Wm82.a2.v1
Glyma.01G242100.1.Wm82.a2.v1	Glyma.10G256100.1.Wm82.a2.v1
Glyma.01G242500.1.Wm82.a2.v1	Glyma.10G257100.1.Wm82.a2.v1
Glyma.01G242800.1.Wm82.a2.v1	Glyma.10G257300.1.Wm82.a2.v1
Glyma.01G243200.2.Wm82.a2.v1	Glyma.10G258800.1.Wm82.a2.v1
Glyma.01G243600.1.Wm82.a2.v1	Glyma.10G260800.1.Wm82.a2.v1
Glyma.01G244100.1.Wm82.a2.v1	Glyma.10G261200.2.Wm82.a2.v1
Glyma.01G244200.1.Wm82.a2.v1	Glyma.10G261300.2.Wm82.a2.v1
Glyma.01G235000.1.Wm82.a2.v1	Glyma.10G246800.1.Wm82.a2.v1
Glyma.01G235300.1.Wm82.a2.v1	Glyma.10G246000.1.Wm82.a2.v1
Glyma.01G236100.1.Wm82.a2.v1	Glyma.10G245600.1.Wm82.a2.v1
Glyma.01G236300.1.Wm82.a2.v1	Glyma.10G245500.1.Wm82.a2.v1
Glyma.01G236400.1.Wm82.a2.v1	Glyma.10G245400.2.Wm82.a2.v1
Glyma.01G236500.1.Wm82.a2.v1	Glyma.10G245300.1.Wm82.a2.v1
Glyma.01G236600.1.Wm82.a2.v1	Glyma.10G245200.1.Wm82.a2.v1
Glyma.01G228100.1.Wm82.a2.v1	Glyma.11G010800.2.Wm82.a2.v1
Glyma.01G228200.1.Wm82.a2.v1	Glyma.11G010900.1.Wm82.a2.v1
Glyma.01G228300.1.Wm82.a2.v1	Glyma.11G011100.1.Wm82.a2.v1
Glyma.01G228400.1.Wm82.a2.v1	Glyma.11G011200.1.Wm82.a2.v1
Glyma.01G228500.2.Wm82.a2.v1	Glyma.11G011300.1.Wm82.a2.v1
Glyma.01G228600.1.Wm82.a2.v1	Glyma.11G011400.1.Wm82.a2.v1
Glyma.01G228700.1.Wm82.a2.v1	Glyma.11G011500.1.Wm82.a2.v1
Glyma.01G228800.1.Wm82.a2.v1	Glyma.11G011600.1.Wm82.a2.v1
Glyma.01G228900.1.Wm82.a2.v1	Glyma.11G011700.1.Wm82.a2.v1
Glyma.01G229000.1.Wm82.a2.v1	Glyma.11G011800.3.Wm82.a2.v1
Glyma.01G229100.1.Wm82.a2.v1	Glyma.11G011900.1.Wm82.a2.v1
Glyma.01G229200.1.Wm82.a2.v1	Glyma.11G012000.1.Wm82.a2.v1
Glyma.01G229300.1.Wm82.a2.v1	Glyma.11G012100.2.Wm82.a2.v1
Glyma.01G229400.2.Wm82.a2.v1	Glyma.11G012200.3.Wm82.a2.v1
Glyma.01G229500.1.Wm82.a2.v1	Glyma.11G012300.1.Wm82.a2.v1
Glyma.01G229600.1.Wm82.a2.v1	Glyma.11G012400.1.Wm82.a2.v1
Glyma.01G229700.1.Wm82.a2.v1	Glyma.11G012500.1.Wm82.a2.v1
Glyma.01G229800.1.Wm82.a2.v1	Glyma.11G012700.1.Wm82.a2.v1
Glyma.01G229900.1.Wm82.a2.v1	Glyma.11G012800.3.Wm82.a2.v1
Glyma.01G230000.1.Wm82.a2.v1	Glyma.11G012900.1.Wm82.a2.v1
Glyma.01G230200.1.Wm82.a2.v1	Glyma.11G013200.2.Wm82.a2.v1
Glyma.01G230400.2.Wm82.a2.v1	Glyma.11G013300.1.Wm82.a2.v1
Glyma.01G230500.1.Wm82.a2.v1	Glyma.11G013400.1.Wm82.a2.v1
Glyma.01G230600.1.Wm82.a2.v1	Glyma.11G013600.1.Wm82.a2.v1
Glyma.01G230700.1.Wm82.a2.v1	Glyma.11G013900.1.Wm82.a2.v1
Glyma.01G230800.1.Wm82.a2.v1	Glyma.11G014000.1.Wm82.a2.v1
Glyma.01G230900.1.Wm82.a2.v1	Glyma.11G014100.1.Wm82.a2.v1
Glyma.01G231000.1.Wm82.a2.v1	Glyma.11G014200.1.Wm82.a2.v1
Glyma.01G231300.1.Wm82.a2.v1	Glyma.11G014300.1.Wm82.a2.v1
Glyma.01G231400.1.Wm82.a2.v1	Glyma.11G014400.1.Wm82.a2.v1
Glyma.01G231600.1.Wm82.a2.v1	Glyma.11G014500.1.Wm82.a2.v1
Glyma.01G231700.1.Wm82.a2.v1	Glyma.11G014600.1.Wm82.a2.v1
Glyma.01G231800.1.Wm82.a2.v1	Glyma.11G014700.1.Wm82.a2.v1
Glyma.01G232000.1.Wm82.a2.v1	Glyma.11G014800.1.Wm82.a2.v1
Glyma.01G232100.1.Wm82.a2.v1	Glyma.11G014900.1.Wm82.a2.v1
Glyma.01G174400.1.Wm82.a2.v1	Glyma.11G066000.1.Wm82.a2.v1
Glyma.01G174500.1.Wm82.a2.v1	Glyma.11G066500.1.Wm82.a2.v1
Glyma.01G174600.1.Wm82.a2.v1	Glyma.11G066700.1.Wm82.a2.v1
Glyma.01G174700.1.Wm82.a2.v1	Glyma.11G066800.1.Wm82.a2.v1
Glyma.01G174900.1.Wm82.a2.v1	Glyma.11G066900.1.Wm82.a2.v1
Glyma.01G175000.1.Wm82.a2.v1	Glyma.11G067200.2.Wm82.a2.v1
Glyma.01G175100.1.Wm82.a2.v1	Glyma.11G067300.1.Wm82.a2.v1
Glyma.01G175200.1.Wm82.a2.v1	Glyma.11G067400.1.Wm82.a2.v1
Glyma.01G175300.1.Wm82.a2.v1	Glyma.11G067500.1.Wm82.a2.v1
Glyma.01G175400.1.Wm82.a2.v1	Glyma.11G067600.1.Wm82.a2.v1
Glyma.01G175500.1.Wm82.a2.v1	Glyma.11G067700.1.Wm82.a2.v1
Glyma.01G175600.1.Wm82.a2.v1	Glyma.11G067800.1.Wm82.a2.v1
Glyma.01G175800.1.Wm82.a2.v1	Glyma.11G068100.1.Wm82.a2.v1
Glyma.01G175900.1.Wm82.a2.v1	Glyma.11G068200.1.Wm82.a2.v1
Glyma.01G176000.1.Wm82.a2.v1	Glyma.11G068300.1.Wm82.a2.v1
Glyma.01G176100.1.Wm82.a2.v1	Glyma.11G068400.1.Wm82.a2.v1
Glyma.01G176300.1.Wm82.a2.v1	Glyma.11G068500.1.Wm82.a2.v1
Glyma.01G176400.1.Wm82.a2.v1	Glyma.11G068600.1.Wm82.a2.v1
Glyma.01G181300.1.Wm82.a2.v1	Glyma.11G059400.1.Wm82.a2.v1
Glyma.01G181400.1.Wm82.a2.v1	Glyma.11G059600.1.Wm82.a2.v1
Glyma.01G181500.1.Wm82.a2.v1	Glyma.11G059700.1.Wm82.a2.v1
Glyma.01G181600.1.Wm82.a2.v1	Glyma.11G059800.1.Wm82.a2.v1
Glyma.01G181700.1.Wm82.a2.v1	Glyma.11G059900.1.Wm82.a2.v1
Glyma.01G181800.1.Wm82.a2.v1	Glyma.11G060000.1.Wm82.a2.v1
Glyma.01G182000.1.Wm82.a2.v1	Glyma.11G060300.1.Wm82.a2.v1
Glyma.01G182100.1.Wm82.a2.v1	Glyma.11G060400.1.Wm82.a2.v1
Glyma.01G182200.1.Wm82.a2.v1	Glyma.11G060500.1.Wm82.a2.v1
Glyma.01G182300.1.Wm82.a2.v1	Glyma.11G060600.1.Wm82.a2.v1
Glyma.01G182400.1.Wm82.a2.v1	Glyma.11G060700.1.Wm82.a2.v1
Glyma.01G182500.1.Wm82.a2.v1	Glyma.11G060800.1.Wm82.a2.v1
Glyma.01G182600.1.Wm82.a2.v1	Glyma.11G060900.1.Wm82.a2.v1
Glyma.01G232600.1.Wm82.a2.v1	Glyma.11G108200.1.Wm82.a2.v1
Glyma.01G233400.1.Wm82.a2.v1	Glyma.11G108400.1.Wm82.a2.v1
Glyma.01G233600.2.Wm82.a2.v1	Glyma.11G108500.1.Wm82.a2.v1
Glyma.01G234000.1.Wm82.a2.v1	Glyma.11G109100.1.Wm82.a2.v1
Glyma.01G234300.1.Wm82.a2.v1	Glyma.11G109800.1.Wm82.a2.v1
Glyma.01G234400.1.Wm82.a2.v1	Glyma.11G110700.1.Wm82.a2.v1
Glyma.01G153600.1.Wm82.a2.v1	Glyma.11G091000.1.Wm82.a2.v1
Glyma.01G154000.1.Wm82.a2.v1	Glyma.11G090800.1.Wm82.a2.v1
Glyma.01G154100.1.Wm82.a2.v1	Glyma.11G090700.1.Wm82.a2.v1
Glyma.01G154200.1.Wm82.a2.v1	Glyma.11G090400.1.Wm82.a2.v1
Glyma.01G154300.1.Wm82.a2.v1	Glyma.11G090300.1.Wm82.a2.v1
Glyma.01G154400.1.Wm82.a2.v1	Glyma.11G090200.1.Wm82.a2.v1
Glyma.01G154500.1.Wm82.a2.v1	Glyma.11G090100.1.Wm82.a2.v1
Glyma.01G154600.1.Wm82.a2.v1	Glyma.11G089800.1.Wm82.a2.v1
Glyma.01G154700.1.Wm82.a2.v1	Glyma.11G089700.1.Wm82.a2.v1
Glyma.01G155100.1.Wm82.a2.v1	Glyma.11G089600.1.Wm82.a2.v1
Glyma.01G155200.1.Wm82.a2.v1	Glyma.11G089500.1.Wm82.a2.v1
Glyma.01G155300.1.Wm82.a2.v1	Glyma.11G089400.2.Wm82.a2.v1
Glyma.01G155400.1.Wm82.a2.v1	Glyma.11G089200.1.Wm82.a2.v1
Glyma.01G155600.1.Wm82.a2.v1	Glyma.11G089100.1.Wm82.a2.v1
Glyma.01G155800.1.Wm82.a2.v1	Glyma.11G089000.1.Wm82.a2.v1
Glyma.01G155900.1.Wm82.a2.v1	Glyma.11G088900.1.Wm82.a2.v1
Glyma.01G156000.1.Wm82.a2.v1	Glyma.11G088800.1.Wm82.a2.v1
Glyma.01G156100.1.Wm82.a2.v1	Glyma.11G088700.1.Wm82.a2.v1
Glyma.01G156200.4.Wm82.a2.v1	Glyma.11G088600.5.Wm82.a2.v1
Glyma.01G156400.1.Wm82.a2.v1	Glyma.11G088400.1.Wm82.a2.v1
Glyma.01G156500.1.Wm82.a2.v1	Glyma.11G088300.1.Wm82.a2.v1
Glyma.01G156600.1.Wm82.a2.v1	Glyma.11G088200.1.Wm82.a2.v1
Glyma.01G156700.1.Wm82.a2.v1	Glyma.11G088000.1.Wm82.a2.v1
Glyma.01G157000.1.Wm82.a2.v1	Glyma.11G087900.1.Wm82.a2.v1
Glyma.01G157100.1.Wm82.a2.v1	Glyma.11G087800.1.Wm82.a2.v1
Glyma.01G157300.1.Wm82.a2.v1	Glyma.11G087700.1.Wm82.a2.v1
Glyma.01G157400.1.Wm82.a2.v1	Glyma.11G087600.1.Wm82.a2.v1
Glyma.01G157500.1.Wm82.a2.v1	Glyma.11G087500.1.Wm82.a2.v1
Glyma.01G157600.1.Wm82.a2.v1	Glyma.11G087400.1.Wm82.a2.v1
Glyma.01G157700.1.Wm82.a2.v1	Glyma.11G087300.1.Wm82.a2.v1
Glyma.01G157800.1.Wm82.a2.v1	Glyma.11G087200.1.Wm82.a2.v1
Glyma.01G157900.2.Wm82.a2.v1	Glyma.11G087100.3.Wm82.a2.v1
Glyma.01G158000.1.Wm82.a2.v1	Glyma.11G087000.1.Wm82.a2.v1
Glyma.01G158100.1.Wm82.a2.v1	Glyma.11G086900.1.Wm82.a2.v1
Glyma.01G158200.1.Wm82.a2.v1	Glyma.11G086500.1.Wm82.a2.v1
Glyma.01G158300.2.Wm82.a2.v1	Glyma.11G086400.1.Wm82.a2.v1
Glyma.01G158400.1.Wm82.a2.v1	Glyma.11G086300.1.Wm82.a2.v1
Glyma.01G158500.1.Wm82.a2.v1	Glyma.11G086100.1.Wm82.a2.v1
Glyma.01G158600.1.Wm82.a2.v1	Glyma.11G086000.1.Wm82.a2.v1
Glyma.01G158700.1.Wm82.a2.v1	Glyma.11G085900.1.Wm82.a2.v1
Glyma.01G158800.1.Wm82.a2.v1	Glyma.11G085800.1.Wm82.a2.v1
Glyma.01G159000.1.Wm82.a2.v1	Glyma.11G085700.1.Wm82.a2.v1
Glyma.01G159100.1.Wm82.a2.v1	Glyma.11G085600.1.Wm82.a2.v1
Glyma.01G159200.1.Wm82.a2.v1	Glyma.11G085500.1.Wm82.a2.v1
Glyma.01G159300.1.Wm82.a2.v1	Glyma.11G085300.1.Wm82.a2.v1
Glyma.01G159400.1.Wm82.a2.v1	Glyma.11G085100.1.Wm82.a2.v1
Glyma.01G159500.1.Wm82.a2.v1	Glyma.11G084700.1.Wm82.a2.v1
Glyma.01G159600.1.Wm82.a2.v1	Glyma.11G084600.1.Wm82.a2.v1
Glyma.01G159700.1.Wm82.a2.v1	Glyma.11G084500.1.Wm82.a2.v1
Glyma.01G159800.1.Wm82.a2.v1	Glyma.11G084400.1.Wm82.a2.v1
Glyma.01G159900.1.Wm82.a2.v1	Glyma.11G084200.1.Wm82.a2.v1
Glyma.01G160000.1.Wm82.a2.v1	Glyma.11G084100.1.Wm82.a2.v1
Glyma.01G160200.1.Wm82.a2.v1	Glyma.11G083700.1.Wm82.a2.v1
Glyma.01G160300.1.Wm82.a2.v1	Glyma.11G083600.1.Wm82.a2.v1
Glyma.01G160400.1.Wm82.a2.v1	Glyma.11G083500.1.Wm82.a2.v1
Glyma.01G160600.1.Wm82.a2.v1	Glyma.11G083300.1.Wm82.a2.v1
Glyma.01G160700.1.Wm82.a2.v1	Glyma.11G083000.1.Wm82.a2.v1
Glyma.01G161000.1.Wm82.a2.v1	Glyma.11G082900.1.Wm82.a2.v1
Glyma.01G161100.1.Wm82.a2.v1	Glyma.11G082700.1.Wm82.a2.v1
Glyma.01G161200.1.Wm82.a2.v1	Glyma.11G082500.1.Wm82.a2.v1
Glyma.01G161400.1.Wm82.a2.v1	Glyma.11G082400.1.Wm82.a2.v1
Glyma.01G161500.1.Wm82.a2.v1	Glyma.11G082300.1.Wm82.a2.v1
Glyma.01G161600.1.Wm82.a2.v1	Glyma.11G082200.1.Wm82.a2.v1
Glyma.01G161700.1.Wm82.a2.v1	Glyma.11G082000.2.Wm82.a2.v1
Glyma.01G161800.1.Wm82.a2.v1	Glyma.11G081800.1.Wm82.a2.v1
Glyma.01G162100.1.Wm82.a2.v1	Glyma.11G081500.1.Wm82.a2.v1
Glyma.01G162200.2.Wm82.a2.v1	Glyma.11G081200.1.Wm82.a2.v1
Glyma.01G162300.1.Wm82.a2.v1	Glyma.11G081000.1.Wm82.a2.v1
Glyma.01G162400.1.Wm82.a2.v1	Glyma.11G080900.1.Wm82.a2.v1
Glyma.01G162500.1.Wm82.a2.v1	Glyma.11G080800.1.Wm82.a2.v1
Glyma.01G162700.3.Wm82.a2.v1	Glyma.11G080700.1.Wm82.a2.v1
Glyma.01G162800.1.Wm82.a2.v1	Glyma.11G080600.2.Wm82.a2.v1
Glyma.01G162900.2.Wm82.a2.v1	Glyma.11G080500.1.Wm82.a2.v1
Glyma.01G163000.1.Wm82.a2.v1	Glyma.11G080400.1.Wm82.a2.v1
Glyma.01G163100.1.Wm82.a2.v1	Glyma.11G080300.1.Wm82.a2.v1
Glyma.01G163200.1.Wm82.a2.v1	Glyma.11G080200.1.Wm82.a2.v1
Glyma.01G163300.1.Wm82.a2.v1	Glyma.11G080100.1.Wm82.a2.v1
Glyma.01G163500.1.Wm82.a2.v1	Glyma.11G080000.1.Wm82.a2.v1
Glyma.01G163600.1.Wm82.a2.v1	Glyma.11G079900.1.Wm82.a2.v1
Glyma.01G163700.1.Wm82.a2.v1	Glyma.11G079800.1.Wm82.a2.v1
Glyma.01G163800.1.Wm82.a2.v1	Glyma.11G079700.1.Wm82.a2.v1
Glyma.01G163900.1.Wm82.a2.v1	Glyma.11G079600.1.Wm82.a2.v1
Glyma.01G164000.1.Wm82.a2.v1	Glyma.11G079500.1.Wm82.a2.v1
Glyma.01G164100.1.Wm82.a2.v1	Glyma.11G079200.1.Wm82.a2.v1
Glyma.01G164200.1.Wm82.a2.v1	Glyma.11G079100.2.Wm82.a2.v1
Glyma.01G164300.1.Wm82.a2.v1	Glyma.11G078700.1.Wm82.a2.v1
Glyma.01G164400.1.Wm82.a2.v1	Glyma.11G078600.2.Wm82.a2.v1
Glyma.01G164500.1.Wm82.a2.v1	Glyma.11G078500.1.Wm82.a2.v1
Glyma.01G164600.1.Wm82.a2.v1	Glyma.11G078400.1.Wm82.a2.v1
Glyma.01G164800.1.Wm82.a2.v1	Glyma.11G078300.3.Wm82.a2.v1
Glyma.01G164900.1.Wm82.a2.v1	Glyma.11G078200.1.Wm82.a2.v1
Glyma.01G165100.1.Wm82.a2.v1	Glyma.11G078100.1.Wm82.a2.v1
Glyma.01G165200.1.Wm82.a2.v1	Glyma.11G078000.1.Wm82.a2.v1
Glyma.01G165300.1.Wm82.a2.v1	Glyma.11G077900.1.Wm82.a2.v1
Glyma.01G165400.1.Wm82.a2.v1	Glyma.11G077800.1.Wm82.a2.v1
Glyma.01G165600.1.Wm82.a2.v1	Glyma.11G077700.1.Wm82.a2.v1
Glyma.01G165700.1.Wm82.a2.v1	Glyma.11G077600.1.Wm82.a2.v1
Glyma.01G165900.1.Wm82.a2.v1	Glyma.11G077500.1.Wm82.a2.v1
Glyma.01G166000.1.Wm82.a2.v1	Glyma.11G077400.1.Wm82.a2.v1
Glyma.01G166100.1.Wm82.a2.v1	Glyma.11G077300.1.Wm82.a2.v1
Glyma.01G166300.1.Wm82.a2.v1	Glyma.11G077200.2.Wm82.a2.v1
Glyma.01G166400.1.Wm82.a2.v1	Glyma.11G077000.1.Wm82.a2.v1
Glyma.01G166500.1.Wm82.a2.v1	Glyma.11G076800.1.Wm82.a2.v1
Glyma.01G166600.1.Wm82.a2.v1	Glyma.11G076700.1.Wm82.a2.v1
Glyma.01G166700.1.Wm82.a2.v1	Glyma.11G076600.1.Wm82.a2.v1
Glyma.01G166800.1.Wm82.a2.v1	Glyma.11G076500.1.Wm82.a2.v1
Glyma.01G166900.1.Wm82.a2.v1	Glyma.11G076300.1.Wm82.a2.v1
Glyma.01G167000.1.Wm82.a2.v1	Glyma.11G076200.1.Wm82.a2.v1
Glyma.01G167200.2.Wm82.a2.v1	Glyma.11G076100.1.Wm82.a2.v1
Glyma.01G167300.1.Wm82.a2.v1	Glyma.11G076000.1.Wm82.a2.v1
Glyma.01G167400.1.Wm82.a2.v1	Glyma.11G075800.1.Wm82.a2.v1
Glyma.01G167500.1.Wm82.a2.v1	Glyma.11G075700.1.Wm82.a2.v1
Glyma.01G167600.1.Wm82.a2.v1	Glyma.11G075600.1.Wm82.a2.v1
Glyma.01G167900.2.Wm82.a2.v1	Glyma.11G075400.1.Wm82.a2.v1
Glyma.01G168000.1.Wm82.a2.v1	Glyma.11G075300.1.Wm82.a2.v1
Glyma.01G168100.1.Wm82.a2.v1	Glyma.11G075200.1.Wm82.a2.v1
Glyma.01G168200.1.Wm82.a2.v1	Glyma.11G075100.4.Wm82.a2.v1
Glyma.01G168400.1.Wm82.a2.v1	Glyma.11G075000.1.Wm82.a2.v1
Glyma.01G168500.1.Wm82.a2.v1	Glyma.11G074900.1.Wm82.a2.v1
Glyma.01G168600.1.Wm82.a2.v1	Glyma.11G074800.1.Wm82.a2.v1
Glyma.01G168800.1.Wm82.a2.v1	Glyma.11G074700.1.Wm82.a2.v1
Glyma.01G168900.1.Wm82.a2.v1	Glyma.11G074400.1.Wm82.a2.v1
Glyma.01G169100.1.Wm82.a2.v1	Glyma.11G074300.1.Wm82.a2.v1
Glyma.01G169200.1.Wm82.a2.v1	Glyma.11G074100.1.Wm82.a2.v1
Glyma.01G169500.1.Wm82.a2.v1	Glyma.11G073800.1.Wm82.a2.v1
Glyma.01G169600.1.Wm82.a2.v1	Glyma.11G073700.1.Wm82.a2.v1
Glyma.01G169700.1.Wm82.a2.v1	Glyma.11G073600.1.Wm82.a2.v1
Glyma.01G169800.1.Wm82.a2.v1	Glyma.11G073500.1.Wm82.a2.v1
Glyma.01G169900.1.Wm82.a2.v1	Glyma.11G073400.1.Wm82.a2.v1
Glyma.01G170000.1.Wm82.a2.v1	Glyma.11G073300.1.Wm82.a2.v1
Glyma.01G170100.1.Wm82.a2.v1	Glyma.11G073200.1.Wm82.a2.v1
Glyma.01G170200.1.Wm82.a2.v1	Glyma.11G073100.1.Wm82.a2.v1
Glyma.01G170300.1.Wm82.a2.v1	Glyma.11G073000.1.Wm82.a2.v1
Glyma.01G170400.6.Wm82.a2.v1	Glyma.11G072900.1.Wm82.a2.v1
Glyma.01G170500.1.Wm82.a2.v1	Glyma.11G072800.1.Wm82.a2.v1
Glyma.01G170600.1.Wm82.a2.v1	Glyma.11G072700.1.Wm82.a2.v1
Glyma.01G170700.1.Wm82.a2.v1	Glyma.11G072500.1.Wm82.a2.v1
Glyma.01G170800.1.Wm82.a2.v1	Glyma.11G072300.1.Wm82.a2.v1
Glyma.01G170900.1.Wm82.a2.v1	Glyma.11G072200.1.Wm82.a2.v1
Glyma.01G171000.2.Wm82.a2.v1	Glyma.11G072100.3.Wm82.a2.v1
Glyma.01G171100.1.Wm82.a2.v1	Glyma.11G072000.1.Wm82.a2.v1
Glyma.01G171200.1.Wm82.a2.v1	Glyma.11G071900.1.Wm82.a2.v1
Glyma.01G171300.1.Wm82.a2.v1	Glyma.11G071600.1.Wm82.a2.v1
Glyma.01G171500.1.Wm82.a2.v1	Glyma.11G071500.1.Wm82.a2.v1
Glyma.01G171800.1.Wm82.a2.v1	Glyma.11G071400.1.Wm82.a2.v1
Glyma.01G171900.1.Wm82.a2.v1	Glyma.11G071300.1.Wm82.a2.v1
Glyma.01G172000.1.Wm82.a2.v1	Glyma.11G071200.1.Wm82.a2.v1
Glyma.01G172100.1.Wm82.a2.v1	Glyma.11G071100.1.Wm82.a2.v1
Glyma.01G172200.1.Wm82.a2.v1	Glyma.11G071000.1.Wm82.a2.v1
Glyma.01G172300.1.Wm82.a2.v1	Glyma.11G070900.1.Wm82.a2.v1
Glyma.01G172400.1.Wm82.a2.v1	Glyma.11G070800.2.Wm82.a2.v1
Glyma.01G172500.1.Wm82.a2.v1	Glyma.11G070700.1.Wm82.a2.v1
Glyma.01G172600.1.Wm82.a2.v1	Glyma.11G070500.1.Wm82.a2.v1
Glyma.01G172700.1.Wm82.a2.v1	Glyma.11G070200.1.Wm82.a2.v1
Glyma.01G173000.1.Wm82.a2.v1	Glyma.11G070100.1.Wm82.a2.v1
Glyma.01G173100.1.Wm82.a2.v1	Glyma.11G070000.1.Wm82.a2.v1
Glyma.01G173200.1.Wm82.a2.v1	Glyma.11G069900.1.Wm82.a2.v1
Glyma.01G173300.1.Wm82.a2.v1	Glyma.11G069800.1.Wm82.a2.v1
Glyma.01G173400.1.Wm82.a2.v1	Glyma.11G069700.1.Wm82.a2.v1
Glyma.01G173500.1.Wm82.a2.v1	Glyma.11G069500.1.Wm82.a2.v1
Glyma.01G173700.2.Wm82.a2.v1	Glyma.11G069400.2.Wm82.a2.v1
Glyma.01G173800.1.Wm82.a2.v1	Glyma.11G069300.1.Wm82.a2.v1
Glyma.01G173900.1.Wm82.a2.v1	Glyma.11G069100.1.Wm82.a2.v1
Glyma.01G174000.1.Wm82.a2.v1	Glyma.11G069000.1.Wm82.a2.v1
Glyma.01G174100.1.Wm82.a2.v1	Glyma.11G068900.1.Wm82.a2.v1
Glyma.01G174200.1.Wm82.a2.v1	Glyma.11G068800.1.Wm82.a2.v1
Glyma.01G175400.1.Wm82.a2.v1	Glyma.11G067600.1.Wm82.a2.v1
Glyma.01G176500.1.Wm82.a2.v1	Glyma.11G066000.1.Wm82.a2.v1
Glyma.01G176900.6.Wm82.a2.v1	Glyma.11G065700.1.Wm82.a2.v1
Glyma.01G177200.1.Wm82.a2.v1	Glyma.11G065200.1.Wm82.a2.v1
Glyma.01G177300.1.Wm82.a2.v1	Glyma.11G065100.1.Wm82.a2.v1
Glyma.01G177400.4.Wm82.a2.v1	Glyma.11G065000.1.Wm82.a2.v1
Glyma.01G177500.1.Wm82.a2.v1	Glyma.11G064800.1.Wm82.a2.v1
Glyma.01G177600.1.Wm82.a2.v1	Glyma.11G064700.1.Wm82.a2.v1
Glyma.01G177700.1.Wm82.a2.v1	Glyma.11G064500.1.Wm82.a2.v1
Glyma.01G177900.1.Wm82.a2.v1	Glyma.11G064400.1.Wm82.a2.v1
Glyma.01G178000.1.Wm82.a2.v1	Glyma.11G064300.1.Wm82.a2.v1
Glyma.01G178100.1.Wm82.a2.v1	Glyma.11G064100.1.Wm82.a2.v1
Glyma.01G178200.1.Wm82.a2.v1	Glyma.11G064000.3.Wm82.a2.v1
Glyma.01G178300.1.Wm82.a2.v1	Glyma.11G063900.1.Wm82.a2.v1
Glyma.01G178400.3.Wm82.a2.v1	Glyma.11G063800.6.Wm82.a2.v1
Glyma.01G178500.1.Wm82.a2.v1	Glyma.11G063700.1.Wm82.a2.v1
Glyma.01G178600.1.Wm82.a2.v1	Glyma.11G063500.1.Wm82.a2.v1
Glyma.01G178800.1.Wm82.a2.v1	Glyma.11G063400.1.Wm82.a2.v1
Glyma.01G178900.1.Wm82.a2.v1	Glyma.11G063300.1.Wm82.a2.v1
Glyma.01G179000.1.Wm82.a2.v1	Glyma.11G063100.1.Wm82.a2.v1
Glyma.01G179200.1.Wm82.a2.v1	Glyma.11G063000.1.Wm82.a2.v1
Glyma.01G179300.1.Wm82.a2.v1	Glyma.11G062900.1.Wm82.a2.v1
Glyma.01G179600.1.Wm82.a2.v1	Glyma.11G062700.1.Wm82.a2.v1
Glyma.01G179800.1.Wm82.a2.v1	Glyma.11G062400.10.Wm82.a2.v1
Glyma.01G179900.2.Wm82.a2.v1	Glyma.11G062300.1.Wm82.a2.v1
Glyma.01G180000.1.Wm82.a2.v1	Glyma.11G062200.2.Wm82.a2.v1
Glyma.01G180100.1.Wm82.a2.v1	Glyma.11G062100.3.Wm82.a2.v1
Glyma.01G180200.1.Wm82.a2.v1	Glyma.11G062000.2.Wm82.a2.v1
Glyma.01G180400.1.Wm82.a2.v1	Glyma.11G061900.1.Wm82.a2.v1
Glyma.01G180500.1.Wm82.a2.v1	Glyma.11G061800.1.Wm82.a2.v1
Glyma.01G180600.1.Wm82.a2.v1	Glyma.11G061600.1.Wm82.a2.v1
Glyma.01G180700.2.Wm82.a2.v1	Glyma.11G061400.1.Wm82.a2.v1
Glyma.01G180800.1.Wm82.a2.v1	Glyma.11G061300.1.Wm82.a2.v1
Glyma.01G181100.1.Wm82.a2.v1	Glyma.11G061200.1.Wm82.a2.v1
Glyma.01G181200.1.Wm82.a2.v1	Glyma.11G061000.1.Wm82.a2.v1
Glyma.01G182000.1.Wm82.a2.v1	Glyma.11G060300.1.Wm82.a2.v1
Glyma.01G182700.1.Wm82.a2.v1	Glyma.11G059400.1.Wm82.a2.v1
Glyma.01G183000.1.Wm82.a2.v1	Glyma.11G059300.1.Wm82.a2.v1
Glyma.01G183100.1.Wm82.a2.v1	Glyma.11G059200.3.Wm82.a2.v1
Glyma.01G183200.1.Wm82.a2.v1	Glyma.11G059100.1.Wm82.a2.v1
Glyma.01G183300.1.Wm82.a2.v1	Glyma.11G058900.1.Wm82.a2.v1
Glyma.01G183500.1.Wm82.a2.v1	Glyma.11G058800.1.Wm82.a2.v1
Glyma.01G183600.1.Wm82.a2.v1	Glyma.11G058700.1.Wm82.a2.v1
Glyma.01G183700.1.Wm82.a2.v1	Glyma.11G058600.1.Wm82.a2.v1
Glyma.01G183800.1.Wm82.a2.v1	Glyma.11G058500.1.Wm82.a2.v1
Glyma.01G183900.1.Wm82.a2.v1	Glyma.11G058400.1.Wm82.a2.v1
Glyma.01G184000.1.Wm82.a2.v1	Glyma.11G058300.1.Wm82.a2.v1
Glyma.01G184100.1.Wm82.a2.v1	Glyma.11G058200.1.Wm82.a2.v1
Glyma.01G184200.1.Wm82.a2.v1	Glyma.11G058100.1.Wm82.a2.v1
Glyma.01G184300.1.Wm82.a2.v1	Glyma.11G058000.1.Wm82.a2.v1
Glyma.01G184400.1.Wm82.a2.v1	Glyma.11G057900.1.Wm82.a2.v1
Glyma.01G184500.1.Wm82.a2.v1	Glyma.11G057700.1.Wm82.a2.v1
Glyma.01G184600.1.Wm82.a2.v1	Glyma.11G057600.1.Wm82.a2.v1
Glyma.01G184700.1.Wm82.a2.v1	Glyma.11G057500.1.Wm82.a2.v1
Glyma.01G184800.1.Wm82.a2.v1	Glyma.11G057400.1.Wm82.a2.v1
[truncated: 32,910 more rows]
