# Supplementary material for: Genome-wide identification of PME genes, evolution and expression analyses in soybean (Glycine max L.)
Source: BMC Plant Biol. 2021 Dec 6;21:578. doi: 10.1186/s12870-021-03355-1 (PMC8647493; doi:10.1186/s12870-021-03355-1)
Supplement: Supplementary file 8 — Additional file 8: Table S8. The tandemly duplicated gene pairs throughout the soybean genome. [file 12870_2021_3355_MOESM8_ESM.xls]

## Sheet: Sheet1
Table S8 The tandemly duplicated gene pairs throughout the soybean genome
Gene 1	Gene 2
Glyma.01G007200.1.Wm82.a2.v1	Glyma.01G007300.1.Wm82.a2.v1
Glyma.01G007400.1.Wm82.a2.v1	Glyma.01G007500.1.Wm82.a2.v1
Glyma.01G011500.1.Wm82.a2.v1	Glyma.01G011600.1.Wm82.a2.v1
Glyma.01G012100.1.Wm82.a2.v1	Glyma.01G012200.1.Wm82.a2.v1
Glyma.01G015200.1.Wm82.a2.v1	Glyma.01G015300.1.Wm82.a2.v1
Glyma.01G020600.1.Wm82.a2.v1	Glyma.01G020700.1.Wm82.a2.v1
Glyma.01G020900.1.Wm82.a2.v1	Glyma.01G021000.1.Wm82.a2.v1
Glyma.01G032300.1.Wm82.a2.v1	Glyma.01G032400.1.Wm82.a2.v1
Glyma.01G033200.1.Wm82.a2.v1	Glyma.01G033300.1.Wm82.a2.v1
Glyma.01G033800.1.Wm82.a2.v1	Glyma.01G033900.1.Wm82.a2.v1
Glyma.01G034300.1.Wm82.a2.v1	Glyma.01G034400.1.Wm82.a2.v1
Glyma.01G034700.1.Wm82.a2.v1	Glyma.01G034800.1.Wm82.a2.v1
Glyma.01G035100.5.Wm82.a2.v1	Glyma.01G035200.1.Wm82.a2.v1
Glyma.01G036900.1.Wm82.a2.v1	Glyma.01G037000.1.Wm82.a2.v1
Glyma.01G037000.1.Wm82.a2.v1	Glyma.01G037100.1.Wm82.a2.v1
Glyma.01G040000.1.Wm82.a2.v1	Glyma.01G040100.1.Wm82.a2.v1
Glyma.01G040100.1.Wm82.a2.v1	Glyma.01G040200.1.Wm82.a2.v1
Glyma.01G041100.1.Wm82.a2.v1	Glyma.01G041200.1.Wm82.a2.v1
Glyma.01G048800.1.Wm82.a2.v1	Glyma.01G048900.1.Wm82.a2.v1
Glyma.01G051600.1.Wm82.a2.v1	Glyma.01G051700.1.Wm82.a2.v1
Glyma.01G066000.1.Wm82.a2.v1	Glyma.01G066100.1.Wm82.a2.v1
Glyma.01G070000.1.Wm82.a2.v1	Glyma.01G070100.1.Wm82.a2.v1
Glyma.01G081600.1.Wm82.a2.v1	Glyma.01G081700.1.Wm82.a2.v1
Glyma.01G085600.1.Wm82.a2.v1	Glyma.01G085700.1.Wm82.a2.v1
Glyma.01G092200.1.Wm82.a2.v1	Glyma.01G092300.1.Wm82.a2.v1
Glyma.01G098200.4.Wm82.a2.v1	Glyma.01G098300.1.Wm82.a2.v1
Glyma.01G102500.1.Wm82.a2.v1	Glyma.01G102600.1.Wm82.a2.v1
Glyma.01G103600.1.Wm82.a2.v1	Glyma.01G103700.1.Wm82.a2.v1
Glyma.01G103800.1.Wm82.a2.v1	Glyma.01G103900.1.Wm82.a2.v1
Glyma.01G108300.1.Wm82.a2.v1	Glyma.01G108400.1.Wm82.a2.v1
Glyma.01G108800.1.Wm82.a2.v1	Glyma.01G108900.1.Wm82.a2.v1
Glyma.01G113700.1.Wm82.a2.v1	Glyma.01G113800.1.Wm82.a2.v1
Glyma.01G115600.1.Wm82.a2.v1	Glyma.01G115700.1.Wm82.a2.v1
Glyma.01G116600.1.Wm82.a2.v1	Glyma.01G116700.1.Wm82.a2.v1
Glyma.01G118800.1.Wm82.a2.v1	Glyma.01G118900.1.Wm82.a2.v1
Glyma.01G120000.1.Wm82.a2.v1	Glyma.01G120100.1.Wm82.a2.v1
Glyma.01G125300.1.Wm82.a2.v1	Glyma.01G125400.2.Wm82.a2.v1
Glyma.01G126600.1.Wm82.a2.v1	Glyma.01G126700.1.Wm82.a2.v1
Glyma.01G127100.1.Wm82.a2.v1	Glyma.01G127200.1.Wm82.a2.v1
Glyma.01G128300.4.Wm82.a2.v1	Glyma.01G128400.1.Wm82.a2.v1
Glyma.01G129000.1.Wm82.a2.v1	Glyma.01G129100.1.Wm82.a2.v1
Glyma.01G132500.1.Wm82.a2.v1	Glyma.01G132600.1.Wm82.a2.v1
Glyma.01G134400.1.Wm82.a2.v1	Glyma.01G134500.1.Wm82.a2.v1
Glyma.01G134600.2.Wm82.a2.v1	Glyma.01G134700.1.Wm82.a2.v1
Glyma.01G138000.1.Wm82.a2.v1	Glyma.01G138100.1.Wm82.a2.v1
Glyma.01G138600.1.Wm82.a2.v1	Glyma.01G138700.1.Wm82.a2.v1
Glyma.01G140000.1.Wm82.a2.v1	Glyma.01G140100.1.Wm82.a2.v1
Glyma.01G141200.1.Wm82.a2.v1	Glyma.01G141300.1.Wm82.a2.v1
Glyma.01G141300.1.Wm82.a2.v1	Glyma.01G141400.1.Wm82.a2.v1
Glyma.01G142000.1.Wm82.a2.v1	Glyma.01G142100.1.Wm82.a2.v1
Glyma.01G142100.1.Wm82.a2.v1	Glyma.01G142200.1.Wm82.a2.v1
Glyma.01G143800.1.Wm82.a2.v1	Glyma.01G143900.1.Wm82.a2.v1
Glyma.01G150900.1.Wm82.a2.v1	Glyma.01G151000.1.Wm82.a2.v1
Glyma.01G153800.1.Wm82.a2.v1	Glyma.01G153900.1.Wm82.a2.v1
Glyma.01G155400.1.Wm82.a2.v1	Glyma.01G155500.1.Wm82.a2.v1
Glyma.01G160700.1.Wm82.a2.v1	Glyma.01G160800.1.Wm82.a2.v1
Glyma.01G160800.1.Wm82.a2.v1	Glyma.01G160900.1.Wm82.a2.v1
Glyma.01G161800.1.Wm82.a2.v1	Glyma.01G161900.1.Wm82.a2.v1
Glyma.01G168900.1.Wm82.a2.v1	Glyma.01G169000.1.Wm82.a2.v1
Glyma.01G172600.1.Wm82.a2.v1	Glyma.01G172700.1.Wm82.a2.v1
Glyma.01G172700.1.Wm82.a2.v1	Glyma.01G172800.1.Wm82.a2.v1
Glyma.01G172800.1.Wm82.a2.v1	Glyma.01G172900.1.Wm82.a2.v1
Glyma.01G173500.1.Wm82.a2.v1	Glyma.01G173600.1.Wm82.a2.v1
Glyma.01G179000.1.Wm82.a2.v1	Glyma.01G179100.1.Wm82.a2.v1
Glyma.01G179400.1.Wm82.a2.v1	Glyma.01G179500.1.Wm82.a2.v1
Glyma.01G179500.1.Wm82.a2.v1	Glyma.01G179600.1.Wm82.a2.v1
Glyma.01G181800.1.Wm82.a2.v1	Glyma.01G181900.1.Wm82.a2.v1
Glyma.01G183300.1.Wm82.a2.v1	Glyma.01G183400.1.Wm82.a2.v1
Glyma.01G187000.1.Wm82.a2.v1	Glyma.01G187100.1.Wm82.a2.v1
Glyma.01G198000.1.Wm82.a2.v1	Glyma.01G198100.1.Wm82.a2.v1
Glyma.01G201900.1.Wm82.a2.v1	Glyma.01G202000.1.Wm82.a2.v1
Glyma.01G202400.1.Wm82.a2.v1	Glyma.01G202500.1.Wm82.a2.v1
Glyma.01G205500.1.Wm82.a2.v1	Glyma.01G205600.1.Wm82.a2.v1
Glyma.01G206300.1.Wm82.a2.v1	Glyma.01G206400.1.Wm82.a2.v1
Glyma.01G206400.1.Wm82.a2.v1	Glyma.01G206500.1.Wm82.a2.v1
Glyma.01G209200.1.Wm82.a2.v1	Glyma.01G209300.1.Wm82.a2.v1
Glyma.01G213900.1.Wm82.a2.v1	Glyma.01G214000.1.Wm82.a2.v1
Glyma.01G215100.2.Wm82.a2.v1	Glyma.01G215200.1.Wm82.a2.v1
Glyma.01G217600.1.Wm82.a2.v1	Glyma.01G217700.1.Wm82.a2.v1
Glyma.01G219000.1.Wm82.a2.v1	Glyma.01G219100.1.Wm82.a2.v1
Glyma.01G219400.1.Wm82.a2.v1	Glyma.01G219500.1.Wm82.a2.v1
Glyma.01G220100.1.Wm82.a2.v1	Glyma.01G220200.1.Wm82.a2.v1
Glyma.01G222800.1.Wm82.a2.v1	Glyma.01G222900.1.Wm82.a2.v1
Glyma.01G230000.1.Wm82.a2.v1	Glyma.01G230100.1.Wm82.a2.v1
Glyma.01G232100.1.Wm82.a2.v1	Glyma.01G232200.1.Wm82.a2.v1
Glyma.01G238200.1.Wm82.a2.v1	Glyma.01G238300.1.Wm82.a2.v1
Glyma.01G239300.1.Wm82.a2.v1	Glyma.01G239400.1.Wm82.a2.v1
Glyma.01G239400.1.Wm82.a2.v1	Glyma.01G239500.1.Wm82.a2.v1
Glyma.01G239500.1.Wm82.a2.v1	Glyma.01G239600.1.Wm82.a2.v1
Glyma.01G240800.1.Wm82.a2.v1	Glyma.01G240900.1.Wm82.a2.v1
Glyma.02G004700.1.Wm82.a2.v1	Glyma.02G004800.1.Wm82.a2.v1
Glyma.02G008300.1.Wm82.a2.v1	Glyma.02G008400.1.Wm82.a2.v1
Glyma.02G015700.1.Wm82.a2.v1	Glyma.02G015800.1.Wm82.a2.v1
Glyma.02G021400.1.Wm82.a2.v1	Glyma.02G021500.1.Wm82.a2.v1
Glyma.02G022600.1.Wm82.a2.v1	Glyma.02G022700.1.Wm82.a2.v1
Glyma.02G023000.1.Wm82.a2.v1	Glyma.02G023100.1.Wm82.a2.v1
Glyma.02G023700.1.Wm82.a2.v1	Glyma.02G023800.1.Wm82.a2.v1
Glyma.02G023800.1.Wm82.a2.v1	Glyma.02G023900.1.Wm82.a2.v1
Glyma.02G023900.1.Wm82.a2.v1	Glyma.02G024000.1.Wm82.a2.v1
Glyma.02G024600.1.Wm82.a2.v1	Glyma.02G024700.1.Wm82.a2.v1
Glyma.02G024700.1.Wm82.a2.v1	Glyma.02G024800.1.Wm82.a2.v1
Glyma.02G025400.1.Wm82.a2.v1	Glyma.02G025500.1.Wm82.a2.v1
Glyma.02G027700.1.Wm82.a2.v1	Glyma.02G027800.1.Wm82.a2.v1
Glyma.02G027800.1.Wm82.a2.v1	Glyma.02G027900.1.Wm82.a2.v1
Glyma.02G028000.1.Wm82.a2.v1	Glyma.02G028100.1.Wm82.a2.v1
Glyma.02G028100.1.Wm82.a2.v1	Glyma.02G028200.1.Wm82.a2.v1
Glyma.02G028600.1.Wm82.a2.v1	Glyma.02G028700.1.Wm82.a2.v1
Glyma.02G028700.1.Wm82.a2.v1	Glyma.02G028800.1.Wm82.a2.v1
Glyma.02G029000.1.Wm82.a2.v1	Glyma.02G029100.1.Wm82.a2.v1
Glyma.02G031200.1.Wm82.a2.v1	Glyma.02G031300.1.Wm82.a2.v1
Glyma.02G031300.1.Wm82.a2.v1	Glyma.02G031400.1.Wm82.a2.v1
Glyma.02G031400.1.Wm82.a2.v1	Glyma.02G031500.1.Wm82.a2.v1
Glyma.02G031800.1.Wm82.a2.v1	Glyma.02G031900.1.Wm82.a2.v1
Glyma.02G032500.1.Wm82.a2.v1	Glyma.02G032600.1.Wm82.a2.v1
Glyma.02G034800.1.Wm82.a2.v1	Glyma.02G034900.1.Wm82.a2.v1
Glyma.02G042300.1.Wm82.a2.v1	Glyma.02G042400.3.Wm82.a2.v1
Glyma.02G042700.1.Wm82.a2.v1	Glyma.02G042800.1.Wm82.a2.v1
Glyma.02G045000.1.Wm82.a2.v1	Glyma.02G045100.1.Wm82.a2.v1
Glyma.02G047900.1.Wm82.a2.v1	Glyma.02G048000.1.Wm82.a2.v1
Glyma.02G049600.1.Wm82.a2.v1	Glyma.02G049700.1.Wm82.a2.v1
Glyma.02G052700.1.Wm82.a2.v1	Glyma.02G052800.1.Wm82.a2.v1
Glyma.02G053500.1.Wm82.a2.v1	Glyma.02G053600.1.Wm82.a2.v1
Glyma.02G054900.1.Wm82.a2.v1	Glyma.02G055000.1.Wm82.a2.v1
Glyma.02G055800.1.Wm82.a2.v1	Glyma.02G055900.1.Wm82.a2.v1
Glyma.02G056200.1.Wm82.a2.v1	Glyma.02G056300.1.Wm82.a2.v1
Glyma.02G058400.1.Wm82.a2.v1	Glyma.02G058500.1.Wm82.a2.v1
Glyma.02G063100.1.Wm82.a2.v1	Glyma.02G063200.1.Wm82.a2.v1
Glyma.02G063300.1.Wm82.a2.v1	Glyma.02G063400.1.Wm82.a2.v1
Glyma.02G063400.1.Wm82.a2.v1	Glyma.02G063500.1.Wm82.a2.v1
Glyma.02G063500.1.Wm82.a2.v1	Glyma.02G063600.1.Wm82.a2.v1
Glyma.02G063800.1.Wm82.a2.v1	Glyma.02G063900.1.Wm82.a2.v1
Glyma.02G064100.1.Wm82.a2.v1	Glyma.02G064200.1.Wm82.a2.v1
Glyma.02G064200.1.Wm82.a2.v1	Glyma.02G064300.1.Wm82.a2.v1
Glyma.02G064300.1.Wm82.a2.v1	Glyma.02G064400.1.Wm82.a2.v1
Glyma.02G066300.1.Wm82.a2.v1	Glyma.02G066400.1.Wm82.a2.v1
Glyma.02G066400.1.Wm82.a2.v1	Glyma.02G066500.1.Wm82.a2.v1
Glyma.02G067300.1.Wm82.a2.v1	Glyma.02G067400.1.Wm82.a2.v1
Glyma.02G071000.1.Wm82.a2.v1	Glyma.02G071100.1.Wm82.a2.v1
Glyma.02G073600.1.Wm82.a2.v1	Glyma.02G073700.1.Wm82.a2.v1
Glyma.02G078200.1.Wm82.a2.v1	Glyma.02G078300.1.Wm82.a2.v1
Glyma.02G081100.1.Wm82.a2.v1	Glyma.02G081200.1.Wm82.a2.v1
Glyma.02G082000.1.Wm82.a2.v1	Glyma.02G082100.2.Wm82.a2.v1
Glyma.02G082800.1.Wm82.a2.v1	Glyma.02G082900.1.Wm82.a2.v1
Glyma.02G086800.1.Wm82.a2.v1	Glyma.02G086900.1.Wm82.a2.v1
Glyma.02G089400.1.Wm82.a2.v1	Glyma.02G089500.1.Wm82.a2.v1
Glyma.02G089900.1.Wm82.a2.v1	Glyma.02G090000.1.Wm82.a2.v1
Glyma.02G092500.1.Wm82.a2.v1	Glyma.02G092600.1.Wm82.a2.v1
Glyma.02G102700.1.Wm82.a2.v1	Glyma.02G102800.1.Wm82.a2.v1
Glyma.02G103100.1.Wm82.a2.v1	Glyma.02G103200.1.Wm82.a2.v1
Glyma.02G104300.1.Wm82.a2.v1	Glyma.02G104400.1.Wm82.a2.v1
Glyma.02G104400.1.Wm82.a2.v1	Glyma.02G104500.1.Wm82.a2.v1
Glyma.02G104500.1.Wm82.a2.v1	Glyma.02G104600.1.Wm82.a2.v1
Glyma.02G104600.1.Wm82.a2.v1	Glyma.02G104700.1.Wm82.a2.v1
Glyma.02G104700.1.Wm82.a2.v1	Glyma.02G104800.1.Wm82.a2.v1
Glyma.02G104800.1.Wm82.a2.v1	Glyma.02G104900.1.Wm82.a2.v1
Glyma.02G104900.1.Wm82.a2.v1	Glyma.02G105000.1.Wm82.a2.v1
Glyma.02G105200.1.Wm82.a2.v1	Glyma.02G105300.1.Wm82.a2.v1
Glyma.02G107900.1.Wm82.a2.v1	Glyma.02G108000.1.Wm82.a2.v1
Glyma.02G110000.1.Wm82.a2.v1	Glyma.02G110100.1.Wm82.a2.v1
Glyma.02G113000.1.Wm82.a2.v1	Glyma.02G113100.1.Wm82.a2.v1
Glyma.02G114600.1.Wm82.a2.v1	Glyma.02G114700.1.Wm82.a2.v1
Glyma.02G116300.1.Wm82.a2.v1	Glyma.02G116400.1.Wm82.a2.v1
Glyma.02G117600.1.Wm82.a2.v1	Glyma.02G117700.1.Wm82.a2.v1
Glyma.02G124900.1.Wm82.a2.v1	Glyma.02G125000.1.Wm82.a2.v1
Glyma.02G125000.1.Wm82.a2.v1	Glyma.02G125100.1.Wm82.a2.v1
Glyma.02G125700.1.Wm82.a2.v1	Glyma.02G125800.1.Wm82.a2.v1
Glyma.02G129900.1.Wm82.a2.v1	Glyma.02G130000.1.Wm82.a2.v1
Glyma.02G133800.1.Wm82.a2.v1	Glyma.02G133900.1.Wm82.a2.v1
Glyma.02G133900.1.Wm82.a2.v1	Glyma.02G134000.1.Wm82.a2.v1
Glyma.02G134000.1.Wm82.a2.v1	Glyma.02G134100.1.Wm82.a2.v1
Glyma.02G135100.1.Wm82.a2.v1	Glyma.02G135200.1.Wm82.a2.v1
Glyma.02G136000.1.Wm82.a2.v1	Glyma.02G136100.1.Wm82.a2.v1
Glyma.02G136100.1.Wm82.a2.v1	Glyma.02G136200.1.Wm82.a2.v1
Glyma.02G136200.1.Wm82.a2.v1	Glyma.02G136300.1.Wm82.a2.v1
Glyma.02G139200.1.Wm82.a2.v1	Glyma.02G139300.1.Wm82.a2.v1
Glyma.02G139300.1.Wm82.a2.v1	Glyma.02G139400.1.Wm82.a2.v1
Glyma.02G142100.1.Wm82.a2.v1	Glyma.02G142200.1.Wm82.a2.v1
Glyma.02G148300.1.Wm82.a2.v1	Glyma.02G148400.1.Wm82.a2.v1
Glyma.02G153600.1.Wm82.a2.v1	Glyma.02G153700.1.Wm82.a2.v1
Glyma.02G154300.1.Wm82.a2.v1	Glyma.02G154400.1.Wm82.a2.v1
Glyma.02G155000.1.Wm82.a2.v1	Glyma.02G155100.1.Wm82.a2.v1
Glyma.02G155700.1.Wm82.a2.v1	Glyma.02G155800.1.Wm82.a2.v1
Glyma.02G156000.1.Wm82.a2.v1	Glyma.02G156100.1.Wm82.a2.v1
Glyma.02G167400.1.Wm82.a2.v1	Glyma.02G167500.1.Wm82.a2.v1
Glyma.02G180800.1.Wm82.a2.v1	Glyma.02G180900.1.Wm82.a2.v1
Glyma.02G195300.1.Wm82.a2.v1	Glyma.02G195400.1.Wm82.a2.v1
Glyma.02G199000.1.Wm82.a2.v1	Glyma.02G199100.1.Wm82.a2.v1
Glyma.02G200900.1.Wm82.a2.v1	Glyma.02G201000.1.Wm82.a2.v1
Glyma.02G201000.1.Wm82.a2.v1	Glyma.02G201100.1.Wm82.a2.v1
Glyma.02G201100.1.Wm82.a2.v1	Glyma.02G201200.1.Wm82.a2.v1
Glyma.02G202000.1.Wm82.a2.v1	Glyma.02G202100.1.Wm82.a2.v1
Glyma.02G210000.1.Wm82.a2.v1	Glyma.02G210100.1.Wm82.a2.v1
Glyma.02G210600.1.Wm82.a2.v1	Glyma.02G210700.1.Wm82.a2.v1
Glyma.02G210800.1.Wm82.a2.v1	Glyma.02G210900.1.Wm82.a2.v1
Glyma.02G222000.1.Wm82.a2.v1	Glyma.02G222100.1.Wm82.a2.v1
Glyma.02G225800.1.Wm82.a2.v1	Glyma.02G225900.1.Wm82.a2.v1
Glyma.02G225900.1.Wm82.a2.v1	Glyma.02G226000.1.Wm82.a2.v1
Glyma.02G230900.1.Wm82.a2.v1	Glyma.02G231000.1.Wm82.a2.v1
Glyma.02G231900.1.Wm82.a2.v1	Glyma.02G232000.1.Wm82.a2.v1
Glyma.02G232200.1.Wm82.a2.v1	Glyma.02G232300.1.Wm82.a2.v1
Glyma.02G232300.1.Wm82.a2.v1	Glyma.02G232400.1.Wm82.a2.v1
Glyma.02G233500.1.Wm82.a2.v1	Glyma.02G233600.4.Wm82.a2.v1
Glyma.02G233900.1.Wm82.a2.v1	Glyma.02G234000.1.Wm82.a2.v1
Glyma.02G237200.1.Wm82.a2.v1	Glyma.02G237300.1.Wm82.a2.v1
Glyma.02G239300.1.Wm82.a2.v1	Glyma.02G239400.1.Wm82.a2.v1
Glyma.02G239400.1.Wm82.a2.v1	Glyma.02G239500.1.Wm82.a2.v1
Glyma.02G243900.1.Wm82.a2.v1	Glyma.02G244000.1.Wm82.a2.v1
Glyma.02G245000.1.Wm82.a2.v1	Glyma.02G245100.2.Wm82.a2.v1
Glyma.02G247900.1.Wm82.a2.v1	Glyma.02G248000.1.Wm82.a2.v1
Glyma.02G248000.1.Wm82.a2.v1	Glyma.02G248100.1.Wm82.a2.v1
Glyma.02G252200.1.Wm82.a2.v1	Glyma.02G252300.1.Wm82.a2.v1
Glyma.02G255500.1.Wm82.a2.v1	Glyma.02G255600.1.Wm82.a2.v1
Glyma.02G258800.1.Wm82.a2.v1	Glyma.02G258900.1.Wm82.a2.v1
Glyma.02G260200.1.Wm82.a2.v1	Glyma.02G260300.1.Wm82.a2.v1
Glyma.02G262200.1.Wm82.a2.v1	Glyma.02G262300.1.Wm82.a2.v1
Glyma.02G262600.1.Wm82.a2.v1	Glyma.02G262700.1.Wm82.a2.v1
Glyma.02G262700.1.Wm82.a2.v1	Glyma.02G262800.1.Wm82.a2.v1
Glyma.02G262800.1.Wm82.a2.v1	Glyma.02G262900.1.Wm82.a2.v1
Glyma.02G262900.1.Wm82.a2.v1	Glyma.02G263000.1.Wm82.a2.v1
Glyma.02G264300.1.Wm82.a2.v1	Glyma.02G264400.1.Wm82.a2.v1
Glyma.02G265100.1.Wm82.a2.v1	Glyma.02G265200.1.Wm82.a2.v1
Glyma.02G265200.1.Wm82.a2.v1	Glyma.02G265300.1.Wm82.a2.v1
Glyma.02G267600.2.Wm82.a2.v1	Glyma.02G267700.1.Wm82.a2.v1
Glyma.02G269100.1.Wm82.a2.v1	Glyma.02G269200.1.Wm82.a2.v1
Glyma.02G270700.1.Wm82.a2.v1	Glyma.02G270800.1.Wm82.a2.v1
Glyma.02G270900.1.Wm82.a2.v1	Glyma.02G271000.1.Wm82.a2.v1
Glyma.02G272200.1.Wm82.a2.v1	Glyma.02G272300.1.Wm82.a2.v1
Glyma.02G272300.1.Wm82.a2.v1	Glyma.02G272400.1.Wm82.a2.v1
Glyma.02G274000.1.Wm82.a2.v1	Glyma.02G274100.1.Wm82.a2.v1
Glyma.02G275100.1.Wm82.a2.v1	Glyma.02G275200.1.Wm82.a2.v1
Glyma.02G281400.1.Wm82.a2.v1	Glyma.02G281500.1.Wm82.a2.v1
Glyma.02G283800.1.Wm82.a2.v1	Glyma.02G283900.1.Wm82.a2.v1
Glyma.02G284000.1.Wm82.a2.v1	Glyma.02G284100.1.Wm82.a2.v1
Glyma.02G284100.1.Wm82.a2.v1	Glyma.02G284200.1.Wm82.a2.v1
Glyma.02G289100.1.Wm82.a2.v1	Glyma.02G289200.1.Wm82.a2.v1
Glyma.02G290300.1.Wm82.a2.v1	Glyma.02G290400.1.Wm82.a2.v1
Glyma.02G298300.1.Wm82.a2.v1	Glyma.02G298400.1.Wm82.a2.v1
Glyma.02G298400.1.Wm82.a2.v1	Glyma.02G298500.1.Wm82.a2.v1
Glyma.02G298700.1.Wm82.a2.v1	Glyma.02G298800.1.Wm82.a2.v1
Glyma.02G299200.1.Wm82.a2.v1	Glyma.02G299300.1.Wm82.a2.v1
Glyma.03G001500.1.Wm82.a2.v1	Glyma.03G001600.1.Wm82.a2.v1
Glyma.03G002900.1.Wm82.a2.v1	Glyma.03G003000.1.Wm82.a2.v1
Glyma.03G003000.1.Wm82.a2.v1	Glyma.03G003100.1.Wm82.a2.v1
Glyma.03G003900.1.Wm82.a2.v1	Glyma.03G004000.1.Wm82.a2.v1
Glyma.03G005200.1.Wm82.a2.v1	Glyma.03G005300.3.Wm82.a2.v1
Glyma.03G005300.3.Wm82.a2.v1	Glyma.03G005400.1.Wm82.a2.v1
Glyma.03G005500.1.Wm82.a2.v1	Glyma.03G005600.1.Wm82.a2.v1
Glyma.03G007000.1.Wm82.a2.v1	Glyma.03G007100.1.Wm82.a2.v1
Glyma.03G007700.1.Wm82.a2.v1	Glyma.03G007800.1.Wm82.a2.v1
Glyma.03G009900.1.Wm82.a2.v1	Glyma.03G010000.1.Wm82.a2.v1
Glyma.03G010500.1.Wm82.a2.v1	Glyma.03G010600.1.Wm82.a2.v1
Glyma.03G011700.1.Wm82.a2.v1	Glyma.03G011800.1.Wm82.a2.v1
Glyma.03G012800.2.Wm82.a2.v1	Glyma.03G012900.1.Wm82.a2.v1
Glyma.03G014000.2.Wm82.a2.v1	Glyma.03G014100.1.Wm82.a2.v1
Glyma.03G014300.1.Wm82.a2.v1	Glyma.03G014400.1.Wm82.a2.v1
Glyma.03G016300.1.Wm82.a2.v1	Glyma.03G016400.1.Wm82.a2.v1
Glyma.03G018200.1.Wm82.a2.v1	Glyma.03G018300.1.Wm82.a2.v1
Glyma.03G021500.1.Wm82.a2.v1	Glyma.03G021600.1.Wm82.a2.v1
Glyma.03G022000.1.Wm82.a2.v1	Glyma.03G022100.1.Wm82.a2.v1
Glyma.03G024200.1.Wm82.a2.v1	Glyma.03G024300.1.Wm82.a2.v1
Glyma.03G024300.1.Wm82.a2.v1	Glyma.03G024400.1.Wm82.a2.v1
Glyma.03G024400.1.Wm82.a2.v1	Glyma.03G024500.1.Wm82.a2.v1
Glyma.03G024800.1.Wm82.a2.v1	Glyma.03G024900.1.Wm82.a2.v1
Glyma.03G024900.1.Wm82.a2.v1	Glyma.03G025000.1.Wm82.a2.v1
Glyma.03G025700.1.Wm82.a2.v1	Glyma.03G025800.1.Wm82.a2.v1
Glyma.03G025800.1.Wm82.a2.v1	Glyma.03G025900.1.Wm82.a2.v1
Glyma.03G026300.1.Wm82.a2.v1	Glyma.03G026400.1.Wm82.a2.v1
Glyma.03G028500.1.Wm82.a2.v1	Glyma.03G028600.1.Wm82.a2.v1
Glyma.03G029000.1.Wm82.a2.v1	Glyma.03G029100.1.Wm82.a2.v1
Glyma.03G029100.1.Wm82.a2.v1	Glyma.03G029200.1.Wm82.a2.v1
Glyma.03G030300.1.Wm82.a2.v1	Glyma.03G030400.1.Wm82.a2.v1
Glyma.03G030800.1.Wm82.a2.v1	Glyma.03G030900.1.Wm82.a2.v1
Glyma.03G032500.1.Wm82.a2.v1	Glyma.03G032600.1.Wm82.a2.v1
Glyma.03G032600.1.Wm82.a2.v1	Glyma.03G032700.1.Wm82.a2.v1
Glyma.03G032700.1.Wm82.a2.v1	Glyma.03G032800.1.Wm82.a2.v1
Glyma.03G033300.1.Wm82.a2.v1	Glyma.03G033400.1.Wm82.a2.v1
Glyma.03G034400.1.Wm82.a2.v1	Glyma.03G034500.1.Wm82.a2.v1
Glyma.03G034800.1.Wm82.a2.v1	Glyma.03G034900.1.Wm82.a2.v1
Glyma.03G037000.1.Wm82.a2.v1	Glyma.03G037100.1.Wm82.a2.v1
Glyma.03G037300.2.Wm82.a2.v1	Glyma.03G037400.1.Wm82.a2.v1
Glyma.03G037800.1.Wm82.a2.v1	Glyma.03G037900.1.Wm82.a2.v1
Glyma.03G038100.1.Wm82.a2.v1	Glyma.03G038200.1.Wm82.a2.v1
Glyma.03G038200.1.Wm82.a2.v1	Glyma.03G038300.1.Wm82.a2.v1
Glyma.03G038500.1.Wm82.a2.v1	Glyma.03G038600.1.Wm82.a2.v1
Glyma.03G038600.1.Wm82.a2.v1	Glyma.03G038700.1.Wm82.a2.v1
Glyma.03G039600.1.Wm82.a2.v1	Glyma.03G039700.1.Wm82.a2.v1
Glyma.03G039700.1.Wm82.a2.v1	Glyma.03G039800.1.Wm82.a2.v1
Glyma.03G040300.1.Wm82.a2.v1	Glyma.03G040400.1.Wm82.a2.v1
Glyma.03G040900.1.Wm82.a2.v1	Glyma.03G041000.1.Wm82.a2.v1
Glyma.03G042100.1.Wm82.a2.v1	Glyma.03G042200.1.Wm82.a2.v1
Glyma.03G042400.1.Wm82.a2.v1	Glyma.03G042500.1.Wm82.a2.v1
Glyma.03G043500.1.Wm82.a2.v1	Glyma.03G043600.1.Wm82.a2.v1
Glyma.03G044400.1.Wm82.a2.v1	Glyma.03G044500.1.Wm82.a2.v1
Glyma.03G048500.2.Wm82.a2.v1	Glyma.03G048600.1.Wm82.a2.v1
Glyma.03G048700.1.Wm82.a2.v1	Glyma.03G048800.1.Wm82.a2.v1
Glyma.03G052900.1.Wm82.a2.v1	Glyma.03G053000.1.Wm82.a2.v1
Glyma.03G054900.1.Wm82.a2.v1	Glyma.03G055000.1.Wm82.a2.v1
Glyma.03G056100.1.Wm82.a2.v1	Glyma.03G056200.1.Wm82.a2.v1
Glyma.03G059600.1.Wm82.a2.v1	Glyma.03G059700.1.Wm82.a2.v1
Glyma.03G066600.1.Wm82.a2.v1	Glyma.03G066700.1.Wm82.a2.v1
Glyma.03G066700.1.Wm82.a2.v1	Glyma.03G066800.1.Wm82.a2.v1
Glyma.03G071800.1.Wm82.a2.v1	Glyma.03G071900.1.Wm82.a2.v1
Glyma.03G086100.1.Wm82.a2.v1	Glyma.03G086200.1.Wm82.a2.v1
Glyma.03G087000.1.Wm82.a2.v1	Glyma.03G087100.1.Wm82.a2.v1
Glyma.03G087600.1.Wm82.a2.v1	Glyma.03G087700.1.Wm82.a2.v1
Glyma.03G088000.1.Wm82.a2.v1	Glyma.03G088100.1.Wm82.a2.v1
Glyma.03G090200.1.Wm82.a2.v1	Glyma.03G090300.1.Wm82.a2.v1
Glyma.03G090500.1.Wm82.a2.v1	Glyma.03G090600.1.Wm82.a2.v1
Glyma.03G095700.1.Wm82.a2.v1	Glyma.03G095800.1.Wm82.a2.v1
Glyma.03G096000.1.Wm82.a2.v1	Glyma.03G096100.1.Wm82.a2.v1
Glyma.03G096300.1.Wm82.a2.v1	Glyma.03G096400.1.Wm82.a2.v1
Glyma.03G098300.1.Wm82.a2.v1	Glyma.03G098400.1.Wm82.a2.v1
Glyma.03G098500.1.Wm82.a2.v1	Glyma.03G098600.1.Wm82.a2.v1
Glyma.03G098800.1.Wm82.a2.v1	Glyma.03G098900.1.Wm82.a2.v1
Glyma.03G098900.1.Wm82.a2.v1	Glyma.03G099000.1.Wm82.a2.v1
Glyma.03G101200.1.Wm82.a2.v1	Glyma.03G101300.1.Wm82.a2.v1
Glyma.03G101700.1.Wm82.a2.v1	Glyma.03G101800.1.Wm82.a2.v1
Glyma.03G104700.1.Wm82.a2.v1	Glyma.03G104800.1.Wm82.a2.v1
Glyma.03G107500.1.Wm82.a2.v1	Glyma.03G107600.1.Wm82.a2.v1
Glyma.03G111700.1.Wm82.a2.v1	Glyma.03G111800.1.Wm82.a2.v1
Glyma.03G112000.1.Wm82.a2.v1	Glyma.03G112100.1.Wm82.a2.v1
Glyma.03G112600.1.Wm82.a2.v1	Glyma.03G112700.1.Wm82.a2.v1
Glyma.03G112700.1.Wm82.a2.v1	Glyma.03G112800.1.Wm82.a2.v1
Glyma.03G114700.1.Wm82.a2.v1	Glyma.03G114800.1.Wm82.a2.v1
Glyma.03G114900.1.Wm82.a2.v1	Glyma.03G115000.1.Wm82.a2.v1
Glyma.03G119700.1.Wm82.a2.v1	Glyma.03G119800.1.Wm82.a2.v1
Glyma.03G120000.4.Wm82.a2.v1	Glyma.03G120100.1.Wm82.a2.v1
Glyma.03G120800.1.Wm82.a2.v1	Glyma.03G120900.1.Wm82.a2.v1
Glyma.03G122900.1.Wm82.a2.v1	Glyma.03G123000.1.Wm82.a2.v1
Glyma.03G125400.1.Wm82.a2.v1	Glyma.03G125500.1.Wm82.a2.v1
Glyma.03G125500.1.Wm82.a2.v1	Glyma.03G125600.1.Wm82.a2.v1
Glyma.03G126600.1.Wm82.a2.v1	Glyma.03G126700.1.Wm82.a2.v1
Glyma.03G126700.1.Wm82.a2.v1	Glyma.03G126800.1.Wm82.a2.v1
Glyma.03G126800.1.Wm82.a2.v1	Glyma.03G126900.1.Wm82.a2.v1
Glyma.03G130100.1.Wm82.a2.v1	Glyma.03G130200.1.Wm82.a2.v1
Glyma.03G132600.1.Wm82.a2.v1	Glyma.03G132700.1.Wm82.a2.v1
Glyma.03G135200.1.Wm82.a2.v1	Glyma.03G135300.1.Wm82.a2.v1
Glyma.03G135300.1.Wm82.a2.v1	Glyma.03G135400.1.Wm82.a2.v1
Glyma.03G137700.1.Wm82.a2.v1	Glyma.03G137800.1.Wm82.a2.v1
Glyma.03G142000.1.Wm82.a2.v1	Glyma.03G142100.1.Wm82.a2.v1
Glyma.03G142200.1.Wm82.a2.v1	Glyma.03G142300.1.Wm82.a2.v1
Glyma.03G142600.1.Wm82.a2.v1	Glyma.03G142700.1.Wm82.a2.v1
Glyma.03G144200.1.Wm82.a2.v1	Glyma.03G144300.1.Wm82.a2.v1
Glyma.03G145300.1.Wm82.a2.v1	Glyma.03G145400.1.Wm82.a2.v1
Glyma.03G147700.1.Wm82.a2.v1	Glyma.03G147800.1.Wm82.a2.v1
Glyma.03G147800.1.Wm82.a2.v1	Glyma.03G147900.1.Wm82.a2.v1
Glyma.03G149000.1.Wm82.a2.v1	Glyma.03G149100.1.Wm82.a2.v1
Glyma.03G149200.1.Wm82.a2.v1	Glyma.03G149300.1.Wm82.a2.v1
Glyma.03G150400.1.Wm82.a2.v1	Glyma.03G150500.1.Wm82.a2.v1
Glyma.03G152400.1.Wm82.a2.v1	Glyma.03G152500.1.Wm82.a2.v1
Glyma.03G154400.1.Wm82.a2.v1	Glyma.03G154500.1.Wm82.a2.v1
Glyma.03G160100.1.Wm82.a2.v1	Glyma.03G160200.1.Wm82.a2.v1
Glyma.03G160200.1.Wm82.a2.v1	Glyma.03G160300.1.Wm82.a2.v1
Glyma.03G161400.1.Wm82.a2.v1	Glyma.03G161500.1.Wm82.a2.v1
Glyma.03G163400.1.Wm82.a2.v1	Glyma.03G163500.1.Wm82.a2.v1
Glyma.03G165000.1.Wm82.a2.v1	Glyma.03G165100.1.Wm82.a2.v1
Glyma.03G165700.1.Wm82.a2.v1	Glyma.03G165800.1.Wm82.a2.v1
Glyma.03G166200.1.Wm82.a2.v1	Glyma.03G166300.1.Wm82.a2.v1
Glyma.03G168000.1.Wm82.a2.v1	Glyma.03G168100.1.Wm82.a2.v1
Glyma.03G168100.1.Wm82.a2.v1	Glyma.03G168200.1.Wm82.a2.v1
Glyma.03G169300.1.Wm82.a2.v1	Glyma.03G169400.1.Wm82.a2.v1
Glyma.03G170100.1.Wm82.a2.v1	Glyma.03G170200.1.Wm82.a2.v1
Glyma.03G170400.1.Wm82.a2.v1	Glyma.03G170500.1.Wm82.a2.v1
Glyma.03G171500.1.Wm82.a2.v1	Glyma.03G171600.1.Wm82.a2.v1
Glyma.03G173100.1.Wm82.a2.v1	Glyma.03G173200.1.Wm82.a2.v1
Glyma.03G174700.1.Wm82.a2.v1	Glyma.03G174800.1.Wm82.a2.v1
Glyma.03G179900.1.Wm82.a2.v1	Glyma.03G180000.1.Wm82.a2.v1
Glyma.03G181600.1.Wm82.a2.v1	Glyma.03G181700.1.Wm82.a2.v1
Glyma.03G183100.1.Wm82.a2.v1	Glyma.03G183200.1.Wm82.a2.v1
Glyma.03G184600.1.Wm82.a2.v1	Glyma.03G184700.1.Wm82.a2.v1
Glyma.03G185000.1.Wm82.a2.v1	Glyma.03G185100.1.Wm82.a2.v1
Glyma.03G185500.1.Wm82.a2.v1	Glyma.03G185600.1.Wm82.a2.v1
Glyma.03G186900.1.Wm82.a2.v1	Glyma.03G187000.1.Wm82.a2.v1
Glyma.03G187200.1.Wm82.a2.v1	Glyma.03G187300.1.Wm82.a2.v1
Glyma.03G187300.1.Wm82.a2.v1	Glyma.03G187400.1.Wm82.a2.v1
Glyma.03G187400.1.Wm82.a2.v1	Glyma.03G187500.1.Wm82.a2.v1
Glyma.03G192600.1.Wm82.a2.v1	Glyma.03G192700.1.Wm82.a2.v1
Glyma.03G192700.1.Wm82.a2.v1	Glyma.03G192800.1.Wm82.a2.v1
Glyma.03G194100.1.Wm82.a2.v1	Glyma.03G194200.1.Wm82.a2.v1
Glyma.03G199300.1.Wm82.a2.v1	Glyma.03G199400.1.Wm82.a2.v1
Glyma.03G201000.1.Wm82.a2.v1	Glyma.03G201100.1.Wm82.a2.v1
Glyma.03G201100.1.Wm82.a2.v1	Glyma.03G201200.1.Wm82.a2.v1
Glyma.03G201200.1.Wm82.a2.v1	Glyma.03G201300.1.Wm82.a2.v1
Glyma.03G201300.1.Wm82.a2.v1	Glyma.03G201400.1.Wm82.a2.v1
Glyma.03G201400.1.Wm82.a2.v1	Glyma.03G201500.1.Wm82.a2.v1
Glyma.03G208100.1.Wm82.a2.v1	Glyma.03G208200.1.Wm82.a2.v1
Glyma.03G215900.1.Wm82.a2.v1	Glyma.03G216000.1.Wm82.a2.v1
Glyma.03G222600.1.Wm82.a2.v1	Glyma.03G222700.1.Wm82.a2.v1
Glyma.03G232400.1.Wm82.a2.v1	Glyma.03G232500.1.Wm82.a2.v1
Glyma.03G232500.1.Wm82.a2.v1	Glyma.03G232600.1.Wm82.a2.v1
Glyma.03G233800.1.Wm82.a2.v1	Glyma.03G233900.1.Wm82.a2.v1
Glyma.03G234400.1.Wm82.a2.v1	Glyma.03G234500.1.Wm82.a2.v1
Glyma.03G238800.1.Wm82.a2.v1	Glyma.03G238900.1.Wm82.a2.v1
Glyma.03G242100.1.Wm82.a2.v1	Glyma.03G242200.1.Wm82.a2.v1
Glyma.03G244300.1.Wm82.a2.v1	Glyma.03G244400.1.Wm82.a2.v1
Glyma.03G248400.1.Wm82.a2.v1	Glyma.03G248500.1.Wm82.a2.v1
Glyma.03G248500.1.Wm82.a2.v1	Glyma.03G248600.1.Wm82.a2.v1
Glyma.03G248600.1.Wm82.a2.v1	Glyma.03G248700.1.Wm82.a2.v1
Glyma.03G257000.2.Wm82.a2.v1	Glyma.03G257100.1.Wm82.a2.v1
Glyma.04G003300.1.Wm82.a2.v1	Glyma.04G003400.1.Wm82.a2.v1
Glyma.04G005900.1.Wm82.a2.v1	Glyma.04G006000.1.Wm82.a2.v1
Glyma.04G006400.1.Wm82.a2.v1	Glyma.04G006500.1.Wm82.a2.v1
Glyma.04G006700.1.Wm82.a2.v1	Glyma.04G006800.1.Wm82.a2.v1
Glyma.04G006800.1.Wm82.a2.v1	Glyma.04G006900.1.Wm82.a2.v1
Glyma.04G012100.3.Wm82.a2.v1	Glyma.04G012200.1.Wm82.a2.v1
Glyma.04G014700.1.Wm82.a2.v1	Glyma.04G014800.1.Wm82.a2.v1
Glyma.04G021300.1.Wm82.a2.v1	Glyma.04G021400.1.Wm82.a2.v1
Glyma.04G022300.1.Wm82.a2.v1	Glyma.04G022400.1.Wm82.a2.v1
Glyma.04G022400.1.Wm82.a2.v1	Glyma.04G022500.1.Wm82.a2.v1
Glyma.04G022500.1.Wm82.a2.v1	Glyma.04G022600.1.Wm82.a2.v1
Glyma.04G022800.1.Wm82.a2.v1	Glyma.04G022900.1.Wm82.a2.v1
Glyma.04G022900.1.Wm82.a2.v1	Glyma.04G023000.1.Wm82.a2.v1
Glyma.04G023300.1.Wm82.a2.v1	Glyma.04G023400.1.Wm82.a2.v1
Glyma.04G029100.4.Wm82.a2.v1	Glyma.04G029200.1.Wm82.a2.v1
Glyma.04G030700.1.Wm82.a2.v1	Glyma.04G030800.2.Wm82.a2.v1
Glyma.04G033900.1.Wm82.a2.v1	Glyma.04G034000.1.Wm82.a2.v1
Glyma.04G035400.1.Wm82.a2.v1	Glyma.04G035500.1.Wm82.a2.v1
Glyma.04G037800.1.Wm82.a2.v1	Glyma.04G037900.1.Wm82.a2.v1
Glyma.04G039700.1.Wm82.a2.v1	Glyma.04G039800.6.Wm82.a2.v1
Glyma.04G039900.1.Wm82.a2.v1	Glyma.04G040000.1.Wm82.a2.v1
Glyma.04G040200.1.Wm82.a2.v1	Glyma.04G040300.1.Wm82.a2.v1
Glyma.04G040300.1.Wm82.a2.v1	Glyma.04G040400.1.Wm82.a2.v1
Glyma.04G040400.1.Wm82.a2.v1	Glyma.04G040500.1.Wm82.a2.v1
Glyma.04G042400.1.Wm82.a2.v1	Glyma.04G042500.1.Wm82.a2.v1
Glyma.04G042500.1.Wm82.a2.v1	Glyma.04G042600.1.Wm82.a2.v1
Glyma.04G043400.1.Wm82.a2.v1	Glyma.04G043500.1.Wm82.a2.v1
Glyma.04G043500.1.Wm82.a2.v1	Glyma.04G043600.1.Wm82.a2.v1
Glyma.04G043600.1.Wm82.a2.v1	Glyma.04G043700.1.Wm82.a2.v1
Glyma.04G053300.1.Wm82.a2.v1	Glyma.04G053400.1.Wm82.a2.v1
Glyma.04G054400.1.Wm82.a2.v1	Glyma.04G054500.1.Wm82.a2.v1
Glyma.04G056700.1.Wm82.a2.v1	Glyma.04G056800.1.Wm82.a2.v1
Glyma.04G061700.8.Wm82.a2.v1	Glyma.04G061800.1.Wm82.a2.v1
Glyma.04G068200.1.Wm82.a2.v1	Glyma.04G068300.1.Wm82.a2.v1
Glyma.04G069100.1.Wm82.a2.v1	Glyma.04G069200.1.Wm82.a2.v1
Glyma.04G069200.1.Wm82.a2.v1	Glyma.04G069300.1.Wm82.a2.v1
Glyma.04G070500.1.Wm82.a2.v1	Glyma.04G070600.1.Wm82.a2.v1
Glyma.04G072700.1.Wm82.a2.v1	Glyma.04G072800.1.Wm82.a2.v1
Glyma.04G081300.1.Wm82.a2.v1	Glyma.04G081400.1.Wm82.a2.v1
Glyma.04G083500.1.Wm82.a2.v1	Glyma.04G083600.1.Wm82.a2.v1
Glyma.04G083700.1.Wm82.a2.v1	Glyma.04G083800.1.Wm82.a2.v1
Glyma.04G085900.1.Wm82.a2.v1	Glyma.04G086000.1.Wm82.a2.v1
Glyma.04G088700.1.Wm82.a2.v1	Glyma.04G088800.1.Wm82.a2.v1
Glyma.04G091100.1.Wm82.a2.v1	Glyma.04G091200.1.Wm82.a2.v1
Glyma.04G091200.1.Wm82.a2.v1	Glyma.04G091300.1.Wm82.a2.v1
Glyma.04G094200.1.Wm82.a2.v1	Glyma.04G094300.2.Wm82.a2.v1
Glyma.04G100300.1.Wm82.a2.v1	Glyma.04G100400.1.Wm82.a2.v1
Glyma.04G102600.1.Wm82.a2.v1	Glyma.04G102700.1.Wm82.a2.v1
Glyma.04G102700.1.Wm82.a2.v1	Glyma.04G102800.1.Wm82.a2.v1
Glyma.04G103200.1.Wm82.a2.v1	Glyma.04G103300.1.Wm82.a2.v1
Glyma.04G104300.2.Wm82.a2.v1	Glyma.04G104400.1.Wm82.a2.v1
Glyma.04G112400.1.Wm82.a2.v1	Glyma.04G112500.2.Wm82.a2.v1
Glyma.04G113300.1.Wm82.a2.v1	Glyma.04G113400.1.Wm82.a2.v1
Glyma.04G113400.1.Wm82.a2.v1	Glyma.04G113500.1.Wm82.a2.v1
Glyma.04G113500.1.Wm82.a2.v1	Glyma.04G113600.1.Wm82.a2.v1
Glyma.04G116000.1.Wm82.a2.v1	Glyma.04G116100.1.Wm82.a2.v1
Glyma.04G118300.1.Wm82.a2.v1	Glyma.04G118400.1.Wm82.a2.v1
Glyma.04G119100.1.Wm82.a2.v1	Glyma.04G119200.1.Wm82.a2.v1
Glyma.04G125900.1.Wm82.a2.v1	Glyma.04G126000.1.Wm82.a2.v1
Glyma.04G131100.1.Wm82.a2.v1	Glyma.04G131200.1.Wm82.a2.v1
Glyma.04G132500.1.Wm82.a2.v1	Glyma.04G132600.1.Wm82.a2.v1
Glyma.04G136200.1.Wm82.a2.v1	Glyma.04G136300.1.Wm82.a2.v1
Glyma.04G136400.1.Wm82.a2.v1	Glyma.04G136500.1.Wm82.a2.v1
Glyma.04G137100.2.Wm82.a2.v1	Glyma.04G137200.1.Wm82.a2.v1
Glyma.04G143900.1.Wm82.a2.v1	Glyma.04G144000.1.Wm82.a2.v1
Glyma.04G144000.1.Wm82.a2.v1	Glyma.04G144100.1.Wm82.a2.v1
Glyma.04G144100.1.Wm82.a2.v1	Glyma.04G144200.1.Wm82.a2.v1
Glyma.04G153400.1.Wm82.a2.v1	Glyma.04G153500.1.Wm82.a2.v1
Glyma.04G157500.1.Wm82.a2.v1	Glyma.04G157600.1.Wm82.a2.v1
Glyma.04G157600.1.Wm82.a2.v1	Glyma.04G157700.1.Wm82.a2.v1
Glyma.04G168600.1.Wm82.a2.v1	Glyma.04G168700.1.Wm82.a2.v1
Glyma.04G168700.1.Wm82.a2.v1	Glyma.04G168800.1.Wm82.a2.v1
Glyma.04G175900.2.Wm82.a2.v1	Glyma.04G176000.1.Wm82.a2.v1
Glyma.04G187000.1.Wm82.a2.v1	Glyma.04G187100.1.Wm82.a2.v1
Glyma.04G191900.1.Wm82.a2.v1	Glyma.04G192000.1.Wm82.a2.v1
Glyma.04G193400.1.Wm82.a2.v1	Glyma.04G193500.1.Wm82.a2.v1
Glyma.04G197400.1.Wm82.a2.v1	Glyma.04G197500.1.Wm82.a2.v1
Glyma.04G197700.1.Wm82.a2.v1	Glyma.04G197800.1.Wm82.a2.v1
Glyma.04G198400.1.Wm82.a2.v1	Glyma.04G198500.1.Wm82.a2.v1
Glyma.04G198500.1.Wm82.a2.v1	Glyma.04G198600.1.Wm82.a2.v1
Glyma.04G204200.1.Wm82.a2.v1	Glyma.04G204300.1.Wm82.a2.v1
Glyma.04G209100.1.Wm82.a2.v1	Glyma.04G209200.1.Wm82.a2.v1
Glyma.04G216400.1.Wm82.a2.v1	Glyma.04G216500.1.Wm82.a2.v1
Glyma.04G219200.1.Wm82.a2.v1	Glyma.04G219300.1.Wm82.a2.v1
Glyma.04G221100.1.Wm82.a2.v1	Glyma.04G221200.1.Wm82.a2.v1
Glyma.04G227300.1.Wm82.a2.v1	Glyma.04G227400.1.Wm82.a2.v1
Glyma.04G227500.1.Wm82.a2.v1	Glyma.04G227600.1.Wm82.a2.v1
Glyma.04G227700.1.Wm82.a2.v1	Glyma.04G227800.1.Wm82.a2.v1
Glyma.04G228800.1.Wm82.a2.v1	Glyma.04G228900.1.Wm82.a2.v1
Glyma.04G229400.1.Wm82.a2.v1	Glyma.04G229500.1.Wm82.a2.v1
Glyma.04G240000.1.Wm82.a2.v1	Glyma.04G240100.1.Wm82.a2.v1
Glyma.04G240100.1.Wm82.a2.v1	Glyma.04G240200.1.Wm82.a2.v1
Glyma.04G244000.1.Wm82.a2.v1	Glyma.04G244100.1.Wm82.a2.v1
Glyma.04G247900.1.Wm82.a2.v1	Glyma.04G248000.1.Wm82.a2.v1
Glyma.04G248700.1.Wm82.a2.v1	Glyma.04G248800.1.Wm82.a2.v1
Glyma.04G250800.1.Wm82.a2.v1	Glyma.04G250900.1.Wm82.a2.v1
Glyma.04G251000.1.Wm82.a2.v1	Glyma.04G251100.1.Wm82.a2.v1
Glyma.05G003000.1.Wm82.a2.v1	Glyma.05G003100.1.Wm82.a2.v1
Glyma.05G003100.1.Wm82.a2.v1	Glyma.05G003200.1.Wm82.a2.v1
Glyma.05G008600.1.Wm82.a2.v1	Glyma.05G008700.1.Wm82.a2.v1
Glyma.05G008900.1.Wm82.a2.v1	Glyma.05G009000.1.Wm82.a2.v1
Glyma.05G009000.1.Wm82.a2.v1	Glyma.05G009100.1.Wm82.a2.v1
Glyma.05G021800.1.Wm82.a2.v1	Glyma.05G021900.1.Wm82.a2.v1
Glyma.05G021900.1.Wm82.a2.v1	Glyma.05G022000.1.Wm82.a2.v1
Glyma.05G022000.1.Wm82.a2.v1	Glyma.05G022100.1.Wm82.a2.v1
Glyma.05G023600.1.Wm82.a2.v1	Glyma.05G023700.1.Wm82.a2.v1
Glyma.05G023700.1.Wm82.a2.v1	Glyma.05G023800.1.Wm82.a2.v1
Glyma.05G029100.1.Wm82.a2.v1	Glyma.05G029200.1.Wm82.a2.v1
Glyma.05G030400.1.Wm82.a2.v1	Glyma.05G030500.1.Wm82.a2.v1
Glyma.05G030500.1.Wm82.a2.v1	Glyma.05G030600.1.Wm82.a2.v1
Glyma.05G035400.1.Wm82.a2.v1	Glyma.05G035500.1.Wm82.a2.v1
Glyma.05G039200.1.Wm82.a2.v1	Glyma.05G039300.1.Wm82.a2.v1
Glyma.05G042500.1.Wm82.a2.v1	Glyma.05G042600.1.Wm82.a2.v1
Glyma.05G043000.1.Wm82.a2.v1	Glyma.05G043100.1.Wm82.a2.v1
Glyma.05G051400.1.Wm82.a2.v1	Glyma.05G051500.1.Wm82.a2.v1
Glyma.05G052300.1.Wm82.a2.v1	Glyma.05G052400.1.Wm82.a2.v1
Glyma.05G054000.1.Wm82.a2.v1	Glyma.05G054100.1.Wm82.a2.v1
Glyma.05G054800.1.Wm82.a2.v1	Glyma.05G054900.1.Wm82.a2.v1
Glyma.05G057000.1.Wm82.a2.v1	Glyma.05G057100.1.Wm82.a2.v1
Glyma.05G057100.1.Wm82.a2.v1	Glyma.05G057200.1.Wm82.a2.v1
Glyma.05G057200.1.Wm82.a2.v1	Glyma.05G057300.1.Wm82.a2.v1
Glyma.05G057400.1.Wm82.a2.v1	Glyma.05G057500.1.Wm82.a2.v1
Glyma.05G057700.1.Wm82.a2.v1	Glyma.05G057800.1.Wm82.a2.v1
Glyma.05G068700.1.Wm82.a2.v1	Glyma.05G068800.1.Wm82.a2.v1
Glyma.05G069600.1.Wm82.a2.v1	Glyma.05G069700.1.Wm82.a2.v1
Glyma.05G071300.1.Wm82.a2.v1	Glyma.05G071400.1.Wm82.a2.v1
Glyma.05G072700.1.Wm82.a2.v1	Glyma.05G072800.1.Wm82.a2.v1
Glyma.05G075100.1.Wm82.a2.v1	Glyma.05G075200.1.Wm82.a2.v1
Glyma.05G080400.1.Wm82.a2.v1	Glyma.05G080500.1.Wm82.a2.v1
Glyma.05G082200.1.Wm82.a2.v1	Glyma.05G082300.1.Wm82.a2.v1
Glyma.05G082300.1.Wm82.a2.v1	Glyma.05G082400.1.Wm82.a2.v1
Glyma.05G082400.1.Wm82.a2.v1	Glyma.05G082500.2.Wm82.a2.v1
Glyma.05G083900.1.Wm82.a2.v1	Glyma.05G084000.1.Wm82.a2.v1
Glyma.05G099900.1.Wm82.a2.v1	Glyma.05G100000.1.Wm82.a2.v1
Glyma.05G102800.1.Wm82.a2.v1	Glyma.05G102900.1.Wm82.a2.v1
Glyma.05G104900.1.Wm82.a2.v1	Glyma.05G105000.3.Wm82.a2.v1
Glyma.05G119500.1.Wm82.a2.v1	Glyma.05G119600.1.Wm82.a2.v1
Glyma.05G121200.1.Wm82.a2.v1	Glyma.05G121300.1.Wm82.a2.v1
Glyma.05G121300.1.Wm82.a2.v1	Glyma.05G121400.1.Wm82.a2.v1
Glyma.05G121500.1.Wm82.a2.v1	Glyma.05G121600.1.Wm82.a2.v1
Glyma.05G121800.1.Wm82.a2.v1	Glyma.05G121900.1.Wm82.a2.v1
Glyma.05G123700.1.Wm82.a2.v1	Glyma.05G123800.1.Wm82.a2.v1
Glyma.05G123800.1.Wm82.a2.v1	Glyma.05G123900.1.Wm82.a2.v1
Glyma.05G123900.1.Wm82.a2.v1	Glyma.05G124000.1.Wm82.a2.v1
Glyma.05G124800.1.Wm82.a2.v1	Glyma.05G124900.1.Wm82.a2.v1
Glyma.05G124900.1.Wm82.a2.v1	Glyma.05G125000.1.Wm82.a2.v1
Glyma.05G125000.1.Wm82.a2.v1	Glyma.05G125100.1.Wm82.a2.v1
Glyma.05G125800.1.Wm82.a2.v1	Glyma.05G125900.1.Wm82.a2.v1
Glyma.05G126700.1.Wm82.a2.v1	Glyma.05G126800.1.Wm82.a2.v1
Glyma.05G126800.1.Wm82.a2.v1	Glyma.05G126900.1.Wm82.a2.v1
Glyma.05G128900.1.Wm82.a2.v1	Glyma.05G129000.1.Wm82.a2.v1
Glyma.05G136200.1.Wm82.a2.v1	Glyma.05G136300.1.Wm82.a2.v1
Glyma.05G136300.1.Wm82.a2.v1	Glyma.05G136400.1.Wm82.a2.v1
Glyma.05G137500.1.Wm82.a2.v1	Glyma.05G137600.1.Wm82.a2.v1
Glyma.05G141300.9.Wm82.a2.v1	Glyma.05G141400.1.Wm82.a2.v1
Glyma.05G146400.1.Wm82.a2.v1	Glyma.05G146500.1.Wm82.a2.v1
Glyma.05G150600.1.Wm82.a2.v1	Glyma.05G150700.1.Wm82.a2.v1
Glyma.05G153100.1.Wm82.a2.v1	Glyma.05G153200.1.Wm82.a2.v1
Glyma.05G154300.1.Wm82.a2.v1	Glyma.05G154400.1.Wm82.a2.v1
Glyma.05G161300.1.Wm82.a2.v1	Glyma.05G161400.1.Wm82.a2.v1
Glyma.05G161400.1.Wm82.a2.v1	Glyma.05G161500.1.Wm82.a2.v1
Glyma.05G161500.1.Wm82.a2.v1	Glyma.05G161600.1.Wm82.a2.v1
Glyma.05G164600.1.Wm82.a2.v1	Glyma.05G164700.1.Wm82.a2.v1
Glyma.05G164700.1.Wm82.a2.v1	Glyma.05G164800.1.Wm82.a2.v1
Glyma.05G164900.1.Wm82.a2.v1	Glyma.05G165000.1.Wm82.a2.v1
Glyma.05G169100.1.Wm82.a2.v1	Glyma.05G169200.1.Wm82.a2.v1
Glyma.05G170000.1.Wm82.a2.v1	Glyma.05G170100.1.Wm82.a2.v1
Glyma.05G171800.1.Wm82.a2.v1	Glyma.05G171900.1.Wm82.a2.v1
Glyma.05G171900.1.Wm82.a2.v1	Glyma.05G172000.1.Wm82.a2.v1
Glyma.05G173300.1.Wm82.a2.v1	Glyma.05G173400.1.Wm82.a2.v1
Glyma.05G174700.6.Wm82.a2.v1	Glyma.05G174800.3.Wm82.a2.v1
Glyma.05G184000.1.Wm82.a2.v1	Glyma.05G184100.1.Wm82.a2.v1
Glyma.05G186300.1.Wm82.a2.v1	Glyma.05G186400.1.Wm82.a2.v1
Glyma.05G190300.1.Wm82.a2.v1	Glyma.05G190400.1.Wm82.a2.v1
Glyma.05G191000.1.Wm82.a2.v1	Glyma.05G191100.1.Wm82.a2.v1
Glyma.05G196900.3.Wm82.a2.v1	Glyma.05G197000.1.Wm82.a2.v1
Glyma.05G203200.1.Wm82.a2.v1	Glyma.05G203300.1.Wm82.a2.v1
Glyma.05G203300.1.Wm82.a2.v1	Glyma.05G203400.1.Wm82.a2.v1
Glyma.05G206900.1.Wm82.a2.v1	Glyma.05G207000.1.Wm82.a2.v1
Glyma.05G214100.1.Wm82.a2.v1	Glyma.05G214200.1.Wm82.a2.v1
Glyma.05G215000.1.Wm82.a2.v1	Glyma.05G215100.1.Wm82.a2.v1
Glyma.05G215300.1.Wm82.a2.v1	Glyma.05G215400.1.Wm82.a2.v1
Glyma.05G223300.1.Wm82.a2.v1	Glyma.05G223400.1.Wm82.a2.v1
Glyma.05G225600.1.Wm82.a2.v1	Glyma.05G225700.2.Wm82.a2.v1
Glyma.05G227200.1.Wm82.a2.v1	Glyma.05G227300.1.Wm82.a2.v1
Glyma.05G231800.1.Wm82.a2.v1	Glyma.05G231900.1.Wm82.a2.v1
Glyma.05G233300.1.Wm82.a2.v1	Glyma.05G233400.1.Wm82.a2.v1
Glyma.05G236200.1.Wm82.a2.v1	Glyma.05G236300.1.Wm82.a2.v1
Glyma.05G236800.1.Wm82.a2.v1	Glyma.05G236900.1.Wm82.a2.v1
Glyma.05G242300.1.Wm82.a2.v1	Glyma.05G242400.1.Wm82.a2.v1
Glyma.05G244300.1.Wm82.a2.v1	Glyma.05G244400.1.Wm82.a2.v1
Glyma.05G247800.1.Wm82.a2.v1	Glyma.05G247900.1.Wm82.a2.v1
Glyma.06G005600.1.Wm82.a2.v1	Glyma.06G005700.1.Wm82.a2.v1
Glyma.06G006100.1.Wm82.a2.v1	Glyma.06G006200.1.Wm82.a2.v1
Glyma.06G006400.1.Wm82.a2.v1	Glyma.06G006500.1.Wm82.a2.v1
Glyma.06G006600.1.Wm82.a2.v1	Glyma.06G006700.1.Wm82.a2.v1
Glyma.06G006700.1.Wm82.a2.v1	Glyma.06G006800.1.Wm82.a2.v1
Glyma.06G011900.1.Wm82.a2.v1	Glyma.06G012000.2.Wm82.a2.v1
Glyma.06G014700.1.Wm82.a2.v1	Glyma.06G014800.1.Wm82.a2.v1
Glyma.06G016900.3.Wm82.a2.v1	Glyma.06G017000.1.Wm82.a2.v1
Glyma.06G021700.1.Wm82.a2.v1	Glyma.06G021800.1.Wm82.a2.v1
Glyma.06G022500.1.Wm82.a2.v1	Glyma.06G022600.1.Wm82.a2.v1
Glyma.06G022700.1.Wm82.a2.v1	Glyma.06G022800.1.Wm82.a2.v1
Glyma.06G022800.1.Wm82.a2.v1	Glyma.06G022900.1.Wm82.a2.v1
Glyma.06G026200.1.Wm82.a2.v1	Glyma.06G026300.1.Wm82.a2.v1
Glyma.06G028100.1.Wm82.a2.v1	Glyma.06G028200.1.Wm82.a2.v1
Glyma.06G029100.2.Wm82.a2.v1	Glyma.06G029200.1.Wm82.a2.v1
Glyma.06G031000.1.Wm82.a2.v1	Glyma.06G031100.1.Wm82.a2.v1
Glyma.06G034100.1.Wm82.a2.v1	Glyma.06G034200.1.Wm82.a2.v1
Glyma.06G035200.1.Wm82.a2.v1	Glyma.06G035300.1.Wm82.a2.v1
Glyma.06G039300.1.Wm82.a2.v1	Glyma.06G039400.1.Wm82.a2.v1
Glyma.06G041200.1.Wm82.a2.v1	Glyma.06G041300.1.Wm82.a2.v1
Glyma.06G043900.1.Wm82.a2.v1	Glyma.06G044000.1.Wm82.a2.v1
Glyma.06G053800.1.Wm82.a2.v1	Glyma.06G053900.1.Wm82.a2.v1
Glyma.06G057100.1.Wm82.a2.v1	Glyma.06G057200.1.Wm82.a2.v1
Glyma.06G062600.1.Wm82.a2.v1	Glyma.06G062700.1.Wm82.a2.v1
Glyma.06G062700.1.Wm82.a2.v1	Glyma.06G062800.1.Wm82.a2.v1
Glyma.06G064100.1.Wm82.a2.v1	Glyma.06G064200.1.Wm82.a2.v1
Glyma.06G068600.1.Wm82.a2.v1	Glyma.06G068700.1.Wm82.a2.v1
Glyma.06G070500.1.Wm82.a2.v1	Glyma.06G070600.1.Wm82.a2.v1
Glyma.06G070600.1.Wm82.a2.v1	Glyma.06G070700.1.Wm82.a2.v1
Glyma.06G070900.1.Wm82.a2.v1	Glyma.06G071000.1.Wm82.a2.v1
Glyma.06G073400.1.Wm82.a2.v1	Glyma.06G073500.1.Wm82.a2.v1
Glyma.06G073900.1.Wm82.a2.v1	Glyma.06G074000.1.Wm82.a2.v1
Glyma.06G083000.1.Wm82.a2.v1	Glyma.06G083100.1.Wm82.a2.v1
Glyma.06G083100.1.Wm82.a2.v1	Glyma.06G083200.1.Wm82.a2.v1
Glyma.06G083900.1.Wm82.a2.v1	Glyma.06G084000.1.Wm82.a2.v1
Glyma.06G085000.1.Wm82.a2.v1	Glyma.06G085100.5.Wm82.a2.v1
Glyma.06G085200.4.Wm82.a2.v1	Glyma.06G085300.2.Wm82.a2.v1
Glyma.06G087200.1.Wm82.a2.v1	Glyma.06G087300.1.Wm82.a2.v1
Glyma.06G088200.2.Wm82.a2.v1	Glyma.06G088300.2.Wm82.a2.v1
Glyma.06G088700.1.Wm82.a2.v1	Glyma.06G088800.1.Wm82.a2.v1
Glyma.06G090700.1.Wm82.a2.v1	Glyma.06G090800.1.Wm82.a2.v1
Glyma.06G092800.1.Wm82.a2.v1	Glyma.06G092900.1.Wm82.a2.v1
Glyma.06G096000.1.Wm82.a2.v1	Glyma.06G096100.1.Wm82.a2.v1
Glyma.06G097900.1.Wm82.a2.v1	Glyma.06G098000.1.Wm82.a2.v1
Glyma.06G103900.1.Wm82.a2.v1	Glyma.06G104000.1.Wm82.a2.v1
Glyma.06G104400.1.Wm82.a2.v1	Glyma.06G104500.1.Wm82.a2.v1
Glyma.06G106300.1.Wm82.a2.v1	Glyma.06G106400.1.Wm82.a2.v1
Glyma.06G110900.1.Wm82.a2.v1	Glyma.06G111000.1.Wm82.a2.v1
Glyma.06G111700.1.Wm82.a2.v1	Glyma.06G111800.1.Wm82.a2.v1
Glyma.06G111900.1.Wm82.a2.v1	Glyma.06G112000.1.Wm82.a2.v1
Glyma.06G112000.1.Wm82.a2.v1	Glyma.06G112100.1.Wm82.a2.v1
Glyma.06G114700.1.Wm82.a2.v1	Glyma.06G114800.1.Wm82.a2.v1
Glyma.06G118500.1.Wm82.a2.v1	Glyma.06G118600.1.Wm82.a2.v1
Glyma.06G119200.1.Wm82.a2.v1	Glyma.06G119300.1.Wm82.a2.v1
Glyma.06G123200.1.Wm82.a2.v1	Glyma.06G123300.1.Wm82.a2.v1
Glyma.06G123500.1.Wm82.a2.v1	Glyma.06G123600.1.Wm82.a2.v1
Glyma.06G123700.1.Wm82.a2.v1	Glyma.06G123800.1.Wm82.a2.v1
Glyma.06G128100.1.Wm82.a2.v1	Glyma.06G128200.1.Wm82.a2.v1
Glyma.06G129900.1.Wm82.a2.v1	Glyma.06G130000.1.Wm82.a2.v1
Glyma.06G130400.1.Wm82.a2.v1	Glyma.06G130500.1.Wm82.a2.v1
Glyma.06G130500.1.Wm82.a2.v1	Glyma.06G130600.1.Wm82.a2.v1
Glyma.06G135200.1.Wm82.a2.v1	Glyma.06G135300.2.Wm82.a2.v1
Glyma.06G135900.1.Wm82.a2.v1	Glyma.06G136000.1.Wm82.a2.v1
Glyma.06G137100.1.Wm82.a2.v1	Glyma.06G137200.1.Wm82.a2.v1
Glyma.06G137200.1.Wm82.a2.v1	Glyma.06G137300.1.Wm82.a2.v1
Glyma.06G137700.1.Wm82.a2.v1	Glyma.06G137800.1.Wm82.a2.v1
Glyma.06G138600.1.Wm82.a2.v1	Glyma.06G138700.1.Wm82.a2.v1
Glyma.06G144600.1.Wm82.a2.v1	Glyma.06G144700.1.Wm82.a2.v1
Glyma.06G148100.1.Wm82.a2.v1	Glyma.06G148200.1.Wm82.a2.v1
Glyma.06G149400.1.Wm82.a2.v1	Glyma.06G149500.1.Wm82.a2.v1
Glyma.06G149500.1.Wm82.a2.v1	Glyma.06G149600.1.Wm82.a2.v1
Glyma.06G156600.1.Wm82.a2.v1	Glyma.06G156700.1.Wm82.a2.v1
Glyma.06G159200.1.Wm82.a2.v1	Glyma.06G159300.1.Wm82.a2.v1
Glyma.06G160300.1.Wm82.a2.v1	Glyma.06G160400.1.Wm82.a2.v1
Glyma.06G166900.1.Wm82.a2.v1	Glyma.06G167000.1.Wm82.a2.v1
Glyma.06G168000.1.Wm82.a2.v1	Glyma.06G168100.1.Wm82.a2.v1
Glyma.06G170300.1.Wm82.a2.v1	Glyma.06G170400.1.Wm82.a2.v1
Glyma.06G172600.1.Wm82.a2.v1	Glyma.06G172700.1.Wm82.a2.v1
Glyma.06G173800.1.Wm82.a2.v1	Glyma.06G173900.1.Wm82.a2.v1
Glyma.06G176100.1.Wm82.a2.v1	Glyma.06G176200.1.Wm82.a2.v1
Glyma.06G176400.2.Wm82.a2.v1	Glyma.06G176500.1.Wm82.a2.v1
Glyma.06G177500.1.Wm82.a2.v1	Glyma.06G177600.1.Wm82.a2.v1
Glyma.06G187200.1.Wm82.a2.v1	Glyma.06G187300.1.Wm82.a2.v1
Glyma.06G187300.1.Wm82.a2.v1	Glyma.06G187400.2.Wm82.a2.v1
Glyma.06G191300.1.Wm82.a2.v1	Glyma.06G191400.4.Wm82.a2.v1
Glyma.06G193400.1.Wm82.a2.v1	Glyma.06G193500.1.Wm82.a2.v1
Glyma.06G197000.1.Wm82.a2.v1	Glyma.06G197100.1.Wm82.a2.v1
Glyma.06G197100.1.Wm82.a2.v1	Glyma.06G197200.1.Wm82.a2.v1
Glyma.06G200300.1.Wm82.a2.v1	Glyma.06G200400.1.Wm82.a2.v1
Glyma.06G200400.1.Wm82.a2.v1	Glyma.06G200500.1.Wm82.a2.v1
Glyma.06G201000.1.Wm82.a2.v1	Glyma.06G201100.1.Wm82.a2.v1
Glyma.06G202300.1.Wm82.a2.v1	Glyma.06G202400.1.Wm82.a2.v1
Glyma.06G225400.1.Wm82.a2.v1	Glyma.06G225500.1.Wm82.a2.v1
Glyma.06G226900.1.Wm82.a2.v1	Glyma.06G227000.1.Wm82.a2.v1
Glyma.06G230000.1.Wm82.a2.v1	Glyma.06G230100.1.Wm82.a2.v1
Glyma.06G233600.1.Wm82.a2.v1	Glyma.06G233700.1.Wm82.a2.v1
Glyma.06G233900.1.Wm82.a2.v1	Glyma.06G234000.1.Wm82.a2.v1
Glyma.06G239500.1.Wm82.a2.v1	Glyma.06G239600.1.Wm82.a2.v1
Glyma.06G245400.1.Wm82.a2.v1	Glyma.06G245500.1.Wm82.a2.v1
Glyma.06G245700.1.Wm82.a2.v1	Glyma.06G245800.1.Wm82.a2.v1
Glyma.06G250300.1.Wm82.a2.v1	Glyma.06G250400.1.Wm82.a2.v1
Glyma.06G250400.1.Wm82.a2.v1	Glyma.06G250500.1.Wm82.a2.v1
Glyma.06G251600.1.Wm82.a2.v1	Glyma.06G251700.1.Wm82.a2.v1
Glyma.06G252000.1.Wm82.a2.v1	Glyma.06G252100.1.Wm82.a2.v1
Glyma.06G252700.1.Wm82.a2.v1	Glyma.06G252800.1.Wm82.a2.v1
Glyma.06G255400.1.Wm82.a2.v1	Glyma.06G255500.1.Wm82.a2.v1
Glyma.06G256500.1.Wm82.a2.v1	Glyma.06G256600.1.Wm82.a2.v1
Glyma.06G256600.1.Wm82.a2.v1	Glyma.06G256700.1.Wm82.a2.v1
Glyma.06G257000.1.Wm82.a2.v1	Glyma.06G257100.1.Wm82.a2.v1
Glyma.06G257400.1.Wm82.a2.v1	Glyma.06G257500.1.Wm82.a2.v1
Glyma.06G258200.1.Wm82.a2.v1	Glyma.06G258300.1.Wm82.a2.v1
Glyma.06G258400.1.Wm82.a2.v1	Glyma.06G258500.1.Wm82.a2.v1
Glyma.06G260200.1.Wm82.a2.v1	Glyma.06G260300.1.Wm82.a2.v1
Glyma.06G260900.1.Wm82.a2.v1	Glyma.06G261000.1.Wm82.a2.v1
Glyma.06G261000.1.Wm82.a2.v1	Glyma.06G261100.1.Wm82.a2.v1
Glyma.06G261100.1.Wm82.a2.v1	Glyma.06G261200.1.Wm82.a2.v1
Glyma.06G261200.1.Wm82.a2.v1	Glyma.06G261300.1.Wm82.a2.v1
Glyma.06G261400.1.Wm82.a2.v1	Glyma.06G261500.1.Wm82.a2.v1
Glyma.06G261700.1.Wm82.a2.v1	Glyma.06G261800.1.Wm82.a2.v1
Glyma.06G261900.1.Wm82.a2.v1	Glyma.06G262000.1.Wm82.a2.v1
Glyma.06G262000.1.Wm82.a2.v1	Glyma.06G262100.1.Wm82.a2.v1
Glyma.06G262300.1.Wm82.a2.v1	Glyma.06G262400.1.Wm82.a2.v1
Glyma.06G262400.1.Wm82.a2.v1	Glyma.06G262500.1.Wm82.a2.v1
Glyma.06G263500.1.Wm82.a2.v1	Glyma.06G263600.1.Wm82.a2.v1
Glyma.06G266100.1.Wm82.a2.v1	Glyma.06G266200.1.Wm82.a2.v1
Glyma.06G266200.1.Wm82.a2.v1	Glyma.06G266300.1.Wm82.a2.v1
Glyma.06G266300.1.Wm82.a2.v1	Glyma.06G266400.1.Wm82.a2.v1
Glyma.06G269500.1.Wm82.a2.v1	Glyma.06G269600.1.Wm82.a2.v1
Glyma.06G271000.1.Wm82.a2.v1	Glyma.06G271100.1.Wm82.a2.v1
Glyma.06G272000.1.Wm82.a2.v1	Glyma.06G272100.1.Wm82.a2.v1
Glyma.06G272700.1.Wm82.a2.v1	Glyma.06G272800.1.Wm82.a2.v1
Glyma.06G272800.1.Wm82.a2.v1	Glyma.06G272900.1.Wm82.a2.v1
Glyma.06G273000.1.Wm82.a2.v1	Glyma.06G273100.1.Wm82.a2.v1
Glyma.06G273100.1.Wm82.a2.v1	Glyma.06G273200.1.Wm82.a2.v1
Glyma.06G273600.1.Wm82.a2.v1	Glyma.06G273700.1.Wm82.a2.v1
Glyma.06G276200.1.Wm82.a2.v1	Glyma.06G276300.1.Wm82.a2.v1
Glyma.06G276600.1.Wm82.a2.v1	Glyma.06G276700.1.Wm82.a2.v1
Glyma.06G277100.1.Wm82.a2.v1	Glyma.06G277200.1.Wm82.a2.v1
Glyma.06G278700.1.Wm82.a2.v1	Glyma.06G278800.1.Wm82.a2.v1
Glyma.06G283400.1.Wm82.a2.v1	Glyma.06G283500.1.Wm82.a2.v1
Glyma.06G283500.1.Wm82.a2.v1	Glyma.06G283600.1.Wm82.a2.v1
Glyma.06G286600.1.Wm82.a2.v1	Glyma.06G286700.1.Wm82.a2.v1
Glyma.06G287300.1.Wm82.a2.v1	Glyma.06G287400.1.Wm82.a2.v1
Glyma.06G294100.1.Wm82.a2.v1	Glyma.06G294200.1.Wm82.a2.v1
Glyma.06G294300.1.Wm82.a2.v1	Glyma.06G294400.1.Wm82.a2.v1
Glyma.06G294700.1.Wm82.a2.v1	Glyma.06G294800.1.Wm82.a2.v1
Glyma.06G294800.1.Wm82.a2.v1	Glyma.06G294900.1.Wm82.a2.v1
Glyma.06G295000.1.Wm82.a2.v1	Glyma.06G295100.1.Wm82.a2.v1
Glyma.06G297800.1.Wm82.a2.v1	Glyma.06G297900.1.Wm82.a2.v1
Glyma.06G298600.1.Wm82.a2.v1	Glyma.06G298700.1.Wm82.a2.v1
Glyma.06G298800.1.Wm82.a2.v1	Glyma.06G298900.1.Wm82.a2.v1
Glyma.06G299900.1.Wm82.a2.v1	Glyma.06G300000.1.Wm82.a2.v1
Glyma.06G300100.1.Wm82.a2.v1	Glyma.06G300200.1.Wm82.a2.v1
Glyma.06G300200.1.Wm82.a2.v1	Glyma.06G300300.1.Wm82.a2.v1
Glyma.06G300300.1.Wm82.a2.v1	Glyma.06G300400.1.Wm82.a2.v1
Glyma.06G302600.1.Wm82.a2.v1	Glyma.06G302700.1.Wm82.a2.v1
Glyma.06G302900.1.Wm82.a2.v1	Glyma.06G303000.1.Wm82.a2.v1
Glyma.06G304500.1.Wm82.a2.v1	Glyma.06G304600.1.Wm82.a2.v1
Glyma.06G304600.1.Wm82.a2.v1	Glyma.06G304700.2.Wm82.a2.v1
Glyma.06G304700.2.Wm82.a2.v1	Glyma.06G304800.1.Wm82.a2.v1
Glyma.06G305600.1.Wm82.a2.v1	Glyma.06G305700.1.Wm82.a2.v1
Glyma.06G307300.1.Wm82.a2.v1	Glyma.06G307400.1.Wm82.a2.v1
Glyma.06G308400.1.Wm82.a2.v1	Glyma.06G308500.1.Wm82.a2.v1
Glyma.06G311000.1.Wm82.a2.v1	Glyma.06G311100.1.Wm82.a2.v1
Glyma.06G311100.1.Wm82.a2.v1	Glyma.06G311200.1.Wm82.a2.v1
Glyma.06G311600.1.Wm82.a2.v1	Glyma.06G311700.1.Wm82.a2.v1
Glyma.06G312600.1.Wm82.a2.v1	Glyma.06G312700.1.Wm82.a2.v1
Glyma.06G313500.1.Wm82.a2.v1	Glyma.06G313600.1.Wm82.a2.v1
Glyma.06G313600.1.Wm82.a2.v1	Glyma.06G313700.1.Wm82.a2.v1
Glyma.06G313800.1.Wm82.a2.v1	Glyma.06G313900.1.Wm82.a2.v1
Glyma.06G317100.1.Wm82.a2.v1	Glyma.06G317200.1.Wm82.a2.v1
Glyma.06G319400.1.Wm82.a2.v1	Glyma.06G319500.2.Wm82.a2.v1
Glyma.06G319600.1.Wm82.a2.v1	Glyma.06G319700.1.Wm82.a2.v1
Glyma.06G319900.1.Wm82.a2.v1	Glyma.06G320000.1.Wm82.a2.v1
Glyma.06G321500.1.Wm82.a2.v1	Glyma.06G321600.1.Wm82.a2.v1
Glyma.06G322000.1.Wm82.a2.v1	Glyma.06G322100.1.Wm82.a2.v1
Glyma.07G004600.1.Wm82.a2.v1	Glyma.07G004700.1.Wm82.a2.v1
Glyma.07G006800.1.Wm82.a2.v1	Glyma.07G006900.1.Wm82.a2.v1
Glyma.07G006900.1.Wm82.a2.v1	Glyma.07G007000.1.Wm82.a2.v1
Glyma.07G011500.1.Wm82.a2.v1	Glyma.07G011600.1.Wm82.a2.v1
Glyma.07G011800.1.Wm82.a2.v1	Glyma.07G011900.1.Wm82.a2.v1
Glyma.07G013100.1.Wm82.a2.v1	Glyma.07G013200.1.Wm82.a2.v1
Glyma.07G013200.1.Wm82.a2.v1	Glyma.07G013300.1.Wm82.a2.v1
Glyma.07G014500.1.Wm82.a2.v1	Glyma.07G014600.1.Wm82.a2.v1
Glyma.07G014600.1.Wm82.a2.v1	Glyma.07G014700.1.Wm82.a2.v1
Glyma.07G018700.1.Wm82.a2.v1	Glyma.07G018800.1.Wm82.a2.v1
Glyma.07G022300.1.Wm82.a2.v1	Glyma.07G022400.1.Wm82.a2.v1
Glyma.07G024200.1.Wm82.a2.v1	Glyma.07G024300.1.Wm82.a2.v1
Glyma.07G024500.1.Wm82.a2.v1	Glyma.07G024600.1.Wm82.a2.v1
Glyma.07G025100.1.Wm82.a2.v1	Glyma.07G025200.3.Wm82.a2.v1
Glyma.07G026100.1.Wm82.a2.v1	Glyma.07G026200.1.Wm82.a2.v1
Glyma.07G027100.1.Wm82.a2.v1	Glyma.07G027200.1.Wm82.a2.v1
Glyma.07G027500.1.Wm82.a2.v1	Glyma.07G027600.1.Wm82.a2.v1
Glyma.07G027600.1.Wm82.a2.v1	Glyma.07G027700.1.Wm82.a2.v1
Glyma.07G029600.1.Wm82.a2.v1	Glyma.07G029700.1.Wm82.a2.v1
Glyma.07G034800.1.Wm82.a2.v1	Glyma.07G034900.1.Wm82.a2.v1
Glyma.07G035700.1.Wm82.a2.v1	Glyma.07G035800.2.Wm82.a2.v1
Glyma.07G038500.1.Wm82.a2.v1	Glyma.07G038600.1.Wm82.a2.v1
Glyma.07G038600.1.Wm82.a2.v1	Glyma.07G038700.1.Wm82.a2.v1
Glyma.07G038700.1.Wm82.a2.v1	Glyma.07G038800.1.Wm82.a2.v1
Glyma.07G039000.1.Wm82.a2.v1	Glyma.07G039100.1.Wm82.a2.v1
Glyma.07G044500.1.Wm82.a2.v1	Glyma.07G044600.1.Wm82.a2.v1
Glyma.07G044600.1.Wm82.a2.v1	Glyma.07G044700.1.Wm82.a2.v1
Glyma.07G047900.1.Wm82.a2.v1	Glyma.07G048000.1.Wm82.a2.v1
Glyma.07G048000.1.Wm82.a2.v1	Glyma.07G048100.1.Wm82.a2.v1
Glyma.07G048700.1.Wm82.a2.v1	Glyma.07G048800.1.Wm82.a2.v1
Glyma.07G048800.1.Wm82.a2.v1	Glyma.07G048900.1.Wm82.a2.v1
Glyma.07G054100.1.Wm82.a2.v1	Glyma.07G054200.1.Wm82.a2.v1
Glyma.07G059400.2.Wm82.a2.v1	Glyma.07G059500.1.Wm82.a2.v1
Glyma.07G059900.1.Wm82.a2.v1	Glyma.07G060000.1.Wm82.a2.v1
Glyma.07G061900.1.Wm82.a2.v1	Glyma.07G062000.1.Wm82.a2.v1
Glyma.07G065500.2.Wm82.a2.v1	Glyma.07G065600.2.Wm82.a2.v1
Glyma.07G066900.1.Wm82.a2.v1	Glyma.07G067000.1.Wm82.a2.v1
Glyma.07G067200.1.Wm82.a2.v1	Glyma.07G067300.1.Wm82.a2.v1
Glyma.07G071400.1.Wm82.a2.v1	Glyma.07G071500.1.Wm82.a2.v1
Glyma.07G071500.1.Wm82.a2.v1	Glyma.07G071600.1.Wm82.a2.v1
Glyma.07G073800.1.Wm82.a2.v1	Glyma.07G073900.1.Wm82.a2.v1
Glyma.07G075400.1.Wm82.a2.v1	Glyma.07G075500.1.Wm82.a2.v1
Glyma.07G076300.1.Wm82.a2.v1	Glyma.07G076400.1.Wm82.a2.v1
Glyma.07G076500.1.Wm82.a2.v1	Glyma.07G076600.1.Wm82.a2.v1
Glyma.07G077200.1.Wm82.a2.v1	Glyma.07G077300.1.Wm82.a2.v1
Glyma.07G079400.1.Wm82.a2.v1	Glyma.07G079500.1.Wm82.a2.v1
Glyma.07G081800.1.Wm82.a2.v1	Glyma.07G081900.1.Wm82.a2.v1
Glyma.07G081900.1.Wm82.a2.v1	Glyma.07G082000.1.Wm82.a2.v1
Glyma.07G082000.1.Wm82.a2.v1	Glyma.07G082100.1.Wm82.a2.v1
Glyma.07G082400.1.Wm82.a2.v1	Glyma.07G082500.1.Wm82.a2.v1
Glyma.07G083200.1.Wm82.a2.v1	Glyma.07G083300.1.Wm82.a2.v1
Glyma.07G083300.1.Wm82.a2.v1	Glyma.07G083400.1.Wm82.a2.v1
Glyma.07G087400.1.Wm82.a2.v1	Glyma.07G087500.1.Wm82.a2.v1
Glyma.07G087500.1.Wm82.a2.v1	Glyma.07G087600.1.Wm82.a2.v1
Glyma.07G089700.1.Wm82.a2.v1	Glyma.07G089800.1.Wm82.a2.v1
Glyma.07G089800.1.Wm82.a2.v1	Glyma.07G089900.1.Wm82.a2.v1
Glyma.07G094100.1.Wm82.a2.v1	Glyma.07G094200.1.Wm82.a2.v1
Glyma.07G095000.1.Wm82.a2.v1	Glyma.07G095100.1.Wm82.a2.v1
Glyma.07G095100.1.Wm82.a2.v1	Glyma.07G095200.1.Wm82.a2.v1
Glyma.07G095400.1.Wm82.a2.v1	Glyma.07G095500.1.Wm82.a2.v1
Glyma.07G095500.1.Wm82.a2.v1	Glyma.07G095600.1.Wm82.a2.v1
Glyma.07G095700.1.Wm82.a2.v1	Glyma.07G095800.1.Wm82.a2.v1
Glyma.07G096800.1.Wm82.a2.v1	Glyma.07G096900.1.Wm82.a2.v1
Glyma.07G096900.1.Wm82.a2.v1	Glyma.07G097000.1.Wm82.a2.v1
Glyma.07G098600.1.Wm82.a2.v1	Glyma.07G098700.1.Wm82.a2.v1
Glyma.07G098700.1.Wm82.a2.v1	Glyma.07G098800.1.Wm82.a2.v1
Glyma.07G098900.1.Wm82.a2.v1	Glyma.07G099000.1.Wm82.a2.v1
Glyma.07G099900.1.Wm82.a2.v1	Glyma.07G100000.1.Wm82.a2.v1
Glyma.07G100000.1.Wm82.a2.v1	Glyma.07G100100.1.Wm82.a2.v1
Glyma.07G103700.1.Wm82.a2.v1	Glyma.07G103800.1.Wm82.a2.v1
Glyma.07G103800.1.Wm82.a2.v1	Glyma.07G103900.1.Wm82.a2.v1
Glyma.07G103900.1.Wm82.a2.v1	Glyma.07G104000.1.Wm82.a2.v1
Glyma.07G107300.1.Wm82.a2.v1	Glyma.07G107400.2.Wm82.a2.v1
Glyma.07G111000.1.Wm82.a2.v1	Glyma.07G111100.2.Wm82.a2.v1
Glyma.07G111300.1.Wm82.a2.v1	Glyma.07G111400.1.Wm82.a2.v1
Glyma.07G111400.1.Wm82.a2.v1	Glyma.07G111500.2.Wm82.a2.v1
Glyma.07G113100.1.Wm82.a2.v1	Glyma.07G113200.1.Wm82.a2.v1
Glyma.07G115400.1.Wm82.a2.v1	Glyma.07G115500.1.Wm82.a2.v1
Glyma.07G117500.1.Wm82.a2.v1	Glyma.07G117600.1.Wm82.a2.v1
Glyma.07G117900.1.Wm82.a2.v1	Glyma.07G118000.1.Wm82.a2.v1
Glyma.07G118100.1.Wm82.a2.v1	Glyma.07G118200.1.Wm82.a2.v1
Glyma.07G124600.1.Wm82.a2.v1	Glyma.07G124700.1.Wm82.a2.v1
Glyma.07G134800.1.Wm82.a2.v1	Glyma.07G134900.1.Wm82.a2.v1
Glyma.07G136000.1.Wm82.a2.v1	Glyma.07G136100.1.Wm82.a2.v1
Glyma.07G136100.1.Wm82.a2.v1	Glyma.07G136200.1.Wm82.a2.v1
Glyma.07G136900.1.Wm82.a2.v1	Glyma.07G137000.1.Wm82.a2.v1
Glyma.07G138100.1.Wm82.a2.v1	Glyma.07G138200.1.Wm82.a2.v1
Glyma.07G139600.1.Wm82.a2.v1	Glyma.07G139700.1.Wm82.a2.v1
Glyma.07G139700.1.Wm82.a2.v1	Glyma.07G139800.1.Wm82.a2.v1
Glyma.07G139800.1.Wm82.a2.v1	Glyma.07G139900.1.Wm82.a2.v1
Glyma.07G139900.1.Wm82.a2.v1	Glyma.07G140000.1.Wm82.a2.v1
Glyma.07G140000.1.Wm82.a2.v1	Glyma.07G140100.1.Wm82.a2.v1
Glyma.07G140300.1.Wm82.a2.v1	Glyma.07G140400.1.Wm82.a2.v1
Glyma.07G140400.1.Wm82.a2.v1	Glyma.07G140500.1.Wm82.a2.v1
Glyma.07G142400.1.Wm82.a2.v1	Glyma.07G142500.1.Wm82.a2.v1
Glyma.07G142500.1.Wm82.a2.v1	Glyma.07G142600.1.Wm82.a2.v1
Glyma.07G144000.1.Wm82.a2.v1	Glyma.07G144100.1.Wm82.a2.v1
Glyma.07G147800.1.Wm82.a2.v1	Glyma.07G147900.1.Wm82.a2.v1
Glyma.07G150200.1.Wm82.a2.v1	Glyma.07G150300.1.Wm82.a2.v1
Glyma.07G150300.1.Wm82.a2.v1	Glyma.07G150400.1.Wm82.a2.v1
Glyma.07G151800.1.Wm82.a2.v1	Glyma.07G151900.1.Wm82.a2.v1
Glyma.07G153200.1.Wm82.a2.v1	Glyma.07G153300.1.Wm82.a2.v1
Glyma.07G178100.1.Wm82.a2.v1	Glyma.07G178200.1.Wm82.a2.v1
Glyma.07G178200.1.Wm82.a2.v1	Glyma.07G178300.1.Wm82.a2.v1
Glyma.07G183200.1.Wm82.a2.v1	Glyma.07G183300.1.Wm82.a2.v1
Glyma.07G183300.1.Wm82.a2.v1	Glyma.07G183400.1.Wm82.a2.v1
Glyma.07G186000.1.Wm82.a2.v1	Glyma.07G186100.2.Wm82.a2.v1
Glyma.07G187600.1.Wm82.a2.v1	Glyma.07G187700.1.Wm82.a2.v1
Glyma.07G190400.1.Wm82.a2.v1	Glyma.07G190500.1.Wm82.a2.v1
Glyma.07G193200.1.Wm82.a2.v1	Glyma.07G193300.1.Wm82.a2.v1
Glyma.07G193300.1.Wm82.a2.v1	Glyma.07G193400.1.Wm82.a2.v1
Glyma.07G193400.1.Wm82.a2.v1	Glyma.07G193500.1.Wm82.a2.v1
Glyma.07G194300.1.Wm82.a2.v1	Glyma.07G194400.1.Wm82.a2.v1
Glyma.07G202300.1.Wm82.a2.v1	Glyma.07G202400.1.Wm82.a2.v1
Glyma.07G204800.1.Wm82.a2.v1	Glyma.07G204900.1.Wm82.a2.v1
Glyma.07G204900.1.Wm82.a2.v1	Glyma.07G205000.1.Wm82.a2.v1
Glyma.07G205300.1.Wm82.a2.v1	Glyma.07G205400.1.Wm82.a2.v1
Glyma.07G209000.1.Wm82.a2.v1	Glyma.07G209100.1.Wm82.a2.v1
Glyma.07G209800.1.Wm82.a2.v1	Glyma.07G209900.1.Wm82.a2.v1
Glyma.07G211000.1.Wm82.a2.v1	Glyma.07G211100.1.Wm82.a2.v1
Glyma.07G211100.1.Wm82.a2.v1	Glyma.07G211200.1.Wm82.a2.v1
Glyma.07G218800.1.Wm82.a2.v1	Glyma.07G218900.1.Wm82.a2.v1
Glyma.07G220400.1.Wm82.a2.v1	Glyma.07G220500.1.Wm82.a2.v1
Glyma.07G225300.1.Wm82.a2.v1	Glyma.07G225400.1.Wm82.a2.v1
Glyma.07G226400.1.Wm82.a2.v1	Glyma.07G226500.1.Wm82.a2.v1
Glyma.07G233900.1.Wm82.a2.v1	Glyma.07G234000.1.Wm82.a2.v1
Glyma.07G235000.1.Wm82.a2.v1	Glyma.07G235100.1.Wm82.a2.v1
Glyma.07G236400.1.Wm82.a2.v1	Glyma.07G236500.1.Wm82.a2.v1
Glyma.07G236800.1.Wm82.a2.v1	Glyma.07G236900.1.Wm82.a2.v1
Glyma.07G238400.1.Wm82.a2.v1	Glyma.07G238500.1.Wm82.a2.v1
Glyma.07G240800.1.Wm82.a2.v1	Glyma.07G240900.1.Wm82.a2.v1
Glyma.07G242100.1.Wm82.a2.v1	Glyma.07G242200.1.Wm82.a2.v1
Glyma.07G246300.1.Wm82.a2.v1	Glyma.07G246400.1.Wm82.a2.v1
Glyma.07G247700.1.Wm82.a2.v1	Glyma.07G247800.1.Wm82.a2.v1
Glyma.07G251200.1.Wm82.a2.v1	Glyma.07G251300.1.Wm82.a2.v1
Glyma.07G253500.1.Wm82.a2.v1	Glyma.07G253600.1.Wm82.a2.v1
Glyma.07G254600.1.Wm82.a2.v1	Glyma.07G254700.1.Wm82.a2.v1
Glyma.07G254700.1.Wm82.a2.v1	Glyma.07G254800.1.Wm82.a2.v1
Glyma.07G254800.1.Wm82.a2.v1	Glyma.07G254900.1.Wm82.a2.v1
Glyma.07G255700.1.Wm82.a2.v1	Glyma.07G255800.1.Wm82.a2.v1
Glyma.07G256000.1.Wm82.a2.v1	Glyma.07G256100.1.Wm82.a2.v1
Glyma.07G256300.1.Wm82.a2.v1	Glyma.07G256400.1.Wm82.a2.v1
Glyma.07G258600.1.Wm82.a2.v1	Glyma.07G258700.1.Wm82.a2.v1
Glyma.07G259700.1.Wm82.a2.v1	Glyma.07G259800.1.Wm82.a2.v1
Glyma.07G259800.1.Wm82.a2.v1	Glyma.07G259900.1.Wm82.a2.v1
Glyma.07G262300.1.Wm82.a2.v1	Glyma.07G262400.1.Wm82.a2.v1
Glyma.07G265600.1.Wm82.a2.v1	Glyma.07G265700.1.Wm82.a2.v1
Glyma.07G270700.1.Wm82.a2.v1	Glyma.07G270800.1.Wm82.a2.v1
Glyma.08G013800.1.Wm82.a2.v1	Glyma.08G013900.1.Wm82.a2.v1
Glyma.08G019900.1.Wm82.a2.v1	Glyma.08G020000.1.Wm82.a2.v1
Glyma.08G021300.1.Wm82.a2.v1	Glyma.08G021400.1.Wm82.a2.v1
Glyma.08G021500.1.Wm82.a2.v1	Glyma.08G021600.1.Wm82.a2.v1
Glyma.08G030400.1.Wm82.a2.v1	Glyma.08G030500.1.Wm82.a2.v1
Glyma.08G032500.1.Wm82.a2.v1	Glyma.08G032600.1.Wm82.a2.v1
Glyma.08G034100.1.Wm82.a2.v1	Glyma.08G034200.1.Wm82.a2.v1
Glyma.08G044200.1.Wm82.a2.v1	Glyma.08G044300.1.Wm82.a2.v1
Glyma.08G046700.1.Wm82.a2.v1	Glyma.08G046800.1.Wm82.a2.v1
Glyma.08G049700.1.Wm82.a2.v1	Glyma.08G049800.1.Wm82.a2.v1
Glyma.08G059000.1.Wm82.a2.v1	Glyma.08G059100.1.Wm82.a2.v1
Glyma.08G060900.1.Wm82.a2.v1	Glyma.08G061000.1.Wm82.a2.v1
Glyma.08G062000.1.Wm82.a2.v1	Glyma.08G062100.1.Wm82.a2.v1
Glyma.08G062700.1.Wm82.a2.v1	Glyma.08G062800.1.Wm82.a2.v1
Glyma.08G062800.1.Wm82.a2.v1	Glyma.08G062900.1.Wm82.a2.v1
Glyma.08G063200.1.Wm82.a2.v1	Glyma.08G063300.2.Wm82.a2.v1
Glyma.08G065300.1.Wm82.a2.v1	Glyma.08G065400.4.Wm82.a2.v1
Glyma.08G065500.1.Wm82.a2.v1	Glyma.08G065600.1.Wm82.a2.v1
Glyma.08G065700.1.Wm82.a2.v1	Glyma.08G065800.1.Wm82.a2.v1
Glyma.08G065800.1.Wm82.a2.v1	Glyma.08G065900.1.Wm82.a2.v1
Glyma.08G065900.1.Wm82.a2.v1	Glyma.08G066000.1.Wm82.a2.v1
Glyma.08G066000.1.Wm82.a2.v1	Glyma.08G066100.1.Wm82.a2.v1
Glyma.08G066300.1.Wm82.a2.v1	Glyma.08G066400.1.Wm82.a2.v1
Glyma.08G068700.1.Wm82.a2.v1	Glyma.08G068800.1.Wm82.a2.v1
Glyma.08G070700.1.Wm82.a2.v1	Glyma.08G070800.2.Wm82.a2.v1
Glyma.08G071000.1.Wm82.a2.v1	Glyma.08G071100.1.Wm82.a2.v1
Glyma.08G071100.1.Wm82.a2.v1	Glyma.08G071200.2.Wm82.a2.v1
Glyma.08G071500.1.Wm82.a2.v1	Glyma.08G071600.1.Wm82.a2.v1
Glyma.08G072200.1.Wm82.a2.v1	Glyma.08G072300.1.Wm82.a2.v1
Glyma.08G075900.1.Wm82.a2.v1	Glyma.08G076000.1.Wm82.a2.v1
Glyma.08G076000.1.Wm82.a2.v1	Glyma.08G076100.1.Wm82.a2.v1
Glyma.08G076200.1.Wm82.a2.v1	Glyma.08G076300.1.Wm82.a2.v1
Glyma.08G078800.1.Wm82.a2.v1	Glyma.08G078900.1.Wm82.a2.v1
Glyma.08G079100.1.Wm82.a2.v1	Glyma.08G079200.1.Wm82.a2.v1
Glyma.08G080000.1.Wm82.a2.v1	Glyma.08G080100.1.Wm82.a2.v1
Glyma.08G080400.1.Wm82.a2.v1	Glyma.08G080500.1.Wm82.a2.v1
Glyma.08G080600.1.Wm82.a2.v1	Glyma.08G080700.1.Wm82.a2.v1
Glyma.08G081700.1.Wm82.a2.v1	Glyma.08G081800.1.Wm82.a2.v1
Glyma.08G083400.1.Wm82.a2.v1	Glyma.08G083500.1.Wm82.a2.v1
Glyma.08G089200.1.Wm82.a2.v1	Glyma.08G089300.1.Wm82.a2.v1
Glyma.08G089400.1.Wm82.a2.v1	Glyma.08G089500.1.Wm82.a2.v1
Glyma.08G091300.1.Wm82.a2.v1	Glyma.08G091400.1.Wm82.a2.v1
Glyma.08G091400.1.Wm82.a2.v1	Glyma.08G091500.1.Wm82.a2.v1
Glyma.08G093500.1.Wm82.a2.v1	Glyma.08G093600.1.Wm82.a2.v1
Glyma.08G096600.1.Wm82.a2.v1	Glyma.08G096700.1.Wm82.a2.v1
Glyma.08G096700.1.Wm82.a2.v1	Glyma.08G096800.1.Wm82.a2.v1
Glyma.08G098300.1.Wm82.a2.v1	Glyma.08G098400.1.Wm82.a2.v1
Glyma.08G103900.1.Wm82.a2.v1	Glyma.08G104000.1.Wm82.a2.v1
Glyma.08G106000.1.Wm82.a2.v1	Glyma.08G106100.1.Wm82.a2.v1
Glyma.08G107500.1.Wm82.a2.v1	Glyma.08G107600.1.Wm82.a2.v1
Glyma.08G109200.1.Wm82.a2.v1	Glyma.08G109300.1.Wm82.a2.v1
Glyma.08G109300.1.Wm82.a2.v1	Glyma.08G109400.1.Wm82.a2.v1
Glyma.08G109400.1.Wm82.a2.v1	Glyma.08G109500.1.Wm82.a2.v1
Glyma.08G110400.1.Wm82.a2.v1	Glyma.08G110500.1.Wm82.a2.v1
Glyma.08G111700.1.Wm82.a2.v1	Glyma.08G111800.1.Wm82.a2.v1
Glyma.08G112100.1.Wm82.a2.v1	Glyma.08G112200.1.Wm82.a2.v1
Glyma.08G112400.1.Wm82.a2.v1	Glyma.08G112500.1.Wm82.a2.v1
Glyma.08G114000.1.Wm82.a2.v1	Glyma.08G114100.1.Wm82.a2.v1
Glyma.08G114300.1.Wm82.a2.v1	Glyma.08G114400.1.Wm82.a2.v1
Glyma.08G116300.1.Wm82.a2.v1	Glyma.08G116400.1.Wm82.a2.v1
Glyma.08G118700.1.Wm82.a2.v1	Glyma.08G118800.1.Wm82.a2.v1
Glyma.08G118800.1.Wm82.a2.v1	Glyma.08G118900.1.Wm82.a2.v1
Glyma.08G119400.1.Wm82.a2.v1	Glyma.08G119500.1.Wm82.a2.v1
Glyma.08G120100.1.Wm82.a2.v1	Glyma.08G120200.1.Wm82.a2.v1
Glyma.08G122100.1.Wm82.a2.v1	Glyma.08G122200.1.Wm82.a2.v1
Glyma.08G125000.1.Wm82.a2.v1	Glyma.08G125100.1.Wm82.a2.v1
Glyma.08G128800.1.Wm82.a2.v1	Glyma.08G128900.1.Wm82.a2.v1
Glyma.08G129600.2.Wm82.a2.v1	Glyma.08G129700.1.Wm82.a2.v1
Glyma.08G130600.1.Wm82.a2.v1	Glyma.08G130700.1.Wm82.a2.v1
Glyma.08G136700.1.Wm82.a2.v1	Glyma.08G136800.1.Wm82.a2.v1
Glyma.08G140400.2.Wm82.a2.v1	Glyma.08G140500.1.Wm82.a2.v1
Glyma.08G140500.1.Wm82.a2.v1	Glyma.08G140600.1.Wm82.a2.v1
Glyma.08G141700.1.Wm82.a2.v1	Glyma.08G141800.1.Wm82.a2.v1
Glyma.08G150300.1.Wm82.a2.v1	Glyma.08G150400.1.Wm82.a2.v1
Glyma.08G150400.1.Wm82.a2.v1	Glyma.08G150500.1.Wm82.a2.v1
Glyma.08G153600.1.Wm82.a2.v1	Glyma.08G153700.1.Wm82.a2.v1
Glyma.08G155500.1.Wm82.a2.v1	Glyma.08G155600.1.Wm82.a2.v1
Glyma.08G164700.1.Wm82.a2.v1	Glyma.08G164800.1.Wm82.a2.v1
Glyma.08G165400.1.Wm82.a2.v1	Glyma.08G165500.1.Wm82.a2.v1
Glyma.08G165800.1.Wm82.a2.v1	Glyma.08G165900.1.Wm82.a2.v1
Glyma.08G166000.1.Wm82.a2.v1	Glyma.08G166100.1.Wm82.a2.v1
Glyma.08G166100.1.Wm82.a2.v1	Glyma.08G166200.1.Wm82.a2.v1
Glyma.08G166900.1.Wm82.a2.v1	Glyma.08G167000.1.Wm82.a2.v1
Glyma.08G167400.1.Wm82.a2.v1	Glyma.08G167500.1.Wm82.a2.v1
Glyma.08G169100.1.Wm82.a2.v1	Glyma.08G169200.1.Wm82.a2.v1
Glyma.08G169200.1.Wm82.a2.v1	Glyma.08G169300.1.Wm82.a2.v1
Glyma.08G170000.1.Wm82.a2.v1	Glyma.08G170100.1.Wm82.a2.v1
Glyma.08G170800.1.Wm82.a2.v1	Glyma.08G170900.1.Wm82.a2.v1
Glyma.08G171300.1.Wm82.a2.v1	Glyma.08G171400.1.Wm82.a2.v1
Glyma.08G171700.2.Wm82.a2.v1	Glyma.08G171800.1.Wm82.a2.v1
Glyma.08G175100.1.Wm82.a2.v1	Glyma.08G175200.1.Wm82.a2.v1
Glyma.08G179600.1.Wm82.a2.v1	Glyma.08G179700.1.Wm82.a2.v1
Glyma.08G179700.1.Wm82.a2.v1	Glyma.08G179800.1.Wm82.a2.v1
Glyma.08G182800.1.Wm82.a2.v1	Glyma.08G182900.1.Wm82.a2.v1
Glyma.08G189100.1.Wm82.a2.v1	Glyma.08G189200.1.Wm82.a2.v1
Glyma.08G189200.1.Wm82.a2.v1	Glyma.08G189300.1.Wm82.a2.v1
Glyma.08G189400.1.Wm82.a2.v1	Glyma.08G189500.1.Wm82.a2.v1
Glyma.08G189600.1.Wm82.a2.v1	Glyma.08G189700.1.Wm82.a2.v1
Glyma.08G189700.1.Wm82.a2.v1	Glyma.08G189800.1.Wm82.a2.v1
Glyma.08G191900.1.Wm82.a2.v1	Glyma.08G192000.1.Wm82.a2.v1
Glyma.08G194600.1.Wm82.a2.v1	Glyma.08G194700.1.Wm82.a2.v1
Glyma.08G195000.1.Wm82.a2.v1	Glyma.08G195100.1.Wm82.a2.v1
Glyma.08G195700.1.Wm82.a2.v1	Glyma.08G195800.1.Wm82.a2.v1
Glyma.08G196800.1.Wm82.a2.v1	Glyma.08G196900.1.Wm82.a2.v1
Glyma.08G196900.1.Wm82.a2.v1	Glyma.08G197000.1.Wm82.a2.v1
Glyma.08G197000.1.Wm82.a2.v1	Glyma.08G197100.1.Wm82.a2.v1
Glyma.08G197100.1.Wm82.a2.v1	Glyma.08G197200.1.Wm82.a2.v1
Glyma.08G198100.1.Wm82.a2.v1	Glyma.08G198200.1.Wm82.a2.v1
Glyma.08G200000.1.Wm82.a2.v1	Glyma.08G200100.1.Wm82.a2.v1
Glyma.08G200100.1.Wm82.a2.v1	Glyma.08G200200.1.Wm82.a2.v1
Glyma.08G201900.1.Wm82.a2.v1	Glyma.08G202000.1.Wm82.a2.v1
Glyma.08G203700.1.Wm82.a2.v1	Glyma.08G203800.1.Wm82.a2.v1
Glyma.08G203900.1.Wm82.a2.v1	Glyma.08G204000.1.Wm82.a2.v1
Glyma.08G206400.1.Wm82.a2.v1	Glyma.08G206500.1.Wm82.a2.v1
Glyma.08G215100.1.Wm82.a2.v1	Glyma.08G215200.1.Wm82.a2.v1
Glyma.08G217800.1.Wm82.a2.v1	Glyma.08G217900.1.Wm82.a2.v1
Glyma.08G219400.1.Wm82.a2.v1	Glyma.08G219500.2.Wm82.a2.v1
Glyma.08G219600.1.Wm82.a2.v1	Glyma.08G219700.1.Wm82.a2.v1
Glyma.08G228400.1.Wm82.a2.v1	Glyma.08G228500.1.Wm82.a2.v1
Glyma.08G228500.1.Wm82.a2.v1	Glyma.08G228600.1.Wm82.a2.v1
Glyma.08G230400.1.Wm82.a2.v1	Glyma.08G230500.1.Wm82.a2.v1
Glyma.08G234400.1.Wm82.a2.v1	Glyma.08G234500.1.Wm82.a2.v1
Glyma.08G235300.1.Wm82.a2.v1	Glyma.08G235400.1.Wm82.a2.v1
Glyma.08G235800.1.Wm82.a2.v1	Glyma.08G235900.2.Wm82.a2.v1
Glyma.08G240300.1.Wm82.a2.v1	Glyma.08G240400.2.Wm82.a2.v1
Glyma.08G244500.1.Wm82.a2.v1	Glyma.08G244600.1.Wm82.a2.v1
Glyma.08G245600.1.Wm82.a2.v1	Glyma.08G245700.1.Wm82.a2.v1
Glyma.08G252200.1.Wm82.a2.v1	Glyma.08G252300.3.Wm82.a2.v1
Glyma.08G254800.1.Wm82.a2.v1	Glyma.08G254900.1.Wm82.a2.v1
Glyma.08G272000.1.Wm82.a2.v1	Glyma.08G272100.1.Wm82.a2.v1
Glyma.08G272100.1.Wm82.a2.v1	Glyma.08G272200.1.Wm82.a2.v1
Glyma.08G274600.1.Wm82.a2.v1	Glyma.08G274700.1.Wm82.a2.v1
Glyma.08G275000.1.Wm82.a2.v1	Glyma.08G275100.1.Wm82.a2.v1
Glyma.08G275500.2.Wm82.a2.v1	Glyma.08G275600.1.Wm82.a2.v1
Glyma.08G277000.1.Wm82.a2.v1	Glyma.08G277100.1.Wm82.a2.v1
Glyma.08G280900.1.Wm82.a2.v1	Glyma.08G281000.1.Wm82.a2.v1
Glyma.08G281000.1.Wm82.a2.v1	Glyma.08G281100.1.Wm82.a2.v1
Glyma.08G281100.1.Wm82.a2.v1	Glyma.08G281200.1.Wm82.a2.v1
Glyma.08G287400.1.Wm82.a2.v1	Glyma.08G287500.1.Wm82.a2.v1
Glyma.08G291700.1.Wm82.a2.v1	Glyma.08G291800.1.Wm82.a2.v1
Glyma.08G292900.1.Wm82.a2.v1	Glyma.08G293000.1.Wm82.a2.v1
Glyma.08G295000.1.Wm82.a2.v1	Glyma.08G295100.1.Wm82.a2.v1
Glyma.08G296000.1.Wm82.a2.v1	Glyma.08G296100.1.Wm82.a2.v1
Glyma.08G301500.1.Wm82.a2.v1	Glyma.08G301600.1.Wm82.a2.v1
Glyma.08G303600.1.Wm82.a2.v1	Glyma.08G303700.1.Wm82.a2.v1
Glyma.08G305200.1.Wm82.a2.v1	Glyma.08G305300.1.Wm82.a2.v1
Glyma.08G306000.1.Wm82.a2.v1	Glyma.08G306100.1.Wm82.a2.v1
Glyma.08G306800.1.Wm82.a2.v1	Glyma.08G306900.1.Wm82.a2.v1
Glyma.08G307300.1.Wm82.a2.v1	Glyma.08G307400.1.Wm82.a2.v1
Glyma.08G311500.1.Wm82.a2.v1	Glyma.08G311600.1.Wm82.a2.v1
Glyma.08G313700.1.Wm82.a2.v1	Glyma.08G313800.1.Wm82.a2.v1
Glyma.08G318100.1.Wm82.a2.v1	Glyma.08G318200.1.Wm82.a2.v1
Glyma.08G321100.1.Wm82.a2.v1	Glyma.08G321200.1.Wm82.a2.v1
Glyma.08G321400.1.Wm82.a2.v1	Glyma.08G321500.1.Wm82.a2.v1
Glyma.08G324400.1.Wm82.a2.v1	Glyma.08G324500.1.Wm82.a2.v1
Glyma.08G324500.1.Wm82.a2.v1	Glyma.08G324600.1.Wm82.a2.v1
Glyma.08G324800.1.Wm82.a2.v1	Glyma.08G324900.1.Wm82.a2.v1
Glyma.08G326200.1.Wm82.a2.v1	Glyma.08G326300.1.Wm82.a2.v1
Glyma.08G326500.1.Wm82.a2.v1	Glyma.08G326600.1.Wm82.a2.v1
Glyma.08G326700.1.Wm82.a2.v1	Glyma.08G326800.1.Wm82.a2.v1
Glyma.08G327100.1.Wm82.a2.v1	Glyma.08G327200.1.Wm82.a2.v1
Glyma.08G327200.1.Wm82.a2.v1	Glyma.08G327300.1.Wm82.a2.v1
Glyma.08G329100.1.Wm82.a2.v1	Glyma.08G329200.6.Wm82.a2.v1
Glyma.08G329400.1.Wm82.a2.v1	Glyma.08G329500.1.Wm82.a2.v1
Glyma.08G330600.1.Wm82.a2.v1	Glyma.08G330700.1.Wm82.a2.v1
Glyma.08G331600.1.Wm82.a2.v1	Glyma.08G331700.1.Wm82.a2.v1
Glyma.08G333500.1.Wm82.a2.v1	Glyma.08G333600.1.Wm82.a2.v1
Glyma.08G336700.2.Wm82.a2.v1	Glyma.08G336800.1.Wm82.a2.v1
Glyma.08G336900.1.Wm82.a2.v1	Glyma.08G337000.1.Wm82.a2.v1
Glyma.08G338100.1.Wm82.a2.v1	Glyma.08G338200.1.Wm82.a2.v1
Glyma.08G338500.1.Wm82.a2.v1	Glyma.08G338600.1.Wm82.a2.v1
Glyma.08G338600.1.Wm82.a2.v1	Glyma.08G338700.1.Wm82.a2.v1
Glyma.08G338700.1.Wm82.a2.v1	Glyma.08G338800.1.Wm82.a2.v1
Glyma.08G339100.1.Wm82.a2.v1	Glyma.08G339200.1.Wm82.a2.v1
Glyma.08G339300.1.Wm82.a2.v1	Glyma.08G339400.1.Wm82.a2.v1
Glyma.08G339400.1.Wm82.a2.v1	Glyma.08G339500.1.Wm82.a2.v1
Glyma.08G339800.1.Wm82.a2.v1	Glyma.08G339900.1.Wm82.a2.v1
Glyma.08G341000.1.Wm82.a2.v1	Glyma.08G341100.1.Wm82.a2.v1
Glyma.08G341300.1.Wm82.a2.v1	Glyma.08G341400.1.Wm82.a2.v1
Glyma.08G341900.1.Wm82.a2.v1	Glyma.08G342000.1.Wm82.a2.v1
Glyma.08G342100.1.Wm82.a2.v1	Glyma.08G342200.1.Wm82.a2.v1
Glyma.08G344600.1.Wm82.a2.v1	Glyma.08G344700.1.Wm82.a2.v1
Glyma.08G348500.1.Wm82.a2.v1	Glyma.08G348600.1.Wm82.a2.v1
Glyma.08G351300.1.Wm82.a2.v1	Glyma.08G351400.1.Wm82.a2.v1
Glyma.08G351400.1.Wm82.a2.v1	Glyma.08G351500.1.Wm82.a2.v1
Glyma.08G351800.1.Wm82.a2.v1	Glyma.08G351900.1.Wm82.a2.v1
Glyma.08G352100.1.Wm82.a2.v1	Glyma.08G352200.1.Wm82.a2.v1
Glyma.08G352200.1.Wm82.a2.v1	Glyma.08G352300.1.Wm82.a2.v1
Glyma.08G352300.1.Wm82.a2.v1	Glyma.08G352400.1.Wm82.a2.v1
Glyma.08G352900.1.Wm82.a2.v1	Glyma.08G353000.1.Wm82.a2.v1
Glyma.08G353200.1.Wm82.a2.v1	Glyma.08G353300.1.Wm82.a2.v1
Glyma.08G353300.1.Wm82.a2.v1	Glyma.08G353400.1.Wm82.a2.v1
Glyma.08G353900.1.Wm82.a2.v1	Glyma.08G354000.1.Wm82.a2.v1
Glyma.08G354900.1.Wm82.a2.v1	Glyma.08G355000.1.Wm82.a2.v1
Glyma.08G355000.1.Wm82.a2.v1	Glyma.08G355100.1.Wm82.a2.v1
Glyma.08G355100.1.Wm82.a2.v1	Glyma.08G355200.1.Wm82.a2.v1
Glyma.08G355800.1.Wm82.a2.v1	Glyma.08G355900.1.Wm82.a2.v1
Glyma.08G357900.1.Wm82.a2.v1	Glyma.08G358000.1.Wm82.a2.v1
Glyma.08G359100.1.Wm82.a2.v1	Glyma.08G359200.1.Wm82.a2.v1
Glyma.08G359200.1.Wm82.a2.v1	Glyma.08G359300.1.Wm82.a2.v1
Glyma.08G359300.1.Wm82.a2.v1	Glyma.08G359400.1.Wm82.a2.v1
Glyma.08G360400.1.Wm82.a2.v1	Glyma.08G360500.1.Wm82.a2.v1
Glyma.08G363100.1.Wm82.a2.v1	Glyma.08G363200.1.Wm82.a2.v1
Glyma.09G000800.1.Wm82.a2.v1	Glyma.09G000900.1.Wm82.a2.v1
Glyma.09G004800.1.Wm82.a2.v1	Glyma.09G004900.1.Wm82.a2.v1
Glyma.09G005100.1.Wm82.a2.v1	Glyma.09G005200.1.Wm82.a2.v1
Glyma.09G005900.1.Wm82.a2.v1	Glyma.09G006000.1.Wm82.a2.v1
Glyma.09G006100.1.Wm82.a2.v1	Glyma.09G006200.1.Wm82.a2.v1
Glyma.09G010700.1.Wm82.a2.v1	Glyma.09G010800.1.Wm82.a2.v1
Glyma.09G013400.1.Wm82.a2.v1	Glyma.09G013500.1.Wm82.a2.v1
Glyma.09G013500.1.Wm82.a2.v1	Glyma.09G013600.1.Wm82.a2.v1
Glyma.09G018800.1.Wm82.a2.v1	Glyma.09G018900.1.Wm82.a2.v1
Glyma.09G020500.1.Wm82.a2.v1	Glyma.09G020600.1.Wm82.a2.v1
Glyma.09G020600.1.Wm82.a2.v1	Glyma.09G020700.1.Wm82.a2.v1
Glyma.09G021800.1.Wm82.a2.v1	Glyma.09G021900.1.Wm82.a2.v1
Glyma.09G022300.1.Wm82.a2.v1	Glyma.09G022400.1.Wm82.a2.v1
Glyma.09G022400.1.Wm82.a2.v1	Glyma.09G022500.1.Wm82.a2.v1
Glyma.09G022800.1.Wm82.a2.v1	Glyma.09G022900.1.Wm82.a2.v1
Glyma.09G025300.1.Wm82.a2.v1	Glyma.09G025400.1.Wm82.a2.v1
Glyma.09G025800.1.Wm82.a2.v1	Glyma.09G025900.1.Wm82.a2.v1
Glyma.09G026300.1.Wm82.a2.v1	Glyma.09G026400.1.Wm82.a2.v1
Glyma.09G027100.1.Wm82.a2.v1	Glyma.09G027200.1.Wm82.a2.v1
Glyma.09G027200.1.Wm82.a2.v1	Glyma.09G027300.1.Wm82.a2.v1
Glyma.09G027500.1.Wm82.a2.v1	Glyma.09G027600.1.Wm82.a2.v1
Glyma.09G027600.1.Wm82.a2.v1	Glyma.09G027700.1.Wm82.a2.v1
Glyma.09G027700.1.Wm82.a2.v1	Glyma.09G027800.1.Wm82.a2.v1
Glyma.09G027800.1.Wm82.a2.v1	Glyma.09G027900.1.Wm82.a2.v1
Glyma.09G028100.1.Wm82.a2.v1	Glyma.09G028200.1.Wm82.a2.v1
Glyma.09G028200.1.Wm82.a2.v1	Glyma.09G028300.1.Wm82.a2.v1
Glyma.09G033000.1.Wm82.a2.v1	Glyma.09G033100.1.Wm82.a2.v1
Glyma.09G034900.1.Wm82.a2.v1	Glyma.09G035000.1.Wm82.a2.v1
Glyma.09G037100.1.Wm82.a2.v1	Glyma.09G037200.1.Wm82.a2.v1
Glyma.09G040400.1.Wm82.a2.v1	Glyma.09G040500.1.Wm82.a2.v1
Glyma.09G041800.1.Wm82.a2.v1	Glyma.09G041900.1.Wm82.a2.v1
Glyma.09G042100.1.Wm82.a2.v1	Glyma.09G042200.1.Wm82.a2.v1
Glyma.09G043000.1.Wm82.a2.v1	Glyma.09G043100.1.Wm82.a2.v1
Glyma.09G045500.1.Wm82.a2.v1	Glyma.09G045600.1.Wm82.a2.v1
Glyma.09G047400.1.Wm82.a2.v1	Glyma.09G047500.1.Wm82.a2.v1
Glyma.09G047500.1.Wm82.a2.v1	Glyma.09G047600.1.Wm82.a2.v1
Glyma.09G048700.1.Wm82.a2.v1	Glyma.09G048800.1.Wm82.a2.v1
Glyma.09G049100.1.Wm82.a2.v1	Glyma.09G049200.1.Wm82.a2.v1
Glyma.09G049200.1.Wm82.a2.v1	Glyma.09G049300.1.Wm82.a2.v1
Glyma.09G049900.1.Wm82.a2.v1	Glyma.09G050000.1.Wm82.a2.v1
Glyma.09G050000.1.Wm82.a2.v1	Glyma.09G050100.1.Wm82.a2.v1
Glyma.09G052800.1.Wm82.a2.v1	Glyma.09G052900.1.Wm82.a2.v1
Glyma.09G052900.1.Wm82.a2.v1	Glyma.09G053000.1.Wm82.a2.v1
Glyma.09G053700.1.Wm82.a2.v1	Glyma.09G053800.1.Wm82.a2.v1
Glyma.09G054000.1.Wm82.a2.v1	Glyma.09G054100.4.Wm82.a2.v1
Glyma.09G054700.1.Wm82.a2.v1	Glyma.09G054800.1.Wm82.a2.v1
Glyma.09G055000.1.Wm82.a2.v1	Glyma.09G055100.1.Wm82.a2.v1
Glyma.09G055900.1.Wm82.a2.v1	Glyma.09G056000.1.Wm82.a2.v1
Glyma.09G056400.1.Wm82.a2.v1	Glyma.09G056500.1.Wm82.a2.v1
Glyma.09G058300.1.Wm82.a2.v1	Glyma.09G058400.1.Wm82.a2.v1
Glyma.09G058800.1.Wm82.a2.v1	Glyma.09G058900.1.Wm82.a2.v1
Glyma.09G070400.1.Wm82.a2.v1	Glyma.09G070500.1.Wm82.a2.v1
Glyma.09G072800.1.Wm82.a2.v1	Glyma.09G072900.1.Wm82.a2.v1
Glyma.09G080700.1.Wm82.a2.v1	Glyma.09G080800.1.Wm82.a2.v1
Glyma.09G086300.1.Wm82.a2.v1	Glyma.09G086400.1.Wm82.a2.v1
Glyma.09G094200.1.Wm82.a2.v1	Glyma.09G094300.1.Wm82.a2.v1
Glyma.09G099100.1.Wm82.a2.v1	Glyma.09G099200.1.Wm82.a2.v1
Glyma.09G100500.1.Wm82.a2.v1	Glyma.09G100600.1.Wm82.a2.v1
Glyma.09G100600.1.Wm82.a2.v1	Glyma.09G100700.1.Wm82.a2.v1
Glyma.09G100700.1.Wm82.a2.v1	Glyma.09G100800.1.Wm82.a2.v1
Glyma.09G106200.1.Wm82.a2.v1	Glyma.09G106300.1.Wm82.a2.v1
Glyma.09G106300.1.Wm82.a2.v1	Glyma.09G106400.1.Wm82.a2.v1
Glyma.09G106400.1.Wm82.a2.v1	Glyma.09G106500.1.Wm82.a2.v1
Glyma.09G106500.1.Wm82.a2.v1	Glyma.09G106600.1.Wm82.a2.v1
Glyma.09G122900.1.Wm82.a2.v1	Glyma.09G123000.1.Wm82.a2.v1
Glyma.09G124600.1.Wm82.a2.v1	Glyma.09G124700.1.Wm82.a2.v1
Glyma.09G125000.1.Wm82.a2.v1	Glyma.09G125100.1.Wm82.a2.v1
Glyma.09G130500.1.Wm82.a2.v1	Glyma.09G130600.1.Wm82.a2.v1
Glyma.09G131800.1.Wm82.a2.v1	Glyma.09G131900.1.Wm82.a2.v1
Glyma.09G134000.1.Wm82.a2.v1	Glyma.09G134100.1.Wm82.a2.v1
Glyma.09G134100.1.Wm82.a2.v1	Glyma.09G134200.1.Wm82.a2.v1
Glyma.09G134800.3.Wm82.a2.v1	Glyma.09G134900.2.Wm82.a2.v1
Glyma.09G134900.2.Wm82.a2.v1	Glyma.09G135000.1.Wm82.a2.v1
Glyma.09G135700.1.Wm82.a2.v1	Glyma.09G135800.1.Wm82.a2.v1
Glyma.09G135800.1.Wm82.a2.v1	Glyma.09G135900.1.Wm82.a2.v1
Glyma.09G137200.1.Wm82.a2.v1	Glyma.09G137300.1.Wm82.a2.v1
Glyma.09G139700.1.Wm82.a2.v1	Glyma.09G139800.1.Wm82.a2.v1
Glyma.09G139800.1.Wm82.a2.v1	Glyma.09G139900.1.Wm82.a2.v1
Glyma.09G140100.1.Wm82.a2.v1	Glyma.09G140200.1.Wm82.a2.v1
Glyma.09G141100.4.Wm82.a2.v1	Glyma.09G141200.2.Wm82.a2.v1
Glyma.09G141200.2.Wm82.a2.v1	Glyma.09G141300.2.Wm82.a2.v1
Glyma.09G141300.2.Wm82.a2.v1	Glyma.09G141400.1.Wm82.a2.v1
Glyma.09G141500.2.Wm82.a2.v1	Glyma.09G141600.2.Wm82.a2.v1
Glyma.09G141600.2.Wm82.a2.v1	Glyma.09G141700.1.Wm82.a2.v1
Glyma.09G141700.1.Wm82.a2.v1	Glyma.09G141800.2.Wm82.a2.v1
Glyma.09G142200.1.Wm82.a2.v1	Glyma.09G142300.1.Wm82.a2.v1
Glyma.09G142700.1.Wm82.a2.v1	Glyma.09G142800.1.Wm82.a2.v1
Glyma.09G142800.1.Wm82.a2.v1	Glyma.09G142900.1.Wm82.a2.v1
Glyma.09G144700.1.Wm82.a2.v1	Glyma.09G144800.1.Wm82.a2.v1
Glyma.09G144800.1.Wm82.a2.v1	Glyma.09G144900.1.Wm82.a2.v1
Glyma.09G145000.1.Wm82.a2.v1	Glyma.09G145100.1.Wm82.a2.v1
Glyma.09G145100.1.Wm82.a2.v1	Glyma.09G145200.1.Wm82.a2.v1
Glyma.09G146100.1.Wm82.a2.v1	Glyma.09G146200.1.Wm82.a2.v1
Glyma.09G149300.1.Wm82.a2.v1	Glyma.09G149400.1.Wm82.a2.v1
Glyma.09G149900.1.Wm82.a2.v1	Glyma.09G150000.1.Wm82.a2.v1
Glyma.09G153200.1.Wm82.a2.v1	Glyma.09G153300.1.Wm82.a2.v1
Glyma.09G156900.1.Wm82.a2.v1	Glyma.09G157000.1.Wm82.a2.v1
Glyma.09G157600.1.Wm82.a2.v1	Glyma.09G157700.1.Wm82.a2.v1
Glyma.09G157700.1.Wm82.a2.v1	Glyma.09G157800.1.Wm82.a2.v1
Glyma.09G158000.1.Wm82.a2.v1	Glyma.09G158100.1.Wm82.a2.v1
Glyma.09G158500.1.Wm82.a2.v1	Glyma.09G158600.1.Wm82.a2.v1
Glyma.09G158600.1.Wm82.a2.v1	Glyma.09G158700.1.Wm82.a2.v1
Glyma.09G158700.1.Wm82.a2.v1	Glyma.09G158800.1.Wm82.a2.v1
Glyma.09G159000.1.Wm82.a2.v1	Glyma.09G159100.1.Wm82.a2.v1
Glyma.09G159200.1.Wm82.a2.v1	Glyma.09G159300.1.Wm82.a2.v1
Glyma.09G159800.1.Wm82.a2.v1	Glyma.09G159900.1.Wm82.a2.v1
Glyma.09G162500.1.Wm82.a2.v1	Glyma.09G162600.1.Wm82.a2.v1
Glyma.09G162600.1.Wm82.a2.v1	Glyma.09G162700.1.Wm82.a2.v1
Glyma.09G162700.1.Wm82.a2.v1	Glyma.09G162800.1.Wm82.a2.v1
Glyma.09G163000.1.Wm82.a2.v1	Glyma.09G163100.1.Wm82.a2.v1
Glyma.09G163200.1.Wm82.a2.v1	Glyma.09G163300.1.Wm82.a2.v1
Glyma.09G163300.1.Wm82.a2.v1	Glyma.09G163400.1.Wm82.a2.v1
Glyma.09G163600.1.Wm82.a2.v1	Glyma.09G163700.1.Wm82.a2.v1
Glyma.09G168400.1.Wm82.a2.v1	Glyma.09G168500.1.Wm82.a2.v1
Glyma.09G168500.1.Wm82.a2.v1	Glyma.09G168600.4.Wm82.a2.v1
Glyma.09G168600.4.Wm82.a2.v1	Glyma.09G168700.1.Wm82.a2.v1
Glyma.09G169700.1.Wm82.a2.v1	Glyma.09G169800.1.Wm82.a2.v1
Glyma.09G169900.1.Wm82.a2.v1	Glyma.09G170000.1.Wm82.a2.v1
Glyma.09G170300.1.Wm82.a2.v1	Glyma.09G170400.1.Wm82.a2.v1
Glyma.09G172500.1.Wm82.a2.v1	Glyma.09G172600.1.Wm82.a2.v1
Glyma.09G175100.1.Wm82.a2.v1	Glyma.09G175200.1.Wm82.a2.v1
Glyma.09G178700.1.Wm82.a2.v1	Glyma.09G178800.1.Wm82.a2.v1
Glyma.09G178900.2.Wm82.a2.v1	Glyma.09G179000.1.Wm82.a2.v1
Glyma.09G181400.1.Wm82.a2.v1	Glyma.09G181500.1.Wm82.a2.v1
Glyma.09G186200.1.Wm82.a2.v1	Glyma.09G186300.1.Wm82.a2.v1
Glyma.09G186300.1.Wm82.a2.v1	Glyma.09G186400.1.Wm82.a2.v1
Glyma.09G186400.1.Wm82.a2.v1	Glyma.09G186500.1.Wm82.a2.v1
Glyma.09G186700.1.Wm82.a2.v1	Glyma.09G186800.1.Wm82.a2.v1
Glyma.09G186800.1.Wm82.a2.v1	Glyma.09G186900.1.Wm82.a2.v1
Glyma.09G189200.1.Wm82.a2.v1	Glyma.09G189300.1.Wm82.a2.v1
Glyma.09G197100.1.Wm82.a2.v1	Glyma.09G197200.1.Wm82.a2.v1
Glyma.09G197200.1.Wm82.a2.v1	Glyma.09G197300.1.Wm82.a2.v1
Glyma.09G197300.1.Wm82.a2.v1	Glyma.09G197400.2.Wm82.a2.v1
Glyma.09G198600.1.Wm82.a2.v1	Glyma.09G198700.1.Wm82.a2.v1
Glyma.09G201400.1.Wm82.a2.v1	Glyma.09G201500.1.Wm82.a2.v1
Glyma.09G201500.1.Wm82.a2.v1	Glyma.09G201600.1.Wm82.a2.v1
Glyma.09G209400.1.Wm82.a2.v1	Glyma.09G209500.1.Wm82.a2.v1
Glyma.09G211500.1.Wm82.a2.v1	Glyma.09G211600.1.Wm82.a2.v1
Glyma.09G215900.1.Wm82.a2.v1	Glyma.09G216000.2.Wm82.a2.v1
Glyma.09G222600.1.Wm82.a2.v1	Glyma.09G222700.1.Wm82.a2.v1
Glyma.09G225600.5.Wm82.a2.v1	Glyma.09G225700.5.Wm82.a2.v1
Glyma.09G231900.1.Wm82.a2.v1	Glyma.09G232000.1.Wm82.a2.v1
Glyma.09G234900.1.Wm82.a2.v1	Glyma.09G235000.1.Wm82.a2.v1
Glyma.09G235000.1.Wm82.a2.v1	Glyma.09G235100.1.Wm82.a2.v1
Glyma.09G236400.1.Wm82.a2.v1	Glyma.09G236500.1.Wm82.a2.v1
Glyma.09G237600.1.Wm82.a2.v1	Glyma.09G237700.1.Wm82.a2.v1
Glyma.09G238000.1.Wm82.a2.v1	Glyma.09G238100.1.Wm82.a2.v1
Glyma.09G238500.1.Wm82.a2.v1	Glyma.09G238600.1.Wm82.a2.v1
Glyma.09G238600.1.Wm82.a2.v1	Glyma.09G238700.1.Wm82.a2.v1
Glyma.09G240800.1.Wm82.a2.v1	Glyma.09G240900.1.Wm82.a2.v1
Glyma.09G240900.1.Wm82.a2.v1	Glyma.09G241000.1.Wm82.a2.v1
Glyma.09G241600.1.Wm82.a2.v1	Glyma.09G241700.1.Wm82.a2.v1
Glyma.09G243000.1.Wm82.a2.v1	Glyma.09G243100.1.Wm82.a2.v1
Glyma.09G245900.1.Wm82.a2.v1	Glyma.09G246000.1.Wm82.a2.v1
Glyma.09G253400.1.Wm82.a2.v1	Glyma.09G253500.1.Wm82.a2.v1
Glyma.09G253800.1.Wm82.a2.v1	Glyma.09G253900.1.Wm82.a2.v1
Glyma.09G254100.1.Wm82.a2.v1	Glyma.09G254200.1.Wm82.a2.v1
Glyma.09G256500.1.Wm82.a2.v1	Glyma.09G256600.1.Wm82.a2.v1
Glyma.09G258400.1.Wm82.a2.v1	Glyma.09G258500.1.Wm82.a2.v1
Glyma.09G260400.1.Wm82.a2.v1	Glyma.09G260500.1.Wm82.a2.v1
Glyma.09G260700.1.Wm82.a2.v1	Glyma.09G260800.1.Wm82.a2.v1
Glyma.09G262500.1.Wm82.a2.v1	Glyma.09G262600.1.Wm82.a2.v1
Glyma.09G266900.1.Wm82.a2.v1	Glyma.09G267000.1.Wm82.a2.v1
Glyma.09G269400.1.Wm82.a2.v1	Glyma.09G269500.1.Wm82.a2.v1
Glyma.09G269500.1.Wm82.a2.v1	Glyma.09G269600.1.Wm82.a2.v1
Glyma.09G270600.1.Wm82.a2.v1	Glyma.09G270700.1.Wm82.a2.v1
Glyma.09G275500.1.Wm82.a2.v1	Glyma.09G275600.1.Wm82.a2.v1
Glyma.09G277100.3.Wm82.a2.v1	Glyma.09G277200.1.Wm82.a2.v1
Glyma.09G277600.1.Wm82.a2.v1	Glyma.09G277700.1.Wm82.a2.v1
Glyma.09G277800.1.Wm82.a2.v1	Glyma.09G277900.1.Wm82.a2.v1
Glyma.09G280400.1.Wm82.a2.v1	Glyma.09G280500.1.Wm82.a2.v1
Glyma.09G281800.1.Wm82.a2.v1	Glyma.09G281900.1.Wm82.a2.v1
Glyma.10G000400.1.Wm82.a2.v1	Glyma.10G000500.1.Wm82.a2.v1
Glyma.10G001000.1.Wm82.a2.v1	Glyma.10G001100.1.Wm82.a2.v1
Glyma.10G005300.1.Wm82.a2.v1	Glyma.10G005400.1.Wm82.a2.v1
Glyma.10G010300.1.Wm82.a2.v1	Glyma.10G010400.1.Wm82.a2.v1
Glyma.10G015500.1.Wm82.a2.v1	Glyma.10G015600.1.Wm82.a2.v1
Glyma.10G016300.1.Wm82.a2.v1	Glyma.10G016400.1.Wm82.a2.v1
Glyma.10G016600.1.Wm82.a2.v1	Glyma.10G016700.1.Wm82.a2.v1
Glyma.10G017400.1.Wm82.a2.v1	Glyma.10G017500.1.Wm82.a2.v1
Glyma.10G019300.1.Wm82.a2.v1	Glyma.10G019400.1.Wm82.a2.v1
Glyma.10G020600.1.Wm82.a2.v1	Glyma.10G020700.1.Wm82.a2.v1
Glyma.10G021000.1.Wm82.a2.v1	Glyma.10G021100.1.Wm82.a2.v1
Glyma.10G035000.1.Wm82.a2.v1	Glyma.10G035100.1.Wm82.a2.v1
Glyma.10G041400.1.Wm82.a2.v1	Glyma.10G041500.1.Wm82.a2.v1
Glyma.10G042000.1.Wm82.a2.v1	Glyma.10G042100.1.Wm82.a2.v1
Glyma.10G043200.2.Wm82.a2.v1	Glyma.10G043300.1.Wm82.a2.v1
Glyma.10G046500.1.Wm82.a2.v1	Glyma.10G046600.1.Wm82.a2.v1
Glyma.10G056200.1.Wm82.a2.v1	Glyma.10G056300.1.Wm82.a2.v1
Glyma.10G056300.1.Wm82.a2.v1	Glyma.10G056400.1.Wm82.a2.v1
Glyma.10G056500.1.Wm82.a2.v1	Glyma.10G056600.1.Wm82.a2.v1
Glyma.10G060100.1.Wm82.a2.v1	Glyma.10G060200.1.Wm82.a2.v1
Glyma.10G060800.1.Wm82.a2.v1	Glyma.10G060900.1.Wm82.a2.v1
Glyma.10G060900.1.Wm82.a2.v1	Glyma.10G061000.1.Wm82.a2.v1
Glyma.10G061000.1.Wm82.a2.v1	Glyma.10G061100.1.Wm82.a2.v1
Glyma.10G061700.1.Wm82.a2.v1	Glyma.10G061800.1.Wm82.a2.v1
Glyma.10G064200.1.Wm82.a2.v1	Glyma.10G064300.1.Wm82.a2.v1
Glyma.10G070200.1.Wm82.a2.v1	Glyma.10G070300.1.Wm82.a2.v1
Glyma.10G074600.1.Wm82.a2.v1	Glyma.10G074700.1.Wm82.a2.v1
Glyma.10G075400.1.Wm82.a2.v1	Glyma.10G075500.1.Wm82.a2.v1
Glyma.10G075500.1.Wm82.a2.v1	Glyma.10G075600.1.Wm82.a2.v1
Glyma.10G075600.1.Wm82.a2.v1	Glyma.10G075700.1.Wm82.a2.v1
Glyma.10G077100.1.Wm82.a2.v1	Glyma.10G077200.1.Wm82.a2.v1
Glyma.10G077200.1.Wm82.a2.v1	Glyma.10G077300.1.Wm82.a2.v1
Glyma.10G082400.1.Wm82.a2.v1	Glyma.10G082500.1.Wm82.a2.v1
Glyma.10G084700.1.Wm82.a2.v1	Glyma.10G084800.1.Wm82.a2.v1
Glyma.10G085500.1.Wm82.a2.v1	Glyma.10G085600.1.Wm82.a2.v1
Glyma.10G085600.1.Wm82.a2.v1	Glyma.10G085700.1.Wm82.a2.v1
Glyma.10G115200.1.Wm82.a2.v1	Glyma.10G115300.1.Wm82.a2.v1
Glyma.10G115300.1.Wm82.a2.v1	Glyma.10G115400.1.Wm82.a2.v1
Glyma.10G115400.1.Wm82.a2.v1	Glyma.10G115500.1.Wm82.a2.v1
Glyma.10G115900.1.Wm82.a2.v1	Glyma.10G116000.1.Wm82.a2.v1
Glyma.10G119300.1.Wm82.a2.v1	Glyma.10G119400.1.Wm82.a2.v1
Glyma.10G127500.1.Wm82.a2.v1	Glyma.10G127600.1.Wm82.a2.v1
Glyma.10G130300.1.Wm82.a2.v1	Glyma.10G130400.1.Wm82.a2.v1
Glyma.10G130400.1.Wm82.a2.v1	Glyma.10G130500.1.Wm82.a2.v1
Glyma.10G133300.1.Wm82.a2.v1	Glyma.10G133400.1.Wm82.a2.v1
Glyma.10G135500.1.Wm82.a2.v1	Glyma.10G135600.1.Wm82.a2.v1
Glyma.10G136900.1.Wm82.a2.v1	Glyma.10G137000.1.Wm82.a2.v1
Glyma.10G139700.1.Wm82.a2.v1	Glyma.10G139800.1.Wm82.a2.v1
Glyma.10G143000.1.Wm82.a2.v1	Glyma.10G143100.1.Wm82.a2.v1
Glyma.10G158200.1.Wm82.a2.v1	Glyma.10G158300.1.Wm82.a2.v1
Glyma.10G159700.11.Wm82.a2.v1	Glyma.10G159800.2.Wm82.a2.v1
Glyma.10G162600.1.Wm82.a2.v1	Glyma.10G162700.1.Wm82.a2.v1
Glyma.10G168100.1.Wm82.a2.v1	Glyma.10G168200.1.Wm82.a2.v1
Glyma.10G168800.1.Wm82.a2.v1	Glyma.10G168900.1.Wm82.a2.v1
Glyma.10G169600.1.Wm82.a2.v1	Glyma.10G169700.1.Wm82.a2.v1
Glyma.10G171000.1.Wm82.a2.v1	Glyma.10G171100.1.Wm82.a2.v1
Glyma.10G171100.1.Wm82.a2.v1	Glyma.10G171200.1.Wm82.a2.v1
Glyma.10G174500.1.Wm82.a2.v1	Glyma.10G174600.1.Wm82.a2.v1
Glyma.10G176500.1.Wm82.a2.v1	Glyma.10G176600.1.Wm82.a2.v1
Glyma.10G176600.1.Wm82.a2.v1	Glyma.10G176700.1.Wm82.a2.v1
Glyma.10G180900.1.Wm82.a2.v1	Glyma.10G181000.1.Wm82.a2.v1
Glyma.10G184300.1.Wm82.a2.v1	Glyma.10G184400.1.Wm82.a2.v1
Glyma.10G184600.1.Wm82.a2.v1	Glyma.10G184700.1.Wm82.a2.v1
Glyma.10G185200.1.Wm82.a2.v1	Glyma.10G185300.1.Wm82.a2.v1
Glyma.10G185500.1.Wm82.a2.v1	Glyma.10G185600.1.Wm82.a2.v1
Glyma.10G185600.1.Wm82.a2.v1	Glyma.10G185700.1.Wm82.a2.v1
Glyma.10G185800.1.Wm82.a2.v1	Glyma.10G185900.1.Wm82.a2.v1
Glyma.10G187400.1.Wm82.a2.v1	Glyma.10G187500.1.Wm82.a2.v1
Glyma.10G188800.1.Wm82.a2.v1	Glyma.10G188900.1.Wm82.a2.v1
Glyma.10G189000.1.Wm82.a2.v1	Glyma.10G189100.1.Wm82.a2.v1
Glyma.10G190800.1.Wm82.a2.v1	Glyma.10G190900.1.Wm82.a2.v1
Glyma.10G194000.1.Wm82.a2.v1	Glyma.10G194100.1.Wm82.a2.v1
Glyma.10G197500.1.Wm82.a2.v1	Glyma.10G197600.1.Wm82.a2.v1
Glyma.10G197800.3.Wm82.a2.v1	Glyma.10G197900.1.Wm82.a2.v1
Glyma.10G198800.1.Wm82.a2.v1	Glyma.10G198900.1.Wm82.a2.v1
Glyma.10G198900.1.Wm82.a2.v1	Glyma.10G199000.1.Wm82.a2.v1
Glyma.10G199000.1.Wm82.a2.v1	Glyma.10G199100.1.Wm82.a2.v1
Glyma.10G203300.1.Wm82.a2.v1	Glyma.10G203400.1.Wm82.a2.v1
Glyma.10G203600.1.Wm82.a2.v1	Glyma.10G203700.1.Wm82.a2.v1
Glyma.10G206400.1.Wm82.a2.v1	Glyma.10G206500.1.Wm82.a2.v1
Glyma.10G208400.1.Wm82.a2.v1	Glyma.10G208500.1.Wm82.a2.v1
Glyma.10G213900.1.Wm82.a2.v1	Glyma.10G214000.1.Wm82.a2.v1
Glyma.10G216000.1.Wm82.a2.v1	Glyma.10G216100.1.Wm82.a2.v1
Glyma.10G216900.1.Wm82.a2.v1	Glyma.10G217000.1.Wm82.a2.v1
Glyma.10G219100.1.Wm82.a2.v1	Glyma.10G219200.1.Wm82.a2.v1
Glyma.10G222400.1.Wm82.a2.v1	Glyma.10G222500.1.Wm82.a2.v1
Glyma.10G223000.1.Wm82.a2.v1	Glyma.10G223100.1.Wm82.a2.v1
Glyma.10G225100.1.Wm82.a2.v1	Glyma.10G225200.1.Wm82.a2.v1
Glyma.10G226100.1.Wm82.a2.v1	Glyma.10G226200.1.Wm82.a2.v1
Glyma.10G226600.1.Wm82.a2.v1	Glyma.10G226700.1.Wm82.a2.v1
Glyma.10G227100.1.Wm82.a2.v1	Glyma.10G227200.2.Wm82.a2.v1
Glyma.10G227300.2.Wm82.a2.v1	Glyma.10G227400.5.Wm82.a2.v1
Glyma.10G228000.1.Wm82.a2.v1	Glyma.10G228100.1.Wm82.a2.v1
Glyma.10G228100.1.Wm82.a2.v1	Glyma.10G228200.1.Wm82.a2.v1
Glyma.10G230500.1.Wm82.a2.v1	Glyma.10G230600.1.Wm82.a2.v1
Glyma.10G230900.1.Wm82.a2.v1	Glyma.10G231000.1.Wm82.a2.v1
Glyma.10G231000.1.Wm82.a2.v1	Glyma.10G231100.1.Wm82.a2.v1
Glyma.10G231600.1.Wm82.a2.v1	Glyma.10G231700.1.Wm82.a2.v1
Glyma.10G233100.1.Wm82.a2.v1	Glyma.10G233200.1.Wm82.a2.v1
Glyma.10G234600.1.Wm82.a2.v1	Glyma.10G234700.1.Wm82.a2.v1
Glyma.10G235200.1.Wm82.a2.v1	Glyma.10G235300.1.Wm82.a2.v1
Glyma.10G241300.1.Wm82.a2.v1	Glyma.10G241400.1.Wm82.a2.v1
Glyma.10G243600.1.Wm82.a2.v1	Glyma.10G243700.1.Wm82.a2.v1
Glyma.10G246300.1.Wm82.a2.v1	Glyma.10G246400.1.Wm82.a2.v1
Glyma.10G249400.1.Wm82.a2.v1	Glyma.10G249500.1.Wm82.a2.v1
Glyma.10G250200.1.Wm82.a2.v1	Glyma.10G250300.1.Wm82.a2.v1
Glyma.10G251100.1.Wm82.a2.v1	Glyma.10G251200.1.Wm82.a2.v1
Glyma.10G252000.1.Wm82.a2.v1	Glyma.10G252100.1.Wm82.a2.v1
Glyma.10G253600.1.Wm82.a2.v1	Glyma.10G253700.1.Wm82.a2.v1
Glyma.10G253700.1.Wm82.a2.v1	Glyma.10G253800.1.Wm82.a2.v1
Glyma.10G254000.1.Wm82.a2.v1	Glyma.10G254100.1.Wm82.a2.v1
Glyma.10G254700.1.Wm82.a2.v1	Glyma.10G254800.1.Wm82.a2.v1
Glyma.10G254800.1.Wm82.a2.v1	Glyma.10G254900.1.Wm82.a2.v1
Glyma.10G256900.1.Wm82.a2.v1	Glyma.10G257000.1.Wm82.a2.v1
Glyma.10G257400.1.Wm82.a2.v1	Glyma.10G257500.1.Wm82.a2.v1
Glyma.10G260800.1.Wm82.a2.v1	Glyma.10G260900.1.Wm82.a2.v1
Glyma.10G263300.2.Wm82.a2.v1	Glyma.10G263400.1.Wm82.a2.v1
Glyma.10G265000.1.Wm82.a2.v1	Glyma.10G265100.1.Wm82.a2.v1
Glyma.10G265100.1.Wm82.a2.v1	Glyma.10G265200.1.Wm82.a2.v1
Glyma.10G267300.1.Wm82.a2.v1	Glyma.10G267400.1.Wm82.a2.v1
Glyma.10G267600.1.Wm82.a2.v1	Glyma.10G267700.1.Wm82.a2.v1
Glyma.10G267700.1.Wm82.a2.v1	Glyma.10G267800.1.Wm82.a2.v1
Glyma.10G268600.1.Wm82.a2.v1	Glyma.10G268700.5.Wm82.a2.v1
Glyma.10G269700.1.Wm82.a2.v1	Glyma.10G269800.1.Wm82.a2.v1
Glyma.10G269800.1.Wm82.a2.v1	Glyma.10G269900.1.Wm82.a2.v1
Glyma.10G270000.1.Wm82.a2.v1	Glyma.10G270100.1.Wm82.a2.v1
Glyma.10G271600.1.Wm82.a2.v1	Glyma.10G271700.1.Wm82.a2.v1
Glyma.10G276600.1.Wm82.a2.v1	Glyma.10G276700.1.Wm82.a2.v1
Glyma.10G280300.1.Wm82.a2.v1	Glyma.10G280400.1.Wm82.a2.v1
Glyma.10G281100.1.Wm82.a2.v1	Glyma.10G281200.1.Wm82.a2.v1
Glyma.10G281200.1.Wm82.a2.v1	Glyma.10G281300.1.Wm82.a2.v1
Glyma.10G282100.1.Wm82.a2.v1	Glyma.10G282200.1.Wm82.a2.v1
Glyma.10G282200.1.Wm82.a2.v1	Glyma.10G282300.1.Wm82.a2.v1
Glyma.10G285400.1.Wm82.a2.v1	Glyma.10G285500.1.Wm82.a2.v1
Glyma.10G287100.1.Wm82.a2.v1	Glyma.10G287200.1.Wm82.a2.v1
Glyma.10G287200.1.Wm82.a2.v1	Glyma.10G287300.1.Wm82.a2.v1
Glyma.10G287700.1.Wm82.a2.v1	Glyma.10G287800.1.Wm82.a2.v1
Glyma.10G294000.1.Wm82.a2.v1	Glyma.10G294100.6.Wm82.a2.v1
Glyma.11G001200.1.Wm82.a2.v1	Glyma.11G001300.1.Wm82.a2.v1
Glyma.11G003600.1.Wm82.a2.v1	Glyma.11G003700.2.Wm82.a2.v1
Glyma.11G012900.1.Wm82.a2.v1	Glyma.11G013000.1.Wm82.a2.v1
Glyma.11G013000.1.Wm82.a2.v1	Glyma.11G013100.1.Wm82.a2.v1
Glyma.11G020500.1.Wm82.a2.v1	Glyma.11G020600.1.Wm82.a2.v1
Glyma.11G024000.1.Wm82.a2.v1	Glyma.11G024100.1.Wm82.a2.v1
Glyma.11G027900.1.Wm82.a2.v1	Glyma.11G028000.1.Wm82.a2.v1
Glyma.11G032900.1.Wm82.a2.v1	Glyma.11G033000.1.Wm82.a2.v1
Glyma.11G037300.1.Wm82.a2.v1	Glyma.11G037400.1.Wm82.a2.v1
Glyma.11G040800.1.Wm82.a2.v1	Glyma.11G040900.1.Wm82.a2.v1
Glyma.11G058900.1.Wm82.a2.v1	Glyma.11G059000.1.Wm82.a2.v1
Glyma.11G059400.1.Wm82.a2.v1	Glyma.11G059500.1.Wm82.a2.v1
Glyma.11G060000.1.Wm82.a2.v1	Glyma.11G060100.1.Wm82.a2.v1
Glyma.11G060100.1.Wm82.a2.v1	Glyma.11G060200.1.Wm82.a2.v1
Glyma.11G062500.1.Wm82.a2.v1	Glyma.11G062600.1.Wm82.a2.v1
Glyma.11G062700.1.Wm82.a2.v1	Glyma.11G062800.1.Wm82.a2.v1
Glyma.11G063100.1.Wm82.a2.v1	Glyma.11G063200.1.Wm82.a2.v1
Glyma.11G064500.1.Wm82.a2.v1	Glyma.11G064600.1.Wm82.a2.v1
Glyma.11G066000.1.Wm82.a2.v1	Glyma.11G066100.1.Wm82.a2.v1
Glyma.11G066300.1.Wm82.a2.v1	Glyma.11G066400.1.Wm82.a2.v1
Glyma.11G066500.1.Wm82.a2.v1	Glyma.11G066600.1.Wm82.a2.v1
Glyma.11G069500.1.Wm82.a2.v1	Glyma.11G069600.1.Wm82.a2.v1
Glyma.11G070200.1.Wm82.a2.v1	Glyma.11G070300.1.Wm82.a2.v1
Glyma.11G070300.1.Wm82.a2.v1	Glyma.11G070400.1.Wm82.a2.v1
Glyma.11G070500.1.Wm82.a2.v1	Glyma.11G070600.1.Wm82.a2.v1
Glyma.11G071600.1.Wm82.a2.v1	Glyma.11G071700.1.Wm82.a2.v1
Glyma.11G071700.1.Wm82.a2.v1	Glyma.11G071800.1.Wm82.a2.v1
Glyma.11G081800.1.Wm82.a2.v1	Glyma.11G081900.1.Wm82.a2.v1
Glyma.11G083000.1.Wm82.a2.v1	Glyma.11G083100.1.Wm82.a2.v1
Glyma.11G083100.1.Wm82.a2.v1	Glyma.11G083200.1.Wm82.a2.v1
Glyma.11G085300.1.Wm82.a2.v1	Glyma.11G085400.1.Wm82.a2.v1
Glyma.11G089200.1.Wm82.a2.v1	Glyma.11G089300.1.Wm82.a2.v1
Glyma.11G089800.1.Wm82.a2.v1	Glyma.11G089900.1.Wm82.a2.v1
Glyma.11G089900.1.Wm82.a2.v1	Glyma.11G090000.1.Wm82.a2.v1
Glyma.11G090400.1.Wm82.a2.v1	Glyma.11G090500.1.Wm82.a2.v1
Glyma.11G093800.1.Wm82.a2.v1	Glyma.11G093900.1.Wm82.a2.v1
Glyma.11G094900.1.Wm82.a2.v1	Glyma.11G095000.1.Wm82.a2.v1
Glyma.11G095000.1.Wm82.a2.v1	Glyma.11G095100.1.Wm82.a2.v1
Glyma.11G095100.1.Wm82.a2.v1	Glyma.11G095200.1.Wm82.a2.v1
Glyma.11G096800.1.Wm82.a2.v1	Glyma.11G096900.1.Wm82.a2.v1
Glyma.11G097700.1.Wm82.a2.v1	Glyma.11G097800.1.Wm82.a2.v1
Glyma.11G099600.1.Wm82.a2.v1	Glyma.11G099700.1.Wm82.a2.v1
Glyma.11G105100.1.Wm82.a2.v1	Glyma.11G105200.1.Wm82.a2.v1
Glyma.11G112100.1.Wm82.a2.v1	Glyma.11G112200.1.Wm82.a2.v1
Glyma.11G113900.2.Wm82.a2.v1	Glyma.11G114000.2.Wm82.a2.v1
Glyma.11G114100.1.Wm82.a2.v1	Glyma.11G114200.1.Wm82.a2.v1
Glyma.11G115700.1.Wm82.a2.v1	Glyma.11G115800.1.Wm82.a2.v1
Glyma.11G116100.1.Wm82.a2.v1	Glyma.11G116200.1.Wm82.a2.v1
Glyma.11G116400.1.Wm82.a2.v1	Glyma.11G116500.1.Wm82.a2.v1
Glyma.11G117300.1.Wm82.a2.v1	Glyma.11G117400.1.Wm82.a2.v1
Glyma.11G117400.1.Wm82.a2.v1	Glyma.11G117500.1.Wm82.a2.v1
Glyma.11G117500.1.Wm82.a2.v1	Glyma.11G117600.1.Wm82.a2.v1
Glyma.11G119500.2.Wm82.a2.v1	Glyma.11G119600.1.Wm82.a2.v1
Glyma.11G119900.1.Wm82.a2.v1	Glyma.11G120000.1.Wm82.a2.v1
Glyma.11G121000.1.Wm82.a2.v1	Glyma.11G121100.4.Wm82.a2.v1
Glyma.11G121700.1.Wm82.a2.v1	Glyma.11G121800.1.Wm82.a2.v1
Glyma.11G124200.1.Wm82.a2.v1	Glyma.11G124300.1.Wm82.a2.v1
Glyma.11G124500.1.Wm82.a2.v1	Glyma.11G124600.1.Wm82.a2.v1
Glyma.11G129400.1.Wm82.a2.v1	Glyma.11G129500.1.Wm82.a2.v1
Glyma.11G129500.1.Wm82.a2.v1	Glyma.11G129600.1.Wm82.a2.v1
Glyma.11G129600.1.Wm82.a2.v1	Glyma.11G129700.1.Wm82.a2.v1
Glyma.11G129700.1.Wm82.a2.v1	Glyma.11G129800.1.Wm82.a2.v1
Glyma.11G130200.1.Wm82.a2.v1	Glyma.11G130300.1.Wm82.a2.v1
Glyma.11G131500.1.Wm82.a2.v1	Glyma.11G131600.1.Wm82.a2.v1
Glyma.11G131600.1.Wm82.a2.v1	Glyma.11G131700.1.Wm82.a2.v1
Glyma.11G137000.1.Wm82.a2.v1	Glyma.11G137100.3.Wm82.a2.v1
Glyma.11G138100.1.Wm82.a2.v1	Glyma.11G138200.1.Wm82.a2.v1
Glyma.11G138200.1.Wm82.a2.v1	Glyma.11G138300.1.Wm82.a2.v1
Glyma.11G138300.1.Wm82.a2.v1	Glyma.11G138400.3.Wm82.a2.v1
Glyma.11G138400.3.Wm82.a2.v1	Glyma.11G138500.1.Wm82.a2.v1
Glyma.11G141600.1.Wm82.a2.v1	Glyma.11G141700.1.Wm82.a2.v1
Glyma.11G141700.1.Wm82.a2.v1	Glyma.11G141800.1.Wm82.a2.v1
Glyma.11G147600.1.Wm82.a2.v1	Glyma.11G147700.1.Wm82.a2.v1
Glyma.11G148400.1.Wm82.a2.v1	Glyma.11G148500.1.Wm82.a2.v1
Glyma.11G150300.1.Wm82.a2.v1	Glyma.11G150400.1.Wm82.a2.v1
Glyma.11G152100.1.Wm82.a2.v1	Glyma.11G152200.1.Wm82.a2.v1
Glyma.11G153200.1.Wm82.a2.v1	Glyma.11G153300.1.Wm82.a2.v1
Glyma.11G157100.1.Wm82.a2.v1	Glyma.11G157200.1.Wm82.a2.v1
Glyma.11G167900.1.Wm82.a2.v1	Glyma.11G168000.1.Wm82.a2.v1
Glyma.11G173200.1.Wm82.a2.v1	Glyma.11G173300.1.Wm82.a2.v1
Glyma.11G173300.1.Wm82.a2.v1	Glyma.11G173400.1.Wm82.a2.v1
Glyma.11G173400.1.Wm82.a2.v1	Glyma.11G173500.1.Wm82.a2.v1
Glyma.11G177200.1.Wm82.a2.v1	Glyma.11G177300.1.Wm82.a2.v1
Glyma.11G179300.1.Wm82.a2.v1	Glyma.11G179400.3.Wm82.a2.v1
Glyma.11G185100.1.Wm82.a2.v1	Glyma.11G185200.1.Wm82.a2.v1
Glyma.11G185900.1.Wm82.a2.v1	Glyma.11G186000.1.Wm82.a2.v1
Glyma.11G193800.1.Wm82.a2.v1	Glyma.11G193900.1.Wm82.a2.v1
Glyma.11G194200.1.Wm82.a2.v1	Glyma.11G194300.1.Wm82.a2.v1
Glyma.11G196600.1.Wm82.a2.v1	Glyma.11G196700.1.Wm82.a2.v1
Glyma.11G197300.1.Wm82.a2.v1	Glyma.11G197400.1.Wm82.a2.v1
Glyma.11G199900.1.Wm82.a2.v1	Glyma.11G200000.1.Wm82.a2.v1
Glyma.11G203800.1.Wm82.a2.v1	Glyma.11G203900.1.Wm82.a2.v1
Glyma.11G206300.1.Wm82.a2.v1	Glyma.11G206400.1.Wm82.a2.v1
Glyma.11G210300.1.Wm82.a2.v1	Glyma.11G210400.1.Wm82.a2.v1
Glyma.11G210400.1.Wm82.a2.v1	Glyma.11G210500.1.Wm82.a2.v1
Glyma.11G219200.1.Wm82.a2.v1	Glyma.11G219300.1.Wm82.a2.v1
Glyma.11G222200.1.Wm82.a2.v1	Glyma.11G222300.1.Wm82.a2.v1
Glyma.11G222300.1.Wm82.a2.v1	Glyma.11G222400.1.Wm82.a2.v1
Glyma.11G222400.1.Wm82.a2.v1	Glyma.11G222500.1.Wm82.a2.v1
Glyma.11G223300.1.Wm82.a2.v1	Glyma.11G223400.1.Wm82.a2.v1
Glyma.11G223900.1.Wm82.a2.v1	Glyma.11G224000.1.Wm82.a2.v1
Glyma.11G224400.1.Wm82.a2.v1	Glyma.11G224500.1.Wm82.a2.v1
Glyma.11G224900.1.Wm82.a2.v1	Glyma.11G225000.1.Wm82.a2.v1
Glyma.11G225500.1.Wm82.a2.v1	Glyma.11G225600.1.Wm82.a2.v1
Glyma.11G229900.1.Wm82.a2.v1	Glyma.11G230000.1.Wm82.a2.v1
Glyma.11G230300.1.Wm82.a2.v1	Glyma.11G230400.1.Wm82.a2.v1
Glyma.11G230400.1.Wm82.a2.v1	Glyma.11G230500.1.Wm82.a2.v1
Glyma.11G230500.1.Wm82.a2.v1	Glyma.11G230600.1.Wm82.a2.v1
Glyma.11G237000.1.Wm82.a2.v1	Glyma.11G237100.1.Wm82.a2.v1
Glyma.11G238200.1.Wm82.a2.v1	Glyma.11G238300.1.Wm82.a2.v1
Glyma.11G238400.1.Wm82.a2.v1	Glyma.11G238500.1.Wm82.a2.v1
Glyma.11G241700.1.Wm82.a2.v1	Glyma.11G241800.1.Wm82.a2.v1
Glyma.11G243100.1.Wm82.a2.v1	Glyma.11G243200.1.Wm82.a2.v1
Glyma.11G245600.1.Wm82.a2.v1	Glyma.11G245700.1.Wm82.a2.v1
Glyma.12G001800.1.Wm82.a2.v1	Glyma.12G001900.1.Wm82.a2.v1
Glyma.12G004500.1.Wm82.a2.v1	Glyma.12G004600.1.Wm82.a2.v1
Glyma.12G004700.1.Wm82.a2.v1	Glyma.12G004800.1.Wm82.a2.v1
Glyma.12G007100.1.Wm82.a2.v1	Glyma.12G007200.1.Wm82.a2.v1
Glyma.12G009200.1.Wm82.a2.v1	Glyma.12G009300.1.Wm82.a2.v1
Glyma.12G010800.1.Wm82.a2.v1	Glyma.12G010900.1.Wm82.a2.v1
Glyma.12G013500.1.Wm82.a2.v1	Glyma.12G013600.1.Wm82.a2.v1
Glyma.12G014200.1.Wm82.a2.v1	Glyma.12G014300.1.Wm82.a2.v1
Glyma.12G015000.1.Wm82.a2.v1	Glyma.12G015100.1.Wm82.a2.v1
Glyma.12G015300.1.Wm82.a2.v1	Glyma.12G015400.1.Wm82.a2.v1
Glyma.12G015400.1.Wm82.a2.v1	Glyma.12G015500.1.Wm82.a2.v1
Glyma.12G018300.1.Wm82.a2.v1	Glyma.12G018400.1.Wm82.a2.v1
Glyma.12G019700.1.Wm82.a2.v1	Glyma.12G019800.1.Wm82.a2.v1
Glyma.12G019800.1.Wm82.a2.v1	Glyma.12G019900.1.Wm82.a2.v1
Glyma.12G020300.1.Wm82.a2.v1	Glyma.12G020400.2.Wm82.a2.v1
Glyma.12G022900.1.Wm82.a2.v1	Glyma.12G023000.1.Wm82.a2.v1
Glyma.12G023600.1.Wm82.a2.v1	Glyma.12G023700.1.Wm82.a2.v1
Glyma.12G036100.1.Wm82.a2.v1	Glyma.12G036200.1.Wm82.a2.v1
Glyma.12G041400.1.Wm82.a2.v1	Glyma.12G041500.1.Wm82.a2.v1
Glyma.12G041500.1.Wm82.a2.v1	Glyma.12G041600.1.Wm82.a2.v1
Glyma.12G041600.1.Wm82.a2.v1	Glyma.12G041700.1.Wm82.a2.v1
Glyma.12G041900.1.Wm82.a2.v1	Glyma.12G042000.1.Wm82.a2.v1
Glyma.12G042100.1.Wm82.a2.v1	Glyma.12G042200.1.Wm82.a2.v1
Glyma.12G042200.1.Wm82.a2.v1	Glyma.12G042300.1.Wm82.a2.v1
Glyma.12G046100.1.Wm82.a2.v1	Glyma.12G046200.1.Wm82.a2.v1
Glyma.12G049100.1.Wm82.a2.v1	Glyma.12G049200.1.Wm82.a2.v1
Glyma.12G054000.1.Wm82.a2.v1	Glyma.12G054100.1.Wm82.a2.v1
Glyma.12G054400.1.Wm82.a2.v1	Glyma.12G054500.1.Wm82.a2.v1
Glyma.12G055500.1.Wm82.a2.v1	Glyma.12G055600.1.Wm82.a2.v1
Glyma.12G055800.1.Wm82.a2.v1	Glyma.12G055900.1.Wm82.a2.v1
Glyma.12G059100.1.Wm82.a2.v1	Glyma.12G059200.1.Wm82.a2.v1
Glyma.12G059200.1.Wm82.a2.v1	Glyma.12G059300.1.Wm82.a2.v1
Glyma.12G061400.1.Wm82.a2.v1	Glyma.12G061500.1.Wm82.a2.v1
Glyma.12G062000.1.Wm82.a2.v1	Glyma.12G062100.1.Wm82.a2.v1
Glyma.12G064600.1.Wm82.a2.v1	Glyma.12G064700.3.Wm82.a2.v1
Glyma.12G065100.1.Wm82.a2.v1	Glyma.12G065200.1.Wm82.a2.v1
Glyma.12G067000.1.Wm82.a2.v1	Glyma.12G067100.1.Wm82.a2.v1
Glyma.12G068700.1.Wm82.a2.v1	Glyma.12G068800.1.Wm82.a2.v1
Glyma.12G069100.1.Wm82.a2.v1	Glyma.12G069200.1.Wm82.a2.v1
Glyma.12G069800.1.Wm82.a2.v1	Glyma.12G069900.1.Wm82.a2.v1
Glyma.12G077100.1.Wm82.a2.v1	Glyma.12G077200.1.Wm82.a2.v1
Glyma.12G077600.1.Wm82.a2.v1	Glyma.12G077700.1.Wm82.a2.v1
Glyma.12G080400.1.Wm82.a2.v1	Glyma.12G080500.1.Wm82.a2.v1
Glyma.12G087500.1.Wm82.a2.v1	Glyma.12G087600.1.Wm82.a2.v1
Glyma.12G088000.1.Wm82.a2.v1	Glyma.12G088100.1.Wm82.a2.v1
Glyma.12G088100.1.Wm82.a2.v1	Glyma.12G088200.3.Wm82.a2.v1
Glyma.12G090800.1.Wm82.a2.v1	Glyma.12G090900.1.Wm82.a2.v1
Glyma.12G092800.1.Wm82.a2.v1	Glyma.12G092900.1.Wm82.a2.v1
Glyma.12G093900.1.Wm82.a2.v1	Glyma.12G094000.1.Wm82.a2.v1
Glyma.12G094000.1.Wm82.a2.v1	Glyma.12G094100.1.Wm82.a2.v1
Glyma.12G098900.1.Wm82.a2.v1	Glyma.12G099000.1.Wm82.a2.v1
Glyma.12G101500.2.Wm82.a2.v1	Glyma.12G101600.1.Wm82.a2.v1
Glyma.12G102500.1.Wm82.a2.v1	Glyma.12G102600.1.Wm82.a2.v1
Glyma.12G110700.1.Wm82.a2.v1	Glyma.12G110800.1.Wm82.a2.v1
Glyma.12G110800.1.Wm82.a2.v1	Glyma.12G110900.1.Wm82.a2.v1
Glyma.12G111400.1.Wm82.a2.v1	Glyma.12G111500.1.Wm82.a2.v1
Glyma.12G122600.1.Wm82.a2.v1	Glyma.12G122700.1.Wm82.a2.v1
Glyma.12G129000.1.Wm82.a2.v1	Glyma.12G129100.1.Wm82.a2.v1
Glyma.12G130600.1.Wm82.a2.v1	Glyma.12G130700.1.Wm82.a2.v1
Glyma.12G131300.1.Wm82.a2.v1	Glyma.12G131400.1.Wm82.a2.v1
Glyma.12G131600.1.Wm82.a2.v1	Glyma.12G131700.1.Wm82.a2.v1
Glyma.12G132200.1.Wm82.a2.v1	Glyma.12G132300.1.Wm82.a2.v1
Glyma.12G138400.1.Wm82.a2.v1	Glyma.12G138500.1.Wm82.a2.v1
Glyma.12G140300.1.Wm82.a2.v1	Glyma.12G140400.1.Wm82.a2.v1
Glyma.12G142200.1.Wm82.a2.v1	Glyma.12G142300.1.Wm82.a2.v1
Glyma.12G142300.1.Wm82.a2.v1	Glyma.12G142400.1.Wm82.a2.v1
Glyma.12G143900.1.Wm82.a2.v1	Glyma.12G144000.1.Wm82.a2.v1
Glyma.12G153900.1.Wm82.a2.v1	Glyma.12G154000.1.Wm82.a2.v1
Glyma.12G168600.1.Wm82.a2.v1	Glyma.12G168700.1.Wm82.a2.v1
Glyma.12G169400.1.Wm82.a2.v1	Glyma.12G169500.1.Wm82.a2.v1
Glyma.12G169500.1.Wm82.a2.v1	Glyma.12G169600.1.Wm82.a2.v1
Glyma.12G179600.1.Wm82.a2.v1	Glyma.12G179700.1.Wm82.a2.v1
Glyma.12G181000.2.Wm82.a2.v1	Glyma.12G181100.1.Wm82.a2.v1
Glyma.12G187100.1.Wm82.a2.v1	Glyma.12G187200.1.Wm82.a2.v1
Glyma.12G188400.1.Wm82.a2.v1	Glyma.12G188500.1.Wm82.a2.v1
Glyma.12G191700.1.Wm82.a2.v1	Glyma.12G191800.1.Wm82.a2.v1
Glyma.12G192000.1.Wm82.a2.v1	Glyma.12G192100.1.Wm82.a2.v1
Glyma.12G193400.1.Wm82.a2.v1	Glyma.12G193500.1.Wm82.a2.v1
Glyma.12G195500.1.Wm82.a2.v1	Glyma.12G195600.1.Wm82.a2.v1
Glyma.12G196300.1.Wm82.a2.v1	Glyma.12G196400.1.Wm82.a2.v1
Glyma.12G197400.1.Wm82.a2.v1	Glyma.12G197500.1.Wm82.a2.v1
Glyma.12G198000.1.Wm82.a2.v1	Glyma.12G198100.1.Wm82.a2.v1
Glyma.12G198100.1.Wm82.a2.v1	Glyma.12G198200.1.Wm82.a2.v1
Glyma.12G198900.1.Wm82.a2.v1	Glyma.12G199000.1.Wm82.a2.v1
Glyma.12G199700.1.Wm82.a2.v1	Glyma.12G199800.1.Wm82.a2.v1
Glyma.12G200400.1.Wm82.a2.v1	Glyma.12G200500.1.Wm82.a2.v1
Glyma.12G200500.1.Wm82.a2.v1	Glyma.12G200600.1.Wm82.a2.v1
Glyma.12G204500.1.Wm82.a2.v1	Glyma.12G204600.1.Wm82.a2.v1
Glyma.12G212600.1.Wm82.a2.v1	Glyma.12G212700.1.Wm82.a2.v1
Glyma.12G215500.1.Wm82.a2.v1	Glyma.12G215600.1.Wm82.a2.v1
Glyma.12G216300.1.Wm82.a2.v1	Glyma.12G216400.1.Wm82.a2.v1
Glyma.12G217300.1.Wm82.a2.v1	Glyma.12G217400.1.Wm82.a2.v1
Glyma.12G218300.1.Wm82.a2.v1	Glyma.12G218400.1.Wm82.a2.v1
Glyma.12G220200.1.Wm82.a2.v1	Glyma.12G220300.1.Wm82.a2.v1
Glyma.12G222800.1.Wm82.a2.v1	Glyma.12G222900.1.Wm82.a2.v1
Glyma.12G223700.1.Wm82.a2.v1	Glyma.12G223800.1.Wm82.a2.v1
Glyma.12G223900.1.Wm82.a2.v1	Glyma.12G224000.1.Wm82.a2.v1
Glyma.12G231400.1.Wm82.a2.v1	Glyma.12G231500.1.Wm82.a2.v1
Glyma.12G233600.1.Wm82.a2.v1	Glyma.12G233700.1.Wm82.a2.v1
Glyma.12G234700.1.Wm82.a2.v1	Glyma.12G234800.1.Wm82.a2.v1
Glyma.12G235100.1.Wm82.a2.v1	Glyma.12G235200.1.Wm82.a2.v1
Glyma.12G235200.1.Wm82.a2.v1	Glyma.12G235300.1.Wm82.a2.v1
Glyma.12G238100.1.Wm82.a2.v1	Glyma.12G238200.1.Wm82.a2.v1
Glyma.12G239700.1.Wm82.a2.v1	Glyma.12G239800.1.Wm82.a2.v1
Glyma.12G240200.1.Wm82.a2.v1	Glyma.12G240300.1.Wm82.a2.v1
Glyma.12G241000.1.Wm82.a2.v1	Glyma.12G241100.1.Wm82.a2.v1
Glyma.13G002900.1.Wm82.a2.v1	Glyma.13G003000.1.Wm82.a2.v1
Glyma.13G008700.1.Wm82.a2.v1	Glyma.13G008800.1.Wm82.a2.v1
Glyma.13G008800.1.Wm82.a2.v1	Glyma.13G008900.1.Wm82.a2.v1
Glyma.13G015700.1.Wm82.a2.v1	Glyma.13G015800.1.Wm82.a2.v1
Glyma.13G017100.1.Wm82.a2.v1	Glyma.13G017200.1.Wm82.a2.v1
Glyma.13G017700.1.Wm82.a2.v1	Glyma.13G017800.1.Wm82.a2.v1
Glyma.13G017800.1.Wm82.a2.v1	Glyma.13G017900.1.Wm82.a2.v1
Glyma.13G019600.1.Wm82.a2.v1	Glyma.13G019700.1.Wm82.a2.v1
Glyma.13G019700.1.Wm82.a2.v1	Glyma.13G019800.1.Wm82.a2.v1
Glyma.13G022800.1.Wm82.a2.v1	Glyma.13G022900.1.Wm82.a2.v1
Glyma.13G023600.1.Wm82.a2.v1	Glyma.13G023700.1.Wm82.a2.v1
Glyma.13G023700.1.Wm82.a2.v1	Glyma.13G023800.1.Wm82.a2.v1
Glyma.13G024600.1.Wm82.a2.v1	Glyma.13G024700.1.Wm82.a2.v1
Glyma.13G032000.1.Wm82.a2.v1	Glyma.13G032100.1.Wm82.a2.v1
Glyma.13G032900.1.Wm82.a2.v1	Glyma.13G033000.1.Wm82.a2.v1
Glyma.13G033000.1.Wm82.a2.v1	Glyma.13G033100.1.Wm82.a2.v1
Glyma.13G033300.1.Wm82.a2.v1	Glyma.13G033400.1.Wm82.a2.v1
Glyma.13G033400.1.Wm82.a2.v1	Glyma.13G033500.1.Wm82.a2.v1
Glyma.13G035700.1.Wm82.a2.v1	Glyma.13G035800.1.Wm82.a2.v1
Glyma.13G035800.1.Wm82.a2.v1	Glyma.13G035900.1.Wm82.a2.v1
Glyma.13G038600.1.Wm82.a2.v1	Glyma.13G038700.1.Wm82.a2.v1
Glyma.13G042900.1.Wm82.a2.v1	Glyma.13G043000.1.Wm82.a2.v1
Glyma.13G043500.1.Wm82.a2.v1	Glyma.13G043600.1.Wm82.a2.v1
Glyma.13G044200.1.Wm82.a2.v1	Glyma.13G044300.1.Wm82.a2.v1
Glyma.13G048100.1.Wm82.a2.v1	Glyma.13G048200.1.Wm82.a2.v1
Glyma.13G048600.1.Wm82.a2.v1	Glyma.13G048700.1.Wm82.a2.v1
Glyma.13G048700.1.Wm82.a2.v1	Glyma.13G048800.1.Wm82.a2.v1
Glyma.13G048800.1.Wm82.a2.v1	Glyma.13G048900.1.Wm82.a2.v1
Glyma.13G049100.1.Wm82.a2.v1	Glyma.13G049200.1.Wm82.a2.v1
Glyma.13G050000.1.Wm82.a2.v1	Glyma.13G050100.1.Wm82.a2.v1
Glyma.13G052200.1.Wm82.a2.v1	Glyma.13G052300.1.Wm82.a2.v1
Glyma.13G053600.2.Wm82.a2.v1	Glyma.13G053700.1.Wm82.a2.v1
Glyma.13G054300.1.Wm82.a2.v1	Glyma.13G054400.1.Wm82.a2.v1
Glyma.13G054700.1.Wm82.a2.v1	Glyma.13G054800.1.Wm82.a2.v1
Glyma.13G054800.1.Wm82.a2.v1	Glyma.13G054900.1.Wm82.a2.v1
Glyma.13G061400.1.Wm82.a2.v1	Glyma.13G061500.1.Wm82.a2.v1
Glyma.13G061500.1.Wm82.a2.v1	Glyma.13G061600.1.Wm82.a2.v1
Glyma.13G067100.1.Wm82.a2.v1	Glyma.13G067200.1.Wm82.a2.v1
Glyma.13G072800.2.Wm82.a2.v1	Glyma.13G072900.1.Wm82.a2.v1
Glyma.13G076700.1.Wm82.a2.v1	Glyma.13G076800.1.Wm82.a2.v1
Glyma.13G085800.1.Wm82.a2.v1	Glyma.13G085900.1.Wm82.a2.v1
Glyma.13G087400.1.Wm82.a2.v1	Glyma.13G087500.1.Wm82.a2.v1
Glyma.13G090100.1.Wm82.a2.v1	Glyma.13G090200.1.Wm82.a2.v1
Glyma.13G092800.1.Wm82.a2.v1	Glyma.13G092900.1.Wm82.a2.v1
Glyma.13G094100.1.Wm82.a2.v1	Glyma.13G094200.1.Wm82.a2.v1
Glyma.13G094900.1.Wm82.a2.v1	Glyma.13G095000.1.Wm82.a2.v1
Glyma.13G095000.1.Wm82.a2.v1	Glyma.13G095100.1.Wm82.a2.v1
Glyma.13G095200.1.Wm82.a2.v1	Glyma.13G095300.1.Wm82.a2.v1
Glyma.13G104600.1.Wm82.a2.v1	Glyma.13G104700.1.Wm82.a2.v1
Glyma.13G105200.1.Wm82.a2.v1	Glyma.13G105300.8.Wm82.a2.v1
Glyma.13G109700.2.Wm82.a2.v1	Glyma.13G109800.1.Wm82.a2.v1
Glyma.13G118500.1.Wm82.a2.v1	Glyma.13G118600.1.Wm82.a2.v1
Glyma.13G118800.1.Wm82.a2.v1	Glyma.13G118900.1.Wm82.a2.v1
Glyma.13G118900.1.Wm82.a2.v1	Glyma.13G119000.1.Wm82.a2.v1
Glyma.13G122600.1.Wm82.a2.v1	Glyma.13G122700.1.Wm82.a2.v1
Glyma.13G122700.1.Wm82.a2.v1	Glyma.13G122800.1.Wm82.a2.v1
Glyma.13G122800.1.Wm82.a2.v1	Glyma.13G122900.1.Wm82.a2.v1
Glyma.13G128300.1.Wm82.a2.v1	Glyma.13G128400.1.Wm82.a2.v1
Glyma.13G129000.1.Wm82.a2.v1	Glyma.13G129100.1.Wm82.a2.v1
Glyma.13G129400.1.Wm82.a2.v1	Glyma.13G129500.1.Wm82.a2.v1
Glyma.13G130700.3.Wm82.a2.v1	Glyma.13G130800.2.Wm82.a2.v1
Glyma.13G133000.1.Wm82.a2.v1	Glyma.13G133100.1.Wm82.a2.v1
Glyma.13G135500.1.Wm82.a2.v1	Glyma.13G135600.1.Wm82.a2.v1
Glyma.13G142700.1.Wm82.a2.v1	Glyma.13G142800.1.Wm82.a2.v1
Glyma.13G142800.1.Wm82.a2.v1	Glyma.13G142900.1.Wm82.a2.v1
Glyma.13G143100.1.Wm82.a2.v1	Glyma.13G143200.1.Wm82.a2.v1
Glyma.13G143800.1.Wm82.a2.v1	Glyma.13G143900.1.Wm82.a2.v1
Glyma.13G152600.1.Wm82.a2.v1	Glyma.13G152700.1.Wm82.a2.v1
Glyma.13G156100.1.Wm82.a2.v1	Glyma.13G156200.1.Wm82.a2.v1
Glyma.13G156200.1.Wm82.a2.v1	Glyma.13G156300.1.Wm82.a2.v1
Glyma.13G157000.1.Wm82.a2.v1	Glyma.13G157100.1.Wm82.a2.v1
Glyma.13G161100.1.Wm82.a2.v1	Glyma.13G161200.1.Wm82.a2.v1
Glyma.13G166900.1.Wm82.a2.v1	Glyma.13G167000.1.Wm82.a2.v1
Glyma.13G170900.1.Wm82.a2.v1	Glyma.13G171000.1.Wm82.a2.v1
Glyma.13G173400.1.Wm82.a2.v1	Glyma.13G173500.1.Wm82.a2.v1
Glyma.13G182000.1.Wm82.a2.v1	Glyma.13G182100.1.Wm82.a2.v1
Glyma.13G184800.1.Wm82.a2.v1	Glyma.13G184900.1.Wm82.a2.v1
Glyma.13G185800.1.Wm82.a2.v1	Glyma.13G185900.1.Wm82.a2.v1
Glyma.13G186400.1.Wm82.a2.v1	Glyma.13G186500.1.Wm82.a2.v1
Glyma.13G186500.1.Wm82.a2.v1	Glyma.13G186600.1.Wm82.a2.v1
Glyma.13G186600.1.Wm82.a2.v1	Glyma.13G186700.1.Wm82.a2.v1
Glyma.13G187600.1.Wm82.a2.v1	Glyma.13G187700.1.Wm82.a2.v1
Glyma.13G188800.1.Wm82.a2.v1	Glyma.13G188900.1.Wm82.a2.v1
Glyma.13G188900.1.Wm82.a2.v1	Glyma.13G189000.1.Wm82.a2.v1
Glyma.13G190300.1.Wm82.a2.v1	Glyma.13G190400.1.Wm82.a2.v1
Glyma.13G192700.1.Wm82.a2.v1	Glyma.13G192800.1.Wm82.a2.v1
Glyma.13G194300.1.Wm82.a2.v1	Glyma.13G194400.1.Wm82.a2.v1
Glyma.13G195400.1.Wm82.a2.v1	Glyma.13G195500.1.Wm82.a2.v1
Glyma.13G196500.1.Wm82.a2.v1	Glyma.13G196600.1.Wm82.a2.v1
Glyma.13G198300.1.Wm82.a2.v1	Glyma.13G198400.1.Wm82.a2.v1
Glyma.13G200200.1.Wm82.a2.v1	Glyma.13G200300.1.Wm82.a2.v1
Glyma.13G200500.1.Wm82.a2.v1	Glyma.13G200600.1.Wm82.a2.v1
Glyma.13G203800.1.Wm82.a2.v1	Glyma.13G203900.1.Wm82.a2.v1
Glyma.13G206900.1.Wm82.a2.v1	Glyma.13G207000.1.Wm82.a2.v1
Glyma.13G207500.2.Wm82.a2.v1	Glyma.13G207600.3.Wm82.a2.v1
Glyma.13G207600.3.Wm82.a2.v1	Glyma.13G207700.1.Wm82.a2.v1
Glyma.13G208000.1.Wm82.a2.v1	Glyma.13G208100.1.Wm82.a2.v1
Glyma.13G210100.1.Wm82.a2.v1	Glyma.13G210200.1.Wm82.a2.v1
Glyma.13G212900.9.Wm82.a2.v1	Glyma.13G213000.1.Wm82.a2.v1
Glyma.13G213200.1.Wm82.a2.v1	Glyma.13G213300.1.Wm82.a2.v1
Glyma.13G223500.1.Wm82.a2.v1	Glyma.13G223600.1.Wm82.a2.v1
Glyma.13G224000.1.Wm82.a2.v1	Glyma.13G224100.1.Wm82.a2.v1
Glyma.13G226200.1.Wm82.a2.v1	Glyma.13G226300.1.Wm82.a2.v1
Glyma.13G226300.1.Wm82.a2.v1	Glyma.13G226400.1.Wm82.a2.v1
Glyma.13G231400.1.Wm82.a2.v1	Glyma.13G231500.3.Wm82.a2.v1
Glyma.13G231500.3.Wm82.a2.v1	Glyma.13G231600.1.Wm82.a2.v1
Glyma.13G233000.1.Wm82.a2.v1	Glyma.13G233100.1.Wm82.a2.v1
Glyma.13G233300.1.Wm82.a2.v1	Glyma.13G233400.1.Wm82.a2.v1
Glyma.13G233800.1.Wm82.a2.v1	Glyma.13G233900.1.Wm82.a2.v1
Glyma.13G240500.1.Wm82.a2.v1	Glyma.13G240600.1.Wm82.a2.v1
Glyma.13G242300.1.Wm82.a2.v1	Glyma.13G242400.1.Wm82.a2.v1
Glyma.13G242900.1.Wm82.a2.v1	Glyma.13G243000.1.Wm82.a2.v1
Glyma.13G248300.1.Wm82.a2.v1	Glyma.13G248400.1.Wm82.a2.v1
Glyma.13G248400.1.Wm82.a2.v1	Glyma.13G248500.1.Wm82.a2.v1
Glyma.13G249200.1.Wm82.a2.v1	Glyma.13G249300.1.Wm82.a2.v1
Glyma.13G249600.1.Wm82.a2.v1	Glyma.13G249700.1.Wm82.a2.v1
Glyma.13G250200.1.Wm82.a2.v1	Glyma.13G250300.1.Wm82.a2.v1
Glyma.13G251600.1.Wm82.a2.v1	Glyma.13G251700.1.Wm82.a2.v1
Glyma.13G252300.1.Wm82.a2.v1	Glyma.13G252400.1.Wm82.a2.v1
Glyma.13G252800.1.Wm82.a2.v1	Glyma.13G252900.1.Wm82.a2.v1
Glyma.13G257500.1.Wm82.a2.v1	Glyma.13G257600.1.Wm82.a2.v1
Glyma.13G259400.1.Wm82.a2.v1	Glyma.13G259500.1.Wm82.a2.v1
Glyma.13G260100.1.Wm82.a2.v1	Glyma.13G260200.1.Wm82.a2.v1
Glyma.13G261700.1.Wm82.a2.v1	Glyma.13G261800.1.Wm82.a2.v1
Glyma.13G262000.1.Wm82.a2.v1	Glyma.13G262100.1.Wm82.a2.v1
Glyma.13G262700.1.Wm82.a2.v1	Glyma.13G262800.1.Wm82.a2.v1
Glyma.13G262800.1.Wm82.a2.v1	Glyma.13G262900.1.Wm82.a2.v1
Glyma.13G262900.1.Wm82.a2.v1	Glyma.13G263000.1.Wm82.a2.v1
Glyma.13G263000.1.Wm82.a2.v1	Glyma.13G263100.1.Wm82.a2.v1
Glyma.13G263300.1.Wm82.a2.v1	Glyma.13G263400.1.Wm82.a2.v1
Glyma.13G263800.1.Wm82.a2.v1	Glyma.13G263900.1.Wm82.a2.v1
Glyma.13G266000.1.Wm82.a2.v1	Glyma.13G266100.1.Wm82.a2.v1
Glyma.13G266100.1.Wm82.a2.v1	Glyma.13G266200.1.Wm82.a2.v1
Glyma.13G266500.1.Wm82.a2.v1	Glyma.13G266600.1.Wm82.a2.v1
Glyma.13G266900.1.Wm82.a2.v1	Glyma.13G267000.1.Wm82.a2.v1
Glyma.13G267400.1.Wm82.a2.v1	Glyma.13G267500.1.Wm82.a2.v1
Glyma.13G267500.1.Wm82.a2.v1	Glyma.13G267600.1.Wm82.a2.v1
Glyma.13G267600.1.Wm82.a2.v1	Glyma.13G267700.1.Wm82.a2.v1
Glyma.13G267900.1.Wm82.a2.v1	Glyma.13G268000.1.Wm82.a2.v1
Glyma.13G270100.1.Wm82.a2.v1	Glyma.13G270200.1.Wm82.a2.v1
Glyma.13G272000.1.Wm82.a2.v1	Glyma.13G272100.1.Wm82.a2.v1
Glyma.13G275400.1.Wm82.a2.v1	Glyma.13G275500.1.Wm82.a2.v1
Glyma.13G275500.1.Wm82.a2.v1	Glyma.13G275600.1.Wm82.a2.v1
Glyma.13G278600.1.Wm82.a2.v1	Glyma.13G278700.1.Wm82.a2.v1
Glyma.13G280200.1.Wm82.a2.v1	Glyma.13G280300.1.Wm82.a2.v1
Glyma.13G281100.1.Wm82.a2.v1	Glyma.13G281200.1.Wm82.a2.v1
Glyma.13G283000.1.Wm82.a2.v1	Glyma.13G283100.1.Wm82.a2.v1
Glyma.13G283200.1.Wm82.a2.v1	Glyma.13G283300.1.Wm82.a2.v1
Glyma.13G285100.1.Wm82.a2.v1	Glyma.13G285200.1.Wm82.a2.v1
Glyma.13G285900.1.Wm82.a2.v1	Glyma.13G286000.1.Wm82.a2.v1
Glyma.13G289000.1.Wm82.a2.v1	Glyma.13G289100.1.Wm82.a2.v1
Glyma.13G289100.1.Wm82.a2.v1	Glyma.13G289200.1.Wm82.a2.v1
Glyma.13G294900.1.Wm82.a2.v1	Glyma.13G295000.1.Wm82.a2.v1
Glyma.13G296200.1.Wm82.a2.v1	Glyma.13G296300.1.Wm82.a2.v1
Glyma.13G296700.1.Wm82.a2.v1	Glyma.13G296800.1.Wm82.a2.v1
Glyma.13G301600.1.Wm82.a2.v1	Glyma.13G301700.1.Wm82.a2.v1
Glyma.13G301700.1.Wm82.a2.v1	Glyma.13G301800.1.Wm82.a2.v1
Glyma.13G304600.1.Wm82.a2.v1	Glyma.13G304700.1.Wm82.a2.v1
Glyma.13G305200.1.Wm82.a2.v1	Glyma.13G305300.1.Wm82.a2.v1
Glyma.13G305700.1.Wm82.a2.v1	Glyma.13G305800.1.Wm82.a2.v1
Glyma.13G305800.1.Wm82.a2.v1	Glyma.13G305900.1.Wm82.a2.v1
Glyma.13G306000.1.Wm82.a2.v1	Glyma.13G306100.1.Wm82.a2.v1
Glyma.13G306100.1.Wm82.a2.v1	Glyma.13G306200.1.Wm82.a2.v1
Glyma.13G306900.1.Wm82.a2.v1	Glyma.13G307000.1.Wm82.a2.v1
Glyma.13G307700.1.Wm82.a2.v1	Glyma.13G307800.1.Wm82.a2.v1
Glyma.13G307800.1.Wm82.a2.v1	Glyma.13G307900.1.Wm82.a2.v1
Glyma.13G314200.1.Wm82.a2.v1	Glyma.13G314300.1.Wm82.a2.v1
Glyma.13G317600.1.Wm82.a2.v1	Glyma.13G317700.1.Wm82.a2.v1
Glyma.13G319700.1.Wm82.a2.v1	Glyma.13G319800.1.Wm82.a2.v1
Glyma.13G319800.1.Wm82.a2.v1	Glyma.13G319900.1.Wm82.a2.v1
Glyma.13G331700.1.Wm82.a2.v1	Glyma.13G331800.1.Wm82.a2.v1
Glyma.13G333800.1.Wm82.a2.v1	Glyma.13G333900.1.Wm82.a2.v1
Glyma.13G337200.1.Wm82.a2.v1	Glyma.13G337300.1.Wm82.a2.v1
Glyma.13G337500.1.Wm82.a2.v1	Glyma.13G337600.1.Wm82.a2.v1
Glyma.13G338200.1.Wm82.a2.v1	Glyma.13G338300.1.Wm82.a2.v1
Glyma.13G347500.1.Wm82.a2.v1	Glyma.13G347600.1.Wm82.a2.v1
Glyma.13G347700.1.Wm82.a2.v1	Glyma.13G347800.1.Wm82.a2.v1
Glyma.13G352700.1.Wm82.a2.v1	Glyma.13G352800.1.Wm82.a2.v1
Glyma.13G352800.1.Wm82.a2.v1	Glyma.13G352900.1.Wm82.a2.v1
Glyma.13G360100.1.Wm82.a2.v1	Glyma.13G360200.1.Wm82.a2.v1
Glyma.13G364300.1.Wm82.a2.v1	Glyma.13G364400.1.Wm82.a2.v1
Glyma.13G370400.1.Wm82.a2.v1	Glyma.13G370500.13.Wm82.a2.v1
Glyma.14G012800.1.Wm82.a2.v1	Glyma.14G012900.3.Wm82.a2.v1
Glyma.14G014400.1.Wm82.a2.v1	Glyma.14G014500.1.Wm82.a2.v1
Glyma.14G015000.1.Wm82.a2.v1	Glyma.14G015100.1.Wm82.a2.v1
Glyma.14G018800.1.Wm82.a2.v1	Glyma.14G018900.1.Wm82.a2.v1
Glyma.14G020400.1.Wm82.a2.v1	Glyma.14G020500.1.Wm82.a2.v1
Glyma.14G020500.1.Wm82.a2.v1	Glyma.14G020600.1.Wm82.a2.v1
Glyma.14G024400.1.Wm82.a2.v1	Glyma.14G024500.1.Wm82.a2.v1
Glyma.14G030900.1.Wm82.a2.v1	Glyma.14G031000.1.Wm82.a2.v1
Glyma.14G037600.1.Wm82.a2.v1	Glyma.14G037700.1.Wm82.a2.v1
Glyma.14G037700.1.Wm82.a2.v1	Glyma.14G037800.1.Wm82.a2.v1
Glyma.14G038200.1.Wm82.a2.v1	Glyma.14G038300.1.Wm82.a2.v1
Glyma.14G038600.1.Wm82.a2.v1	Glyma.14G038700.1.Wm82.a2.v1
Glyma.14G042300.1.Wm82.a2.v1	Glyma.14G042400.1.Wm82.a2.v1
Glyma.14G043600.1.Wm82.a2.v1	Glyma.14G043700.1.Wm82.a2.v1
Glyma.14G043700.1.Wm82.a2.v1	Glyma.14G043800.1.Wm82.a2.v1
Glyma.14G045200.1.Wm82.a2.v1	Glyma.14G045300.1.Wm82.a2.v1
Glyma.14G045300.1.Wm82.a2.v1	Glyma.14G045400.1.Wm82.a2.v1
Glyma.14G045700.1.Wm82.a2.v1	Glyma.14G045800.1.Wm82.a2.v1
Glyma.14G048500.1.Wm82.a2.v1	Glyma.14G048600.1.Wm82.a2.v1
Glyma.14G048900.1.Wm82.a2.v1	Glyma.14G049000.2.Wm82.a2.v1
Glyma.14G049300.1.Wm82.a2.v1	Glyma.14G049400.1.Wm82.a2.v1
Glyma.14G049800.1.Wm82.a2.v1	Glyma.14G049900.1.Wm82.a2.v1
Glyma.14G050900.1.Wm82.a2.v1	Glyma.14G051000.1.Wm82.a2.v1
Glyma.14G051600.1.Wm82.a2.v1	Glyma.14G051700.1.Wm82.a2.v1
Glyma.14G051900.1.Wm82.a2.v1	Glyma.14G052000.1.Wm82.a2.v1
Glyma.14G052100.1.Wm82.a2.v1	Glyma.14G052200.2.Wm82.a2.v1
Glyma.14G052200.2.Wm82.a2.v1	Glyma.14G052300.1.Wm82.a2.v1
Glyma.14G053600.1.Wm82.a2.v1	Glyma.14G053700.1.Wm82.a2.v1
Glyma.14G056500.1.Wm82.a2.v1	Glyma.14G056600.1.Wm82.a2.v1
Glyma.14G059200.1.Wm82.a2.v1	Glyma.14G059300.1.Wm82.a2.v1
Glyma.14G059300.1.Wm82.a2.v1	Glyma.14G059400.1.Wm82.a2.v1
Glyma.14G060300.1.Wm82.a2.v1	Glyma.14G060400.1.Wm82.a2.v1
Glyma.14G064500.1.Wm82.a2.v1	Glyma.14G064600.1.Wm82.a2.v1
Glyma.14G072700.1.Wm82.a2.v1	Glyma.14G072800.1.Wm82.a2.v1
Glyma.14G076000.1.Wm82.a2.v1	Glyma.14G076100.1.Wm82.a2.v1
Glyma.14G077300.1.Wm82.a2.v1	Glyma.14G077400.1.Wm82.a2.v1
Glyma.14G079100.1.Wm82.a2.v1	Glyma.14G079200.1.Wm82.a2.v1
Glyma.14G079500.1.Wm82.a2.v1	Glyma.14G079600.1.Wm82.a2.v1
Glyma.14G081300.1.Wm82.a2.v1	Glyma.14G081400.1.Wm82.a2.v1
Glyma.14G089700.1.Wm82.a2.v1	Glyma.14G089800.1.Wm82.a2.v1
Glyma.14G093300.1.Wm82.a2.v1	Glyma.14G093400.1.Wm82.a2.v1
Glyma.14G096000.1.Wm82.a2.v1	Glyma.14G096100.1.Wm82.a2.v1
Glyma.14G098300.1.Wm82.a2.v1	Glyma.14G098400.2.Wm82.a2.v1
Glyma.14G099900.1.Wm82.a2.v1	Glyma.14G100000.1.Wm82.a2.v1
Glyma.14G100700.1.Wm82.a2.v1	Glyma.14G100800.1.Wm82.a2.v1
Glyma.14G114300.1.Wm82.a2.v1	Glyma.14G114400.1.Wm82.a2.v1
Glyma.14G129600.1.Wm82.a2.v1	Glyma.14G129700.1.Wm82.a2.v1
Glyma.14G140900.1.Wm82.a2.v1	Glyma.14G141000.1.Wm82.a2.v1
Glyma.14G146500.1.Wm82.a2.v1	Glyma.14G146600.1.Wm82.a2.v1
Glyma.14G150100.1.Wm82.a2.v1	Glyma.14G150200.1.Wm82.a2.v1
Glyma.14G157800.1.Wm82.a2.v1	Glyma.14G157900.1.Wm82.a2.v1
Glyma.14G164900.1.Wm82.a2.v1	Glyma.14G165000.1.Wm82.a2.v1
Glyma.14G167300.1.Wm82.a2.v1	Glyma.14G167400.1.Wm82.a2.v1
Glyma.14G172600.1.Wm82.a2.v1	Glyma.14G172700.1.Wm82.a2.v1
Glyma.14G173300.1.Wm82.a2.v1	Glyma.14G173400.1.Wm82.a2.v1
Glyma.14G173600.1.Wm82.a2.v1	Glyma.14G173700.1.Wm82.a2.v1
Glyma.14G175000.1.Wm82.a2.v1	Glyma.14G175100.1.Wm82.a2.v1
Glyma.14G176300.1.Wm82.a2.v1	Glyma.14G176400.1.Wm82.a2.v1
Glyma.14G178500.1.Wm82.a2.v1	Glyma.14G178600.1.Wm82.a2.v1
Glyma.14G184200.6.Wm82.a2.v1	Glyma.14G184300.1.Wm82.a2.v1
Glyma.14G186000.1.Wm82.a2.v1	Glyma.14G186100.1.Wm82.a2.v1
Glyma.14G193000.1.Wm82.a2.v1	Glyma.14G193100.1.Wm82.a2.v1
Glyma.14G198400.1.Wm82.a2.v1	Glyma.14G198500.1.Wm82.a2.v1
Glyma.14G199500.1.Wm82.a2.v1	Glyma.14G199600.1.Wm82.a2.v1
Glyma.14G199600.1.Wm82.a2.v1	Glyma.14G199700.1.Wm82.a2.v1
Glyma.14G199700.1.Wm82.a2.v1	Glyma.14G199800.1.Wm82.a2.v1
Glyma.14G200000.1.Wm82.a2.v1	Glyma.14G200100.1.Wm82.a2.v1
Glyma.14G200700.1.Wm82.a2.v1	Glyma.14G200800.1.Wm82.a2.v1
Glyma.14G200800.1.Wm82.a2.v1	Glyma.14G200900.1.Wm82.a2.v1
Glyma.14G200900.1.Wm82.a2.v1	Glyma.14G201000.1.Wm82.a2.v1
Glyma.14G201000.1.Wm82.a2.v1	Glyma.14G201100.1.Wm82.a2.v1
Glyma.14G202400.1.Wm82.a2.v1	Glyma.14G202500.1.Wm82.a2.v1
Glyma.14G204600.1.Wm82.a2.v1	Glyma.14G204700.1.Wm82.a2.v1
Glyma.14G204900.1.Wm82.a2.v1	Glyma.14G205000.1.Wm82.a2.v1
Glyma.14G206200.2.Wm82.a2.v1	Glyma.14G206300.1.Wm82.a2.v1
Glyma.14G208200.1.Wm82.a2.v1	Glyma.14G208300.1.Wm82.a2.v1
Glyma.14G213200.1.Wm82.a2.v1	Glyma.14G213300.1.Wm82.a2.v1
Glyma.14G213700.1.Wm82.a2.v1	Glyma.14G213800.1.Wm82.a2.v1
Glyma.14G215100.1.Wm82.a2.v1	Glyma.14G215200.1.Wm82.a2.v1
Glyma.14G220700.1.Wm82.a2.v1	Glyma.14G220800.1.Wm82.a2.v1
Glyma.14G220900.1.Wm82.a2.v1	Glyma.14G221000.1.Wm82.a2.v1
Glyma.14G222700.1.Wm82.a2.v1	Glyma.14G222800.1.Wm82.a2.v1
Glyma.15G005000.1.Wm82.a2.v1	Glyma.15G005100.1.Wm82.a2.v1
Glyma.15G008400.1.Wm82.a2.v1	Glyma.15G008500.1.Wm82.a2.v1
Glyma.15G011800.1.Wm82.a2.v1	Glyma.15G011900.1.Wm82.a2.v1
Glyma.15G011900.1.Wm82.a2.v1	Glyma.15G012000.1.Wm82.a2.v1
Glyma.15G013800.3.Wm82.a2.v1	Glyma.15G013900.1.Wm82.a2.v1
Glyma.15G016900.1.Wm82.a2.v1	Glyma.15G017000.1.Wm82.a2.v1
Glyma.15G021600.1.Wm82.a2.v1	Glyma.15G021700.1.Wm82.a2.v1
Glyma.15G021700.1.Wm82.a2.v1	Glyma.15G021800.1.Wm82.a2.v1
Glyma.15G021800.1.Wm82.a2.v1	Glyma.15G021900.1.Wm82.a2.v1
Glyma.15G026300.1.Wm82.a2.v1	Glyma.15G026400.1.Wm82.a2.v1
Glyma.15G026400.1.Wm82.a2.v1	Glyma.15G026500.1.Wm82.a2.v1
Glyma.15G031300.1.Wm82.a2.v1	Glyma.15G031400.1.Wm82.a2.v1
Glyma.15G036200.1.Wm82.a2.v1	Glyma.15G036300.1.Wm82.a2.v1
Glyma.15G036900.1.Wm82.a2.v1	Glyma.15G037000.1.Wm82.a2.v1
Glyma.15G040200.1.Wm82.a2.v1	Glyma.15G040300.1.Wm82.a2.v1
Glyma.15G040300.1.Wm82.a2.v1	Glyma.15G040400.1.Wm82.a2.v1
Glyma.15G048500.1.Wm82.a2.v1	Glyma.15G048600.1.Wm82.a2.v1
Glyma.15G049700.1.Wm82.a2.v1	Glyma.15G049800.1.Wm82.a2.v1
Glyma.15G049800.1.Wm82.a2.v1	Glyma.15G049900.1.Wm82.a2.v1
Glyma.15G052600.1.Wm82.a2.v1	Glyma.15G052700.1.Wm82.a2.v1
Glyma.15G052700.1.Wm82.a2.v1	Glyma.15G052800.1.Wm82.a2.v1
Glyma.15G054000.1.Wm82.a2.v1	Glyma.15G054100.5.Wm82.a2.v1
Glyma.15G054300.1.Wm82.a2.v1	Glyma.15G054400.1.Wm82.a2.v1
Glyma.15G054400.1.Wm82.a2.v1	Glyma.15G054500.1.Wm82.a2.v1
Glyma.15G057300.1.Wm82.a2.v1	Glyma.15G057400.1.Wm82.a2.v1
Glyma.15G057400.1.Wm82.a2.v1	Glyma.15G057500.1.Wm82.a2.v1
Glyma.15G057900.3.Wm82.a2.v1	Glyma.15G058000.1.Wm82.a2.v1
Glyma.15G059700.1.Wm82.a2.v1	Glyma.15G059800.1.Wm82.a2.v1
Glyma.15G060200.1.Wm82.a2.v1	Glyma.15G060300.1.Wm82.a2.v1
Glyma.15G062300.1.Wm82.a2.v1	Glyma.15G062400.1.Wm82.a2.v1
Glyma.15G062400.1.Wm82.a2.v1	Glyma.15G062500.1.Wm82.a2.v1
Glyma.15G063900.1.Wm82.a2.v1	Glyma.15G064000.1.Wm82.a2.v1
Glyma.15G064600.1.Wm82.a2.v1	Glyma.15G064700.1.Wm82.a2.v1
Glyma.15G064900.1.Wm82.a2.v1	Glyma.15G065000.1.Wm82.a2.v1
Glyma.15G066400.1.Wm82.a2.v1	Glyma.15G066500.1.Wm82.a2.v1
Glyma.15G070400.1.Wm82.a2.v1	Glyma.15G070500.1.Wm82.a2.v1
Glyma.15G071100.1.Wm82.a2.v1	Glyma.15G071200.1.Wm82.a2.v1
Glyma.15G072900.1.Wm82.a2.v1	Glyma.15G073000.1.Wm82.a2.v1
Glyma.15G079100.1.Wm82.a2.v1	Glyma.15G079200.1.Wm82.a2.v1
Glyma.15G080900.1.Wm82.a2.v1	Glyma.15G081000.1.Wm82.a2.v1
Glyma.15G081000.1.Wm82.a2.v1	Glyma.15G081100.1.Wm82.a2.v1
Glyma.15G081800.1.Wm82.a2.v1	Glyma.15G081900.1.Wm82.a2.v1
Glyma.15G082600.1.Wm82.a2.v1	Glyma.15G082700.1.Wm82.a2.v1
Glyma.15G087500.1.Wm82.a2.v1	Glyma.15G087600.1.Wm82.a2.v1
Glyma.15G087900.1.Wm82.a2.v1	Glyma.15G088000.1.Wm82.a2.v1
Glyma.15G088900.1.Wm82.a2.v1	Glyma.15G089000.1.Wm82.a2.v1
Glyma.15G089000.1.Wm82.a2.v1	Glyma.15G089100.1.Wm82.a2.v1
Glyma.15G089100.1.Wm82.a2.v1	Glyma.15G089200.1.Wm82.a2.v1
Glyma.15G099500.1.Wm82.a2.v1	Glyma.15G099600.1.Wm82.a2.v1
Glyma.15G101600.1.Wm82.a2.v1	Glyma.15G101700.1.Wm82.a2.v1
Glyma.15G104700.1.Wm82.a2.v1	Glyma.15G104800.1.Wm82.a2.v1
Glyma.15G105600.1.Wm82.a2.v1	Glyma.15G105700.1.Wm82.a2.v1
Glyma.15G115600.1.Wm82.a2.v1	Glyma.15G115700.1.Wm82.a2.v1
Glyma.15G118200.1.Wm82.a2.v1	Glyma.15G118300.1.Wm82.a2.v1
Glyma.15G119500.1.Wm82.a2.v1	Glyma.15G119600.1.Wm82.a2.v1
Glyma.15G119600.1.Wm82.a2.v1	Glyma.15G119700.1.Wm82.a2.v1
Glyma.15G119700.1.Wm82.a2.v1	Glyma.15G119800.1.Wm82.a2.v1
Glyma.15G119800.1.Wm82.a2.v1	Glyma.15G119900.1.Wm82.a2.v1
Glyma.15G121000.1.Wm82.a2.v1	Glyma.15G121100.1.Wm82.a2.v1
Glyma.15G123500.1.Wm82.a2.v1	Glyma.15G123600.1.Wm82.a2.v1
Glyma.15G125400.1.Wm82.a2.v1	Glyma.15G125500.3.Wm82.a2.v1
Glyma.15G128100.1.Wm82.a2.v1	Glyma.15G128200.1.Wm82.a2.v1
Glyma.15G128700.1.Wm82.a2.v1	Glyma.15G128800.1.Wm82.a2.v1
Glyma.15G128800.1.Wm82.a2.v1	Glyma.15G128900.1.Wm82.a2.v1
Glyma.15G128900.1.Wm82.a2.v1	Glyma.15G129000.1.Wm82.a2.v1
Glyma.15G131300.1.Wm82.a2.v1	Glyma.15G131400.1.Wm82.a2.v1
Glyma.15G132800.1.Wm82.a2.v1	Glyma.15G132900.1.Wm82.a2.v1
Glyma.15G133600.1.Wm82.a2.v1	Glyma.15G133700.1.Wm82.a2.v1
Glyma.15G133700.1.Wm82.a2.v1	Glyma.15G133800.1.Wm82.a2.v1
Glyma.15G134200.1.Wm82.a2.v1	Glyma.15G134300.1.Wm82.a2.v1
Glyma.15G139600.1.Wm82.a2.v1	Glyma.15G139700.1.Wm82.a2.v1
Glyma.15G140200.1.Wm82.a2.v1	Glyma.15G140300.1.Wm82.a2.v1
Glyma.15G141300.1.Wm82.a2.v1	Glyma.15G141400.1.Wm82.a2.v1
Glyma.15G141800.1.Wm82.a2.v1	Glyma.15G141900.1.Wm82.a2.v1
Glyma.15G141900.1.Wm82.a2.v1	Glyma.15G142000.1.Wm82.a2.v1
Glyma.15G142400.1.Wm82.a2.v1	Glyma.15G142500.1.Wm82.a2.v1
Glyma.15G145600.1.Wm82.a2.v1	Glyma.15G145700.1.Wm82.a2.v1
Glyma.15G145700.1.Wm82.a2.v1	Glyma.15G145800.1.Wm82.a2.v1
Glyma.15G146000.1.Wm82.a2.v1	Glyma.15G146100.1.Wm82.a2.v1
Glyma.15G146400.1.Wm82.a2.v1	Glyma.15G146500.1.Wm82.a2.v1
Glyma.15G146500.1.Wm82.a2.v1	Glyma.15G146600.1.Wm82.a2.v1
Glyma.15G150000.1.Wm82.a2.v1	Glyma.15G150100.1.Wm82.a2.v1
Glyma.15G151100.1.Wm82.a2.v1	Glyma.15G151200.1.Wm82.a2.v1
Glyma.15G153300.1.Wm82.a2.v1	Glyma.15G153400.1.Wm82.a2.v1
Glyma.15G153400.1.Wm82.a2.v1	Glyma.15G153500.1.Wm82.a2.v1
Glyma.15G153500.1.Wm82.a2.v1	Glyma.15G153600.3.Wm82.a2.v1
[truncated: 811 more rows]
