# Supplementary material for: Genome-wide identification of PME genes, evolution and expression analyses in soybean (Glycine max L.)
Source: BMC Plant Biol. 2021 Dec 6;21:578. doi: 10.1186/s12870-021-03355-1 (PMC8647493; doi:10.1186/s12870-021-03355-1)
Supplement: Supplementary file 9 — Additional file 9: Table S9. Tandemly and segmentally duplicated GmPME gene pairs. [file 12870_2021_3355_MOESM9_ESM.xls]

## Sheet: Sheet1
Table S9 Tandemly and segmentally duplicated GmPME gene pairs
Gene Name	Gene ID	Gene Name	Gene ID	Duplication Type
GmPME2	Glyma.01G066000.1.Wm82.a2.v1	GmPME3	Glyma.01G066100.1.Wm82.a2.v1	Tandem duplication
GmPME8	Glyma.01G138000.1.Wm82.a2.v1	GmPME9	Glyma.01G138100.1.Wm82.a2.v1	Tandem duplication
GmPME12	Glyma.02G008300.1.Wm82.a2.v1	GmPME13	Glyma.02G008400.1.Wm82.a2.v1	Tandem duplication
GmPME17	Glyma.02G086800.1.Wm82.a2.v1	GmPME18	Glyma.02G086900.1.Wm82.a2.v1	Tandem duplication
GmPME21	Glyma.02G299200.1.Wm82.a2.v1	GmPME22	Glyma.02G299300.1.Wm82.a2.v1	Tandem duplication
GmPME24	Glyma.03G029000.1.Wm82.a2.v1	GmPME25	Glyma.03G029100.1.Wm82.a2.v1	Tandem duplication
GmPME25	Glyma.03G029100.1.Wm82.a2.v1	GmPME26	Glyma.03G029200.1.Wm82.a2.v1	Tandem duplication
GmPME29	Glyma.03G215900.1.Wm82.a2.v1	GmPME30	Glyma.03G216000.1.Wm82.a2.v1	Tandem duplication
GmPME34	Glyma.04G119100.1.Wm82.a2.v1	GmPME35	Glyma.04G119200.1.Wm82.a2.v1	Tandem duplication
GmPME38	Glyma.05G190300.1.Wm82.a2.v1	GmPME39	Glyma.05G190400.1.Wm82.a2.v1	Tandem duplication
GmPME41	Glyma.05G236800.1.Wm82.a2.v1	GmPME42	Glyma.05G236900.1.Wm82.a2.v1	Tandem duplication
GmPME49	Glyma.07G024200.1.Wm82.a2.v1	GmPME50	Glyma.07G024300.1.Wm82.a2.v1	Tandem duplication
GmPME51	Glyma.07G024500.1.Wm82.a2.v1	GmPME52	Glyma.07G024600.1.Wm82.a2.v1	Tandem duplication
GmPME63	Glyma.09G042100.1.Wm82.a2.v1	GmPME64	Glyma.09G042200.1.Wm82.a2.v1	Tandem duplication
GmPME76	Glyma.10G136900.1.Wm82.a2.v1	GmPME77	Glyma.10G137000.1.Wm82.a2.v1	Tandem duplication
GmPME90	Glyma.14G014400.1.Wm82.a2.v1	GmPME91	Glyma.14G014500.1.Wm82.a2.v1	Tandem duplication
GmPME100	Glyma.15G184300.1.Wm82.a2.v1	GmPME101	Glyma.15G184400.1.Wm82.a2.v1	Tandem duplication
GmPME119	Glyma.19G212400.1.Wm82.a2.v1	GmPME120	Glyma.19G212500.1.Wm82.a2.v1	Tandem duplication
GmPME1	Glyma.01G006800.1.Wm82.a2.v1	GmPME40	Glyma.05G226000.1.Wm82.a2.v1	Segmental duplication
GmPME1	Glyma.01G006800.1.Wm82.a2.v1	GmPME55	Glyma.07G125100.1.Wm82.a2.v1	Segmental duplication
GmPME1	Glyma.01G006800.1.Wm82.a2.v1	GmPME58	Glyma.08G033000.2.Wm82.a2.v1	Segmental duplication
GmPME7	Glyma.01G137700.1.Wm82.a2.v1	GmPME24	Glyma.03G029000.1.Wm82.a2.v1	Segmental duplication
GmPME10	Glyma.01G209500.1.Wm82.a2.v1	GmPME81	Glyma.11G032700.1.Wm82.a2.v1	Segmental duplication
GmPME10	Glyma.01G209500.1.Wm82.a2.v1	GmPME112	Glyma.17G141700.1.Wm82.a2.v1	Segmental duplication
GmPME12	Glyma.02G008300.1.Wm82.a2.v1	GmPME72	Glyma.10G009000.1.Wm82.a2.v1	Segmental duplication
GmPME12	Glyma.02G008300.1.Wm82.a2.v1	GmPME76	Glyma.10G136900.1.Wm82.a2.v1	Segmental duplication
GmPME12	Glyma.02G008300.1.Wm82.a2.v1	GmPME122	Glyma.19G220600.1.Wm82.a2.v1	Segmental duplication
GmPME13	Glyma.02G008400.1.Wm82.a2.v1	GmPME32	Glyma.03G228400.1.Wm82.a2.v1	Segmental duplication
GmPME13	Glyma.02G008400.1.Wm82.a2.v1	GmPME31	Glyma.03G223400.1.Wm82.a2.v1	Segmental duplication
GmPME13	Glyma.02G008400.1.Wm82.a2.v1	GmPME123	Glyma.19G225700.1.Wm82.a2.v1	Segmental duplication
GmPME14	Glyma.02G009900.1.Wm82.a2.v1	GmPME73	Glyma.10G010500.1.Wm82.a2.v1	Segmental duplication
GmPME15	Glyma.02G016500.1.Wm82.a2.v1	GmPME74	Glyma.10G017100.1.Wm82.a2.v1	Segmental duplication
GmPME15	Glyma.02G016500.1.Wm82.a2.v1	GmPME121	Glyma.19G212600.1.Wm82.a2.v1	Segmental duplication
GmPME16	Glyma.02G016600.1.Wm82.a2.v1	GmPME28	Glyma.03G215800.1.Wm82.a2.v1	Segmental duplication
GmPME16	Glyma.02G016600.1.Wm82.a2.v1	GmPME75	Glyma.10G017200.1.Wm82.a2.v1	Segmental duplication
GmPME16	Glyma.02G016600.1.Wm82.a2.v1	GmPME118	Glyma.19G212300.1.Wm82.a2.v1	Segmental duplication
GmPME17	Glyma.02G086800.1.Wm82.a2.v1	GmPME56	Glyma.07G173500.1.Wm82.a2.v1	Segmental duplication
GmPME20	Glyma.02G294700.1.Wm82.a2.v1	GmPME93	Glyma.14G020300.1.Wm82.a2.v1	Segmental duplication
GmPME21	Glyma.02G299200.1.Wm82.a2.v1	GmPME90	Glyma.14G014400.1.Wm82.a2.v1	Segmental duplication
GmPME28	Glyma.03G215800.1.Wm82.a2.v1	GmPME75	Glyma.10G017200.1.Wm82.a2.v1	Segmental duplication
GmPME28	Glyma.03G215800.1.Wm82.a2.v1	GmPME79	Glyma.10G150600.1.Wm82.a2.v1	Segmental duplication
GmPME28	Glyma.03G215800.1.Wm82.a2.v1	GmPME118	Glyma.19G212300.1.Wm82.a2.v1	Segmental duplication
GmPME29	Glyma.03G215900.1.Wm82.a2.v1	GmPME119	Glyma.19G212400.1.Wm82.a2.v1	Segmental duplication
GmPME31	Glyma.03G223400.1.Wm82.a2.v1	GmPME77	Glyma.10G137000.1.Wm82.a2.v1	Segmental duplication
GmPME31	Glyma.03G223400.1.Wm82.a2.v1	GmPME72	Glyma.10G009000.1.Wm82.a2.v1	Segmental duplication
GmPME31	Glyma.03G223400.1.Wm82.a2.v1	GmPME122	Glyma.19G220600.1.Wm82.a2.v1	Segmental duplication
GmPME32	Glyma.03G228400.1.Wm82.a2.v1	GmPME123	Glyma.19G225700.1.Wm82.a2.v1	Segmental duplication
GmPME33	Glyma.03G234100.1.Wm82.a2.v1	GmPME80	Glyma.10G150700.1.Wm82.a2.v1	Segmental duplication
GmPME33	Glyma.03G234100.1.Wm82.a2.v1	GmPME126	Glyma.19G231500.1.Wm82.a2.v1	Segmental duplication
GmPME33	Glyma.03G234100.1.Wm82.a2.v1	GmPME127	Glyma.20G237800.2.Wm82.a2.v1	Segmental duplication
GmPME34	Glyma.04G119100.1.Wm82.a2.v1	GmPME48	Glyma.06G319100.1.Wm82.a2.v1	Segmental duplication
GmPME36	Glyma.04G119300.1.Wm82.a2.v1	GmPME47	Glyma.06G319000.1.Wm82.a2.v1	Segmental duplication
GmPME37	Glyma.04G236200.1.Wm82.a2.v1	GmPME43	Glyma.06G128500.1.Wm82.a2.v1	Segmental duplication
GmPME37	Glyma.04G236200.1.Wm82.a2.v1	GmPME94	Glyma.14G159600.1.Wm82.a2.v1	Segmental duplication
GmPME38	Glyma.05G190300.1.Wm82.a2.v1	GmPME44	Glyma.06G152000.1.Wm82.a2.v1	Segmental duplication
GmPME38	Glyma.05G190300.1.Wm82.a2.v1	GmPME60	Glyma.08G147900.1.Wm82.a2.v1	Segmental duplication
GmPME40	Glyma.05G226000.1.Wm82.a2.v1	GmPME55	Glyma.07G125100.1.Wm82.a2.v1	Segmental duplication
GmPME40	Glyma.05G226000.1.Wm82.a2.v1	GmPME58	Glyma.08G033000.2.Wm82.a2.v1	Segmental duplication
GmPME41	Glyma.05G236800.1.Wm82.a2.v1	GmPME59	Glyma.08G044000.1.Wm82.a2.v1	Segmental duplication
GmPME43	Glyma.06G128500.1.Wm82.a2.v1	GmPME94	Glyma.14G159600.1.Wm82.a2.v1	Segmental duplication
GmPME44	Glyma.06G152000.1.Wm82.a2.v1	GmPME60	Glyma.08G147900.1.Wm82.a2.v1	Segmental duplication
GmPME45	Glyma.06G314100.1.Wm82.a2.v1	GmPME89	Glyma.13G186100.1.Wm82.a2.v1	Segmental duplication
GmPME45	Glyma.06G314100.1.Wm82.a2.v1	GmPME103	Glyma.15G223800.1.Wm82.a2.v1	Segmental duplication
GmPME46	Glyma.06G314200.1.Wm82.a2.v1	GmPME88	Glyma.13G186000.1.Wm82.a2.v1	Segmental duplication
GmPME46	Glyma.06G314200.1.Wm82.a2.v1	GmPME102	Glyma.15G223500.1.Wm82.a2.v1	Segmental duplication
GmPME54	Glyma.07G046000.1.Wm82.a2.v1	GmPME104	Glyma.16G014000.1.Wm82.a2.v1	Segmental duplication
GmPME55	Glyma.07G125100.1.Wm82.a2.v1	GmPME58	Glyma.08G033000.2.Wm82.a2.v1	Segmental duplication
GmPME57	Glyma.07G245300.1.Wm82.a2.v1	GmPME63	Glyma.09G042100.1.Wm82.a2.v1	Segmental duplication
GmPME57	Glyma.07G245300.1.Wm82.a2.v1	GmPME96	Glyma.15G150800.1.Wm82.a2.v1	Segmental duplication
GmPME57	Glyma.07G245300.1.Wm82.a2.v1	GmPME108	Glyma.17G028600.1.Wm82.a2.v1	Segmental duplication
GmPME63	Glyma.09G042100.1.Wm82.a2.v1	GmPME96	Glyma.15G150800.1.Wm82.a2.v1	Segmental duplication
GmPME63	Glyma.09G042100.1.Wm82.a2.v1	GmPME108	Glyma.17G028600.1.Wm82.a2.v1	Segmental duplication
GmPME66	Glyma.09G076100.1.Wm82.a2.v1	GmPME85	Glyma.13G115200.1.Wm82.a2.v1	Segmental duplication
GmPME66	Glyma.09G076100.1.Wm82.a2.v1	GmPME97	Glyma.15G183700.1.Wm82.a2.v1	Segmental duplication
GmPME66	Glyma.09G076100.1.Wm82.a2.v1	GmPME111	Glyma.17G044700.1.Wm82.a2.v1	Segmental duplication
GmPME67	Glyma.09G076200.1.Wm82.a2.v1	GmPME86	Glyma.13G115300.1.Wm82.a2.v1	Segmental duplication
GmPME67	Glyma.09G076200.1.Wm82.a2.v1	GmPME98	Glyma.15G183800.1.Wm82.a2.v1	Segmental duplication
GmPME67	Glyma.09G076200.1.Wm82.a2.v1	GmPME110	Glyma.17G044600.1.Wm82.a2.v1	Segmental duplication
GmPME68	Glyma.09G076600.1.Wm82.a2.v1	GmPME87	Glyma.13G115400.2.Wm82.a2.v1	Segmental duplication
GmPME68	Glyma.09G076600.1.Wm82.a2.v1	GmPME100	Glyma.15G184300.1.Wm82.a2.v1	Segmental duplication
GmPME68	Glyma.09G076600.1.Wm82.a2.v1	GmPME109	Glyma.17G044500.1.Wm82.a2.v1	Segmental duplication
GmPME70	Glyma.09G232100.1.Wm82.a2.v1	GmPME82	Glyma.12G004400.1.Wm82.a2.v1	Segmental duplication
GmPME71	Glyma.09G234800.2.Wm82.a2.v1	GmPME83	Glyma.13G060900.1.Wm82.a2.v1	Segmental duplication
GmPME71	Glyma.09G234800.2.Wm82.a2.v1	GmPME114	Glyma.19G025500.1.Wm82.a2.v1	Segmental duplication
GmPME72	Glyma.10G009000.1.Wm82.a2.v1	GmPME122	Glyma.19G220600.1.Wm82.a2.v1	Segmental duplication
GmPME74	Glyma.10G017100.1.Wm82.a2.v1	GmPME121	Glyma.19G212600.1.Wm82.a2.v1	Segmental duplication
GmPME75	Glyma.10G017200.1.Wm82.a2.v1	GmPME118	Glyma.19G212300.1.Wm82.a2.v1	Segmental duplication
GmPME79	Glyma.10G150600.1.Wm82.a2.v1	GmPME125	Glyma.19G231400.1.Wm82.a2.v1	Segmental duplication
GmPME79	Glyma.10G150600.1.Wm82.a2.v1	GmPME118	Glyma.19G212300.1.Wm82.a2.v1	Segmental duplication
GmPME80	Glyma.10G150700.1.Wm82.a2.v1	GmPME127	Glyma.20G237800.2.Wm82.a2.v1	Segmental duplication
GmPME81	Glyma.11G032700.1.Wm82.a2.v1	GmPME112	Glyma.17G141700.1.Wm82.a2.v1	Segmental duplication
GmPME83	Glyma.13G060900.1.Wm82.a2.v1	GmPME113	Glyma.18G262500.2.Wm82.a2.v1	Segmental duplication
GmPME83	Glyma.13G060900.1.Wm82.a2.v1	GmPME114	Glyma.19G025500.1.Wm82.a2.v1	Segmental duplication
GmPME85	Glyma.13G115200.1.Wm82.a2.v1	GmPME97	Glyma.15G183700.1.Wm82.a2.v1	Segmental duplication
GmPME85	Glyma.13G115200.1.Wm82.a2.v1	GmPME111	Glyma.17G044700.1.Wm82.a2.v1	Segmental duplication
GmPME86	Glyma.13G115300.1.Wm82.a2.v1	GmPME98	Glyma.15G183800.1.Wm82.a2.v1	Segmental duplication
GmPME86	Glyma.13G115300.1.Wm82.a2.v1	GmPME110	Glyma.17G044600.1.Wm82.a2.v1	Segmental duplication
GmPME87	Glyma.13G115400.2.Wm82.a2.v1	GmPME101	Glyma.15G184400.1.Wm82.a2.v1	Segmental duplication
GmPME87	Glyma.13G115400.2.Wm82.a2.v1	GmPME109	Glyma.17G044500.1.Wm82.a2.v1	Segmental duplication
GmPME88	Glyma.13G186000.1.Wm82.a2.v1	GmPME102	Glyma.15G223500.1.Wm82.a2.v1	Segmental duplication
GmPME89	Glyma.13G186100.1.Wm82.a2.v1	GmPME103	Glyma.15G223800.1.Wm82.a2.v1	Segmental duplication
GmPME96	Glyma.15G150800.1.Wm82.a2.v1	GmPME108	Glyma.17G028600.1.Wm82.a2.v1	Segmental duplication
GmPME97	Glyma.15G183700.1.Wm82.a2.v1	GmPME111	Glyma.17G044700.1.Wm82.a2.v1	Segmental duplication
GmPME98	Glyma.15G183800.1.Wm82.a2.v1	GmPME110	Glyma.17G044600.1.Wm82.a2.v1	Segmental duplication
GmPME100	Glyma.15G184300.1.Wm82.a2.v1	GmPME109	Glyma.17G044500.1.Wm82.a2.v1	Segmental duplication
GmPME106	Glyma.16G068600.1.Wm82.a2.v1	GmPME115	Glyma.19G078400.1.Wm82.a2.v1	Segmental duplication
GmPME113	Glyma.18G262500.2.Wm82.a2.v1	GmPME114	Glyma.19G025500.1.Wm82.a2.v1	Segmental duplication
GmPME126	Glyma.19G231500.1.Wm82.a2.v1	GmPME127	Glyma.20G237800.2.Wm82.a2.v1	Segmental duplication
