# Supplementary material for: Genome-wide identification of PME genes, evolution and expression analyses in soybean (Glycine max L.)
Source: BMC Plant Biol. 2021 Dec 6;21:578. doi: 10.1186/s12870-021-03355-1 (PMC8647493; doi:10.1186/s12870-021-03355-1)
Supplement: Supplementary file 10 — Additional file 10: Table S10. One-to-one orthologous relationships between the PME gene members in Glycine max and the other six species. [file 12870_2021_3355_MOESM10_ESM.xls]

## Sheet: G.max-A.thaliana
Table S10 One-to-one orthologous relationships between the PME gene members in Glycine max and Arabidopsis thaliana
GmPME Gene Name	GmPME Gene ID	AtPME Gene ID	Ka	Ks	Ka/Ks	Selection Pressure
GmPME7	Glyma.01G137700.1.Wm82.a2.v1	AT2G45220.1.TAIR10	0.255548	NaN	NaN	NaN
GmPME10	Glyma.01G209500.1.Wm82.a2.v1	AT5G47500.1.TAIR10	0.21738	NaN	NaN	NaN
GmPME16	Glyma.02G016600.1.Wm82.a2.v1	AT1G02810.1.TAIR10	0.274879	NaN	NaN	Purifying selection
GmPME12	Glyma.02G008300.1.Wm82.a2.v1	AT2G47030.1.TAIR10	0.557711	1.88739	0.295493	Purifying selection
GmPME16	Glyma.02G016600.1.Wm82.a2.v1	AT2G47550.1.TAIR10	0.299406	NaN	NaN	Purifying selection
GmPME12	Glyma.02G008300.1.Wm82.a2.v1	AT3G62170.1.TAIR10	0.56768	2.04522	0.277564	NaN
GmPME15	Glyma.02G016500.1.Wm82.a2.v1	AT4G02300.1.TAIR10	0.398647	2.58878	0.15399	NaN
GmPME16	Glyma.02G016600.1.Wm82.a2.v1	AT4G02330.1.TAIR10	0.275971	NaN	NaN	NaN
GmPME21	Glyma.02G299200.1.Wm82.a2.v1	AT5G55590.1.TAIR10	0.337097	1.86025	0.18121	Purifying selection
GmPME28	Glyma.03G215800.1.Wm82.a2.v1	AT1G02810.1.TAIR10	0.264812	NaN	NaN	Purifying selection
GmPME23	Glyma.03G028900.1.Wm82.a2.v1	AT2G45220.1.TAIR10	0.483239	NaN	NaN	NaN
GmPME28	Glyma.03G215800.1.Wm82.a2.v1	AT2G47550.1.TAIR10	0.301367	NaN	NaN	NaN
GmPME31	Glyma.03G223400.1.Wm82.a2.v1	AT2G47030.1.TAIR10	0.570678	1.8763	0.304151	NaN
GmPME33	Glyma.03G234100.1.Wm82.a2.v1	AT3G05610.1.TAIR10	0.390441	2.15515	0.181166	NaN
GmPME23	Glyma.03G028900.1.Wm82.a2.v1	AT3G60730.1.TAIR10	0.345606	1.93809	0.178323	Purifying selection
GmPME28	Glyma.03G215800.1.Wm82.a2.v1	AT4G02330.1.TAIR10	0.277253	NaN	NaN	Purifying selection
GmPME33	Glyma.03G234100.1.Wm82.a2.v1	AT5G27870.1.TAIR10	0.407253	NaN	NaN	NaN
GmPME37	Glyma.04G236200.1.Wm82.a2.v1	AT3G49220.1.TAIR10	0.244815	NaN	NaN	NaN
GmPME37	Glyma.04G236200.1.Wm82.a2.v1	AT5G53370.1.TAIR10	0.257387	5.87787	0.0437892	Purifying selection
GmPME34	Glyma.04G119100.1.Wm82.a2.v1	AT5G51490.1.TAIR10	0.366857	NaN	NaN	NaN
GmPME41	Glyma.05G236800.1.Wm82.a2.v1	AT1G23200.1.TAIR10	0.377779	NaN	NaN	Purifying selection
GmPME38	Glyma.05G190300.1.Wm82.a2.v1	AT5G09760.1.TAIR10	0.280242	2.36403	0.118544	Purifying selection
GmPME38	Glyma.05G190300.1.Wm82.a2.v1	AT5G64640.1.TAIR10	0.274104	2.33691	0.117293	NaN
GmPME43	Glyma.06G128500.1.Wm82.a2.v1	AT3G49220.1.TAIR10	0.240061	NaN	NaN	Purifying selection
GmPME47	Glyma.06G319000.1.Wm82.a2.v1	AT5G51490.1.TAIR10	0.437649	NaN	NaN	NaN
GmPME44	Glyma.06G152000.1.Wm82.a2.v1	AT5G64640.1.TAIR10	0.233922	NaN	NaN	NaN
GmPME44	Glyma.06G152000.1.Wm82.a2.v1	AT5G09760.1.TAIR10	0.204943	NaN	NaN	NaN
GmPME43	Glyma.06G128500.1.Wm82.a2.v1	AT5G53370.1.TAIR10	0.262103	4.49231	0.0583447	NaN
GmPME54	Glyma.07G046000.1.Wm82.a2.v1	AT1G53830.1.TAIR10	0.25573	NaN	NaN	Purifying selection
GmPME54	Glyma.07G046000.1.Wm82.a2.v1	AT3G14300.1.TAIR10	0.585335	2.32492	0.251765	NaN
GmPME57	Glyma.07G245300.1.Wm82.a2.v1	AT3G06830.1.TAIR10	0.535967	3.22133	0.166381	Purifying selection
GmPME57	Glyma.07G245300.1.Wm82.a2.v1	AT5G49180.1.TAIR10	0.501427	NaN	NaN	NaN
GmPME59	Glyma.08G044000.1.Wm82.a2.v1	AT1G23200.1.TAIR10	0.379861	NaN	NaN	NaN
GmPME60	Glyma.08G147900.1.Wm82.a2.v1	AT5G64640.1.TAIR10	0.284212	2.1857	0.130032	Purifying selection
GmPME60	Glyma.08G147900.1.Wm82.a2.v1	AT5G09760.1.TAIR10	0.288572	2.21518	0.13027	Purifying selection
GmPME63	Glyma.09G042100.1.Wm82.a2.v1	AT3G06830.1.TAIR10	0.515703	NaN	NaN	NaN
GmPME67	Glyma.09G076200.1.Wm82.a2.v1	AT3G43270.1.TAIR10	0.547572	NaN	NaN	Purifying selection
GmPME62	Glyma.09G035100.1.Wm82.a2.v1	AT3G17060.1.TAIR10	0.260188	NaN	NaN	NaN
GmPME71	Glyma.09G234800.2.Wm82.a2.v1	AT3G29090.1.TAIR10	0.1283	3.15655	0.0406455	Purifying selection
GmPME65	Glyma.09G076000.1.Wm82.a2.v1	AT5G20860.1.TAIR10	0.471961	2.63249	0.179283	NaN
GmPME63	Glyma.09G042100.1.Wm82.a2.v1	AT5G49180.1.TAIR10	0.494907	3.15136	0.157045	Purifying selection
GmPME75	Glyma.10G017200.1.Wm82.a2.v1	AT1G02810.1.TAIR10	0.262265	4.11732	0.0636979	Purifying selection
GmPME72	Glyma.10G009000.1.Wm82.a2.v1	AT2G47030.1.TAIR10	0.561656	1.73427	0.323857	Purifying selection
GmPME75	Glyma.10G017200.1.Wm82.a2.v1	AT2G47550.1.TAIR10	0.294473	NaN	NaN	Purifying selection
GmPME76	Glyma.10G136900.1.Wm82.a2.v1	AT2G47030.1.TAIR10	0.58403	2.03824	0.286536	NaN
GmPME80	Glyma.10G150700.1.Wm82.a2.v1	AT3G05610.1.TAIR10	0.403924	NaN	NaN	NaN
GmPME76	Glyma.10G136900.1.Wm82.a2.v1	AT3G62170.1.TAIR10	0.576448	2.18082	0.264326	Purifying selection
GmPME74	Glyma.10G017100.1.Wm82.a2.v1	AT4G02300.1.TAIR10	0.396088	3.03229	0.130623	Purifying selection
GmPME75	Glyma.10G017200.1.Wm82.a2.v1	AT4G02330.1.TAIR10	0.283113	NaN	NaN	Purifying selection
GmPME78	Glyma.10G146500.1.Wm82.a2.v1	AT5G26810.1.TAIR10	0.399879	2.02717	0.19726	NaN
GmPME80	Glyma.10G150700.1.Wm82.a2.v1	AT5G27870.1.TAIR10	0.39726	NaN	NaN	NaN
GmPME81	Glyma.11G032700.1.Wm82.a2.v1	AT5G47500.1.TAIR10	0.208473	3.02833	0.0688408	Purifying selection
GmPME86	Glyma.13G115300.1.Wm82.a2.v1	AT3G43270.1.TAIR10	0.527508	NaN	NaN	Purifying selection
GmPME83	Glyma.13G060900.1.Wm82.a2.v1	AT3G29090.1.TAIR10	0.171688	3.88437	0.0441998	NaN
GmPME85	Glyma.13G115200.1.Wm82.a2.v1	AT4G33230.1.TAIR10	0.41577	NaN	NaN	NaN
GmPME86	Glyma.13G115300.1.Wm82.a2.v1	AT4G33220.1.TAIR10	0.522241	NaN	NaN	NaN
GmPME90	Glyma.14G014400.1.Wm82.a2.v1	AT5G55590.1.TAIR10	0.353819	1.82278	0.194109	Purifying selection
GmPME94	Glyma.14G159600.1.Wm82.a2.v1	AT5G53370.1.TAIR10	0.261991	NaN	NaN	NaN
GmPME98	Glyma.15G183800.1.Wm82.a2.v1	AT3G43270.1.TAIR10	0.576157	NaN	NaN	Purifying selection
GmPME96	Glyma.15G150800.1.Wm82.a2.v1	AT3G06830.1.TAIR10	0.592264	6.79368	0.0871787	Purifying selection
GmPME96	Glyma.15G150800.1.Wm82.a2.v1	AT4G15980.1.TAIR10	0.597634	NaN	NaN	NaN
GmPME96	Glyma.15G150800.1.Wm82.a2.v1	AT5G49180.1.TAIR10	0.53642	2.25091	0.238312	NaN
GmPME105	Glyma.16G014100.1.Wm82.a2.v1	AT1G53830.1.TAIR10	0.207623	NaN	NaN	Purifying selection
GmPME104	Glyma.16G014000.1.Wm82.a2.v1	AT1G53840.1.TAIR10	0.335097	NaN	NaN	NaN
GmPME104	Glyma.16G014000.1.Wm82.a2.v1	AT3G14300.1.TAIR10	0.426514	2.77384	0.153763	NaN
GmPME105	Glyma.16G014100.1.Wm82.a2.v1	AT3G14310.1.TAIR10	0.182183	NaN	NaN	NaN
GmPME108	Glyma.17G028600.1.Wm82.a2.v1	AT3G06830.1.TAIR10	0.515023	3.95607	0.130186	Purifying selection
GmPME109	Glyma.17G044500.1.Wm82.a2.v1	AT3G43270.1.TAIR10	0.28465	NaN	NaN	NaN
GmPME109	Glyma.17G044500.1.Wm82.a2.v1	AT4G33220.1.TAIR10	0.284205	NaN	NaN	NaN
GmPME111	Glyma.17G044700.1.Wm82.a2.v1	AT4G33230.1.TAIR10	0.417785	NaN	NaN	NaN
GmPME108	Glyma.17G028600.1.Wm82.a2.v1	AT5G49180.1.TAIR10	0.482161	NaN	NaN	NaN
GmPME112	Glyma.17G141700.1.Wm82.a2.v1	AT5G47500.1.TAIR10	0.19477	NaN	NaN	NaN
GmPME113	Glyma.18G262500.2.Wm82.a2.v1	AT3G29090.1.TAIR10	0.132422	3.86308	0.0342789	Purifying selection
GmPME125	Glyma.19G231400.1.Wm82.a2.v1	AT1G02810.1.TAIR10	0.382972	NaN	NaN	Purifying selection
GmPME118	Glyma.19G212300.1.Wm82.a2.v1	AT1G02810.1.TAIR10	0.269418	NaN	NaN	Purifying selection
GmPME117	Glyma.19G187800.1.Wm82.a2.v1	AT2G36700.1.TAIR10	0.34928	4.14137	0.0843393	NaN
GmPME118	Glyma.19G212300.1.Wm82.a2.v1	AT2G47550.1.TAIR10	0.298107	NaN	NaN	NaN
GmPME122	Glyma.19G220600.1.Wm82.a2.v1	AT2G47030.1.TAIR10	0.555704	2.05269	0.27072	NaN
GmPME114	Glyma.19G025500.1.Wm82.a2.v1	AT3G29090.1.TAIR10	0.191902	2.19335	0.0874923	Purifying selection
GmPME124	Glyma.19G231300.1.Wm82.a2.v1	AT3G05620.1.TAIR10	0.264315	3.32126	0.0795827	Purifying selection
GmPME126	Glyma.19G231500.1.Wm82.a2.v1	AT3G05610.1.TAIR10	0.396293	2.05848	0.192517	Purifying selection
GmPME125	Glyma.19G231400.1.Wm82.a2.v1	AT4G02330.1.TAIR10	0.361424	NaN	NaN	NaN
GmPME118	Glyma.19G212300.1.Wm82.a2.v1	AT4G02330.1.TAIR10	0.277581	NaN	NaN	NaN
GmPME121	Glyma.19G212600.1.Wm82.a2.v1	AT4G02300.1.TAIR10	0.384129	2.89995	0.132461	Purifying selection
GmPME126	Glyma.19G231500.1.Wm82.a2.v1	AT5G27870.1.TAIR10	0.418864	NaN	NaN	NaN
GmPME127	Glyma.20G237800.2.Wm82.a2.v1	AT3G05610.1.TAIR10	0.406944	3.03427	0.134116	Purifying selection
GmPME127	Glyma.20G237800.2.Wm82.a2.v1	AT5G27870.1.TAIR10	0.409103	NaN	NaN	NaN
NaN: No result.

## Sheet: G.max-G.soja
Table S10 One-to-one orthologous relationships between the PME gene members in Glycine max and Glycine soja
GmPME Gene Name	GmPME Gene ID	GsPME Gene ID	Ka	Ks	Ka/Ks	Selection Pressure
GmPME1	Glyma.01G006800.1.Wm82.a2.v1	GlysoPI483463.01G006600.1.v1.1	0.0011646	0	NaN	Purifying selection
GmPME2	Glyma.01G066000.1.Wm82.a2.v1	GlysoPI483463.01G055900.1.v1.1	0	0	NaN	Purifying selection
GmPME5	Glyma.01G068100.1.Wm82.a2.v1	GlysoPI483463.01G057200.1.v1.1	0	0	NaN	Purifying selection
GmPME6	Glyma.01G111400.1.Wm82.a2.v1	GlysoPI483463.01G085400.1.v1.1	0.000747664	0.00260983	0.286479	NaN
GmPME7	Glyma.01G137700.1.Wm82.a2.v1	GlysoPI483463.01G104600.1.v1.1	0.000857388	0.00539571	0.158902	NaN
GmPME10	Glyma.01G209500.1.Wm82.a2.v1	GlysoPI483463.01G169600.1.v1.1	0.00121139	0	NaN	NaN
GmPME11	Glyma.01G240300.1.Wm82.a2.v1	GlysoPI483463.01G198600.1.v1.1	0.00156822	0.00266194	0.589127	Purifying selection
GmPME7	Glyma.01G137700.1.Wm82.a2.v1	GlysoPI483463.03G024400.1.v1.1	0.154968	0.96291	0.160937	Purifying selection
GmPME1	Glyma.01G006800.1.Wm82.a2.v1	GlysoPI483463.05G193400.1.v1.1	0.0982741	0.463601	0.21198	Purifying selection
GmPME1	Glyma.01G006800.1.Wm82.a2.v1	GlysoPI483463.07G108300.1.v1.1	0.0224316	0.0735361	0.305042	Purifying selection
GmPME1	Glyma.01G006800.1.Wm82.a2.v1	GlysoPI483463.08G030500.1.v1.1	0.0976424	0.425068	0.22971	Purifying selection
GmPME10	Glyma.01G209500.1.Wm82.a2.v1	GlysoPI483463.11G029900.1.v1.1	0.026239	0.192227	0.1365	NaN
GmPME10	Glyma.01G209500.1.Wm82.a2.v1	GlysoPI483463.17G129900.1.v1.1	0.113016	0.732656	0.154255	Purifying selection
GmPME19	Glyma.02G124800.1.Wm82.a2.v1	GlysoPI483463.01G057200.1.v1.1	0.0476205	0.132209	0.36019	Purifying selection
GmPME12	Glyma.02G008300.1.Wm82.a2.v1	GlysoPI483463.02G007700.1.v1.1	0	0	NaN	Purifying selection
GmPME13	Glyma.02G008400.1.Wm82.a2.v1	GlysoPI483463.02G007800.1.v1.1	0	0.00258732	0	NaN
GmPME15	Glyma.02G016500.1.Wm82.a2.v1	GlysoPI483463.02G015400.1.v1.1	0.000778917	0.00253272	0.307542	Purifying selection
GmPME16	Glyma.02G016600.1.Wm82.a2.v1	GlysoPI483463.02G015500.1.v1.1	0	0.00744731	0	Purifying selection
GmPME17	Glyma.02G086800.1.Wm82.a2.v1	GlysoPI483463.02G076400.1.v1.1	0.321021	0.706513	0.454374	Purifying selection
GmPME19	Glyma.02G124800.1.Wm82.a2.v1	GlysoPI483463.02G108100.1.v1.1	0.00237389	0.00389864	0.608901	Purifying selection
GmPME20	Glyma.02G294700.1.Wm82.a2.v1	GlysoPI483463.02G249400.1.v1.1	0.0027214	0.00911519	0.298557	Purifying selection
GmPME21	Glyma.02G299200.1.Wm82.a2.v1	GlysoPI483463.02G253400.1.v1.1	0	0	NaN	Purifying selection
GmPME13	Glyma.02G008400.1.Wm82.a2.v1	GlysoPI483463.03G183600.1.v1.1	0.268912	1.33255	0.201803	Purifying selection
GmPME16	Glyma.02G016600.1.Wm82.a2.v1	GlysoPI483463.03G176100.1.v1.1	0.119986	1.10302	0.10878	Purifying selection
GmPME17	Glyma.02G086800.1.Wm82.a2.v1	GlysoPI483463.07G144000.1.v1.1	0.0874304	0.186605	0.468532	Purifying selection
GmPME12	Glyma.02G008300.1.Wm82.a2.v1	GlysoPI483463.10G008200.1.v1.1	0.306312	1.33428	0.229571	Purifying selection
GmPME15	Glyma.02G016500.1.Wm82.a2.v1	GlysoPI483463.10G015600.1.v1.1	0.0422226	0.195286	0.21621	Purifying selection
GmPME16	Glyma.02G016600.1.Wm82.a2.v1	GlysoPI483463.10G015700.1.v1.1	0.0449469	0.273303	0.164458	Purifying selection
GmPME12	Glyma.02G008300.1.Wm82.a2.v1	GlysoPI483463.10G110100.1.v1.1	0.247501	0.941008	0.263017	Purifying selection
GmPME21	Glyma.02G299200.1.Wm82.a2.v1	GlysoPI483463.14G013800.1.v1.1	0.343519	0.894921	0.383853	Purifying selection
GmPME13	Glyma.02G008400.1.Wm82.a2.v1	GlysoPI483463.19G181200.1.v1.1	0.256789	1.1957	0.214761	Purifying selection
GmPME15	Glyma.02G016500.1.Wm82.a2.v1	GlysoPI483463.19G173900.1.v1.1	0.13971	0.720057	0.194026	Purifying selection
GmPME16	Glyma.02G016600.1.Wm82.a2.v1	GlysoPI483463.19G173600.1.v1.1	0.121505	1.0359	0.117294	NaN
GmPME24	Glyma.03G029000.1.Wm82.a2.v1	GlysoPI483463.01G104800.1.v1.1	0.0694189	0.461355	0.150467	Purifying selection
GmPME25	Glyma.03G029100.1.Wm82.a2.v1	GlysoPI483463.01G104600.1.v1.1	0.162537	0.865617	0.18777	Purifying selection
GmPME28	Glyma.03G215800.1.Wm82.a2.v1	GlysoPI483463.02G015500.1.v1.1	0.119986	1.1253	0.106626	Purifying selection
GmPME31	Glyma.03G223400.1.Wm82.a2.v1	GlysoPI483463.02G007800.1.v1.1	0.268366	1.34026	0.200234	Purifying selection
GmPME28	Glyma.03G215800.1.Wm82.a2.v1	GlysoPI483463.03G176100.1.v1.1	0	0	NaN	Purifying selection
GmPME29	Glyma.03G215900.1.Wm82.a2.v1	GlysoPI483463.03G176200.1.v1.1	0	0.00512823	0	Purifying selection
GmPME31	Glyma.03G223400.1.Wm82.a2.v1	GlysoPI483463.03G183600.1.v1.1	0	0.0025851	0	Purifying selection
GmPME33	Glyma.03G234100.1.Wm82.a2.v1	GlysoPI483463.03G193600.1.v1.1	0	0	NaN	NaN
GmPME23	Glyma.03G028900.1.Wm82.a2.v1	GlysoPI483463.03G024300.1.v1.1	0.000888363	0.00296736	0.299378	Purifying selection
GmPME24	Glyma.03G029000.1.Wm82.a2.v1	GlysoPI483463.03G024400.1.v1.1	0.000859476	0.0167215	0.0513993	Purifying selection
GmPME31	Glyma.03G223400.1.Wm82.a2.v1	GlysoPI483463.10G110200.1.v1.1	0.353552	1.07304	0.329486	Purifying selection
GmPME33	Glyma.03G234100.1.Wm82.a2.v1	GlysoPI483463.10G122300.1.v1.1	0.213738	0.986964	0.216561	Purifying selection
GmPME28	Glyma.03G215800.1.Wm82.a2.v1	GlysoPI483463.10G015700.1.v1.1	0.121253	1.18513	0.102312	Purifying selection
GmPME31	Glyma.03G223400.1.Wm82.a2.v1	GlysoPI483463.10G008200.1.v1.1	0.265045	1.26273	0.209898	Purifying selection
GmPME28	Glyma.03G215800.1.Wm82.a2.v1	GlysoPI483463.19G173600.1.v1.1	0.0127646	0.236194	0.0540428	Purifying selection
GmPME29	Glyma.03G215900.1.Wm82.a2.v1	GlysoPI483463.19G173700.1.v1.1	0.029206	0.180527	0.161782	Purifying selection
GmPME31	Glyma.03G223400.1.Wm82.a2.v1	GlysoPI483463.19G181200.1.v1.1	0.0493887	0.246668	0.200223	Purifying selection
GmPME32	Glyma.03G228400.1.Wm82.a2.v1	GlysoPI483463.19G185900.1.v1.1	0.0776021	0.171462	0.452592	Purifying selection
GmPME33	Glyma.03G234100.1.Wm82.a2.v1	GlysoPI483463.20G198900.1.v1.1	0.208951	0.846404	0.246869	NaN
GmPME34	Glyma.04G119100.1.Wm82.a2.v1	GlysoPI483463.04G101400.1.v1.1	0	0	NaN	Purifying selection
GmPME37	Glyma.04G236200.1.Wm82.a2.v1	GlysoPI483463.04G193100.1.v1.1	0	0.0117419	0	NaN
GmPME37	Glyma.04G236200.1.Wm82.a2.v1	GlysoPI483463.06G117000.1.v1.1	0.031222	0.214403	0.145623	Purifying selection
GmPME34	Glyma.04G119100.1.Wm82.a2.v1	GlysoPI483463.06G271100.1.v1.1	0.0445135	0.172091	0.258663	Purifying selection
GmPME36	Glyma.04G119300.1.Wm82.a2.v1	GlysoPI483463.06G271000.1.v1.1	0.0731981	0.202596	0.361301	Purifying selection
GmPME40	Glyma.05G226000.1.Wm82.a2.v1	GlysoPI483463.01G006600.1.v1.1	0.0996216	0.463601	0.214886	Purifying selection
GmPME38	Glyma.05G190300.1.Wm82.a2.v1	GlysoPI483463.05G161200.1.v1.1	0	0	NaN	Purifying selection
GmPME40	Glyma.05G226000.1.Wm82.a2.v1	GlysoPI483463.05G193400.1.v1.1	0	0	NaN	NaN
GmPME41	Glyma.05G236800.1.Wm82.a2.v1	GlysoPI483463.05G203300.1.v1.1	0	0	NaN	Purifying selection
GmPME38	Glyma.05G190300.1.Wm82.a2.v1	GlysoPI483463.06G139100.1.v1.1	0.199424	0.68428	0.291436	Purifying selection
GmPME40	Glyma.05G226000.1.Wm82.a2.v1	GlysoPI483463.07G108300.1.v1.1	0.103362	0.462183	0.223639	Purifying selection
GmPME38	Glyma.05G190300.1.Wm82.a2.v1	GlysoPI483463.08G136800.1.v1.1	0.0456708	0.214322	0.213094	NaN
GmPME40	Glyma.05G226000.1.Wm82.a2.v1	GlysoPI483463.08G030500.1.v1.1	0.00941189	0.0429246	0.219266	NaN
GmPME43	Glyma.06G128500.1.Wm82.a2.v1	GlysoPI483463.04G193100.1.v1.1	0.0312261	0.192909	0.161869	Purifying selection
GmPME48	Glyma.06G319100.1.Wm82.a2.v1	GlysoPI483463.04G101400.1.v1.1	0.0444855	0.179583	0.247715	Purifying selection
GmPME44	Glyma.06G152000.1.Wm82.a2.v1	GlysoPI483463.05G161200.1.v1.1	0.116084	0.748286	0.155133	Purifying selection
GmPME43	Glyma.06G128500.1.Wm82.a2.v1	GlysoPI483463.06G117000.1.v1.1	0.000760649	0.0046584	0.163285	Purifying selection
GmPME44	Glyma.06G152000.1.Wm82.a2.v1	GlysoPI483463.06G139100.1.v1.1	0.00255129	0.00845973	0.301581	Purifying selection
GmPME45	Glyma.06G314100.1.Wm82.a2.v1	GlysoPI483463.06G267200.1.v1.1	0	0	NaN	Purifying selection
GmPME46	Glyma.06G314200.1.Wm82.a2.v1	GlysoPI483463.06G267300.1.v1.1	0	0.00478852	0	Purifying selection
GmPME47	Glyma.06G319000.1.Wm82.a2.v1	GlysoPI483463.06G271000.1.v1.1	0	0.0082494	0	NaN
GmPME48	Glyma.06G319100.1.Wm82.a2.v1	GlysoPI483463.06G271100.1.v1.1	0.00326331	0.0112388	0.290361	Purifying selection
GmPME44	Glyma.06G152000.1.Wm82.a2.v1	GlysoPI483463.08G136800.1.v1.1	0.135039	0.819743	0.164733	Purifying selection
GmPME45	Glyma.06G314100.1.Wm82.a2.v1	GlysoPI483463.13G149000.1.v1.1	0.14536	0.678643	0.214192	Purifying selection
GmPME46	Glyma.06G314200.1.Wm82.a2.v1	GlysoPI483463.13G148900.1.v1.1	0.151383	0.778928	0.194347	Purifying selection
GmPME45	Glyma.06G314100.1.Wm82.a2.v1	GlysoPI483463.15G192300.1.v1.1	0.128853	0.627765	0.205257	Purifying selection
GmPME46	Glyma.06G314200.1.Wm82.a2.v1	GlysoPI483463.15G192100.1.v1.1	0.143675	0.736249	0.195145	Purifying selection
GmPME55	Glyma.07G125100.1.Wm82.a2.v1	GlysoPI483463.01G006600.1.v1.1	0.0236217	0.0736312	0.320811	NaN
GmPME56	Glyma.07G173500.1.Wm82.a2.v1	GlysoPI483463.02G076400.1.v1.1	0.247518	0.721792	0.342921	Purifying selection
GmPME55	Glyma.07G125100.1.Wm82.a2.v1	GlysoPI483463.05G193400.1.v1.1	0.103994	0.459482	0.22633	Purifying selection
GmPME49	Glyma.07G024200.1.Wm82.a2.v1	GlysoPI483463.07G021700.1.v1.1	0	0	NaN	Purifying selection
GmPME53	Glyma.07G026600.1.Wm82.a2.v1	GlysoPI483463.07G023500.1.v1.1	0.00147701	0.00521855	0.283032	Purifying selection
GmPME54	Glyma.07G046000.1.Wm82.a2.v1	GlysoPI483463.07G041600.1.v1.1	0.000747757	0.00240192	0.311316	Purifying selection
GmPME55	Glyma.07G125100.1.Wm82.a2.v1	GlysoPI483463.07G108300.1.v1.1	0.00231705	0	NaN	Purifying selection
GmPME56	Glyma.07G173500.1.Wm82.a2.v1	GlysoPI483463.07G144000.1.v1.1	0	0	NaN	NaN
GmPME57	Glyma.07G245300.1.Wm82.a2.v1	GlysoPI483463.07G203600.1.v1.1	0	0	NaN	Purifying selection
GmPME55	Glyma.07G125100.1.Wm82.a2.v1	GlysoPI483463.08G030500.1.v1.1	0.102687	0.438002	0.234443	NaN
GmPME57	Glyma.07G245300.1.Wm82.a2.v1	GlysoPI483463.09G039200.1.v1.1	0.237054	2.31075	0.102588	Purifying selection
GmPME54	Glyma.07G046000.1.Wm82.a2.v1	GlysoPI483463.16G012400.1.v1.1	0.0290966	0.139641	0.208367	Purifying selection
GmPME57	Glyma.07G245300.1.Wm82.a2.v1	GlysoPI483463.17G026000.1.v1.1	0.0576833	0.185689	0.310644	NaN
GmPME58	Glyma.08G033000.2.Wm82.a2.v1	GlysoPI483463.01G006600.1.v1.1	0.0989892	0.425068	0.232879	Purifying selection
GmPME60	Glyma.08G147900.1.Wm82.a2.v1	GlysoPI483463.05G161200.1.v1.1	0.0448264	0.217591	0.206012	Purifying selection
GmPME58	Glyma.08G033000.2.Wm82.a2.v1	GlysoPI483463.05G193400.1.v1.1	0.00941189	0.0429246	0.219266	Purifying selection
GmPME59	Glyma.08G044000.1.Wm82.a2.v1	GlysoPI483463.05G203300.1.v1.1	0.032741	0.13745	0.238202	NaN
GmPME60	Glyma.08G147900.1.Wm82.a2.v1	GlysoPI483463.06G139100.1.v1.1	0.221891	0.733752	0.302405	Purifying selection
GmPME58	Glyma.08G033000.2.Wm82.a2.v1	GlysoPI483463.07G108300.1.v1.1	0.10273	0.437251	0.234945	Purifying selection
GmPME58	Glyma.08G033000.2.Wm82.a2.v1	GlysoPI483463.08G030500.1.v1.1	0	0	NaN	Purifying selection
GmPME59	Glyma.08G044000.1.Wm82.a2.v1	GlysoPI483463.08G040900.1.v1.1	0	0.0055198	0	Purifying selection
GmPME60	Glyma.08G147900.1.Wm82.a2.v1	GlysoPI483463.08G136800.1.v1.1	0.00159596	0.00503569	0.316929	Purifying selection
GmPME63	Glyma.09G042100.1.Wm82.a2.v1	GlysoPI483463.07G203600.1.v1.1	0.237054	2.31075	0.102588	NaN
GmPME61	Glyma.09G003800.1.Wm82.a2.v1	GlysoPI483463.09G003300.1.v1.1	0.00155159	0	NaN	Purifying selection
GmPME62	Glyma.09G035100.1.Wm82.a2.v1	GlysoPI483463.09G032600.1.v1.1	0	0.00843298	0	Purifying selection
GmPME63	Glyma.09G042100.1.Wm82.a2.v1	GlysoPI483463.09G039200.1.v1.1	0	0	NaN	Purifying selection
GmPME65	Glyma.09G076000.1.Wm82.a2.v1	GlysoPI483463.09G067500.1.v1.1	0	0	NaN	NaN
GmPME66	Glyma.09G076100.1.Wm82.a2.v1	GlysoPI483463.09G067600.1.v1.1	0.0189896	0.0212116	0.895243	NaN
GmPME67	Glyma.09G076200.1.Wm82.a2.v1	GlysoPI483463.09G067700.1.v1.1	0.000802998	0	NaN	Purifying selection
GmPME70	Glyma.09G232100.1.Wm82.a2.v1	GlysoPI483463.09G187200.1.v1.1	0.000820962	0.00799475	0.102688	Purifying selection
GmPME71	Glyma.09G234800.2.Wm82.a2.v1	GlysoPI483463.09G189800.1.v1.1	0.00138921	0.0275893	0.0503532	Purifying selection
GmPME70	Glyma.09G232100.1.Wm82.a2.v1	GlysoPI483463.12G004000.1.v1.1	0.017253	0.138305	0.124746	Purifying selection
GmPME66	Glyma.09G076100.1.Wm82.a2.v1	GlysoPI483463.13G083300.1.v1.1	0.292093	1.31367	0.222349	Purifying selection
GmPME67	Glyma.09G076200.1.Wm82.a2.v1	GlysoPI483463.13G083400.1.v1.1	0.15344	0.598202	0.256502	Purifying selection
GmPME68	Glyma.09G076600.1.Wm82.a2.v1	GlysoPI483463.13G083500.1.v1.1	0.296327	1.01609	0.291636	Purifying selection
GmPME71	Glyma.09G234800.2.Wm82.a2.v1	GlysoPI483463.13G037800.1.v1.1	0.0915928	0.532585	0.171978	NaN
GmPME66	Glyma.09G076100.1.Wm82.a2.v1	GlysoPI483463.15G164500.1.v1.1	0.0786845	0.297822	0.2642	Purifying selection
GmPME67	Glyma.09G076200.1.Wm82.a2.v1	GlysoPI483463.15G164600.1.v1.1	0.135486	0.308336	0.439411	Purifying selection
GmPME68	Glyma.09G076600.1.Wm82.a2.v1	GlysoPI483463.15G164800.1.v1.1	0.0511063	0.220281	0.232006	Purifying selection
GmPME66	Glyma.09G076100.1.Wm82.a2.v1	GlysoPI483463.17G041200.1.v1.1	0.307979	1.27774	0.241034	Purifying selection
GmPME67	Glyma.09G076200.1.Wm82.a2.v1	GlysoPI483463.17G041100.1.v1.1	0.16599	0.659039	0.251867	Purifying selection
GmPME68	Glyma.09G076600.1.Wm82.a2.v1	GlysoPI483463.17G041000.1.v1.1	0.269492	1.13529	0.237377	Purifying selection
GmPME63	Glyma.09G042100.1.Wm82.a2.v1	GlysoPI483463.17G026000.1.v1.1	0.244461	2.45645	0.0995177	Purifying selection
GmPME71	Glyma.09G234800.2.Wm82.a2.v1	GlysoPI483463.18G204700.1.v1.1	0.00417538	0.133026	0.0313877	Purifying selection
GmPME71	Glyma.09G234800.2.Wm82.a2.v1	GlysoPI483463.19G021500.1.v1.1	0.115681	0.56624	0.204298	Purifying selection
GmPME72	Glyma.10G009000.1.Wm82.a2.v1	GlysoPI483463.02G007800.1.v1.1	0.035137	0.21867	0.160685	Purifying selection
GmPME74	Glyma.10G017100.1.Wm82.a2.v1	GlysoPI483463.02G015400.1.v1.1	0.0348311	0.187055	0.186208	Purifying selection
GmPME75	Glyma.10G017200.1.Wm82.a2.v1	GlysoPI483463.02G015500.1.v1.1	0.0432438	0.273303	0.158227	Purifying selection
GmPME76	Glyma.10G136900.1.Wm82.a2.v1	GlysoPI483463.02G007700.1.v1.1	0.24752	0.949598	0.260657	Purifying selection
GmPME80	Glyma.10G150700.1.Wm82.a2.v1	GlysoPI483463.03G193600.1.v1.1	0.228228	0.965559	0.236369	Purifying selection
GmPME72	Glyma.10G009000.1.Wm82.a2.v1	GlysoPI483463.03G183600.1.v1.1	0.265588	1.26973	0.20917	Purifying selection
GmPME75	Glyma.10G017200.1.Wm82.a2.v1	GlysoPI483463.03G176100.1.v1.1	0.119383	1.19736	0.0997055	Purifying selection
GmPME79	Glyma.10G150600.1.Wm82.a2.v1	GlysoPI483463.03G176100.1.v1.1	0.321576	NaN	NaN	Purifying selection
GmPME72	Glyma.10G009000.1.Wm82.a2.v1	GlysoPI483463.10G008200.1.v1.1	0	0.00775535	0	Purifying selection
GmPME74	Glyma.10G017100.1.Wm82.a2.v1	GlysoPI483463.10G015600.1.v1.1	0.00619199	0.0177402	0.349037	Purifying selection
GmPME75	Glyma.10G017200.1.Wm82.a2.v1	GlysoPI483463.10G015700.1.v1.1	0.00158856	0.00980406	0.162031	Purifying selection
GmPME76	Glyma.10G136900.1.Wm82.a2.v1	GlysoPI483463.10G110100.1.v1.1	0	0.00503675	0	Purifying selection
GmPME78	Glyma.10G146500.1.Wm82.a2.v1	GlysoPI483463.10G118400.1.v1.1	0	0.00442153	0	Purifying selection
GmPME79	Glyma.10G150600.1.Wm82.a2.v1	GlysoPI483463.10G122200.1.v1.1	0.00250452	0.00803938	0.311532	Purifying selection
GmPME80	Glyma.10G150700.1.Wm82.a2.v1	GlysoPI483463.10G122300.1.v1.1	0.000730727	0.00255646	0.285836	Purifying selection
GmPME79	Glyma.10G150600.1.Wm82.a2.v1	GlysoPI483463.19G191100.1.v1.1	0.277784	1.88053	0.147715	Purifying selection
GmPME72	Glyma.10G009000.1.Wm82.a2.v1	GlysoPI483463.19G181200.1.v1.1	0.257076	1.10723	0.232179	NaN
GmPME74	Glyma.10G017100.1.Wm82.a2.v1	GlysoPI483463.19G173900.1.v1.1	0.150737	0.697207	0.216202	NaN
GmPME75	Glyma.10G017200.1.Wm82.a2.v1	GlysoPI483463.19G173600.1.v1.1	0.113134	1.06429	0.106301	Purifying selection
GmPME79	Glyma.10G150600.1.Wm82.a2.v1	GlysoPI483463.19G173600.1.v1.1	0.321865	NaN	NaN	Purifying selection
GmPME80	Glyma.10G150700.1.Wm82.a2.v1	GlysoPI483463.20G198900.1.v1.1	0.0560148	0.183251	0.305673	Purifying selection
GmPME81	Glyma.11G032700.1.Wm82.a2.v1	GlysoPI483463.01G169600.1.v1.1	0.0236952	0.192371	0.123174	Purifying selection
GmPME81	Glyma.11G032700.1.Wm82.a2.v1	GlysoPI483463.11G029900.1.v1.1	0.00122825	0.00396041	0.310132	Purifying selection
GmPME81	Glyma.11G032700.1.Wm82.a2.v1	GlysoPI483463.17G129900.1.v1.1	0.139287	0.841577	0.165507	Purifying selection
GmPME82	Glyma.12G004400.1.Wm82.a2.v1	GlysoPI483463.09G187200.1.v1.1	0.0180302	0.134689	0.133865	Purifying selection
GmPME82	Glyma.12G004400.1.Wm82.a2.v1	GlysoPI483463.12G004000.1.v1.1	0	0	NaN	NaN
GmPME88	Glyma.13G186000.1.Wm82.a2.v1	GlysoPI483463.06G267300.1.v1.1	0.140708	0.774501	0.181676	Purifying selection
GmPME89	Glyma.13G186100.1.Wm82.a2.v1	GlysoPI483463.06G267200.1.v1.1	0.115417	0.605364	0.190657	Purifying selection
GmPME85	Glyma.13G115200.1.Wm82.a2.v1	GlysoPI483463.09G067600.1.v1.1	0.277913	1.21098	0.229493	Purifying selection
GmPME86	Glyma.13G115300.1.Wm82.a2.v1	GlysoPI483463.09G067700.1.v1.1	0.15344	0.598202	0.256502	NaN
GmPME87	Glyma.13G115400.2.Wm82.a2.v1	GlysoPI483463.09G068000.1.v1.1	0.165944	1.10002	0.150856	NaN
GmPME83	Glyma.13G060900.1.Wm82.a2.v1	GlysoPI483463.09G189800.1.v1.1	0.094742	0.514552	0.184125	Purifying selection
GmPME83	Glyma.13G060900.1.Wm82.a2.v1	GlysoPI483463.13G037800.1.v1.1	0.0013947	0	NaN	Purifying selection
GmPME84	Glyma.13G113700.1.Wm82.a2.v1	GlysoPI483463.13G082100.1.v1.1	0	0	NaN	Purifying selection
GmPME85	Glyma.13G115200.1.Wm82.a2.v1	GlysoPI483463.13G083300.1.v1.1	0.00172563	0	NaN	NaN
GmPME86	Glyma.13G115300.1.Wm82.a2.v1	GlysoPI483463.13G083400.1.v1.1	0.000846382	0	NaN	Purifying selection
GmPME87	Glyma.13G115400.2.Wm82.a2.v1	GlysoPI483463.13G083500.1.v1.1	0	0	NaN	Purifying selection
GmPME88	Glyma.13G186000.1.Wm82.a2.v1	GlysoPI483463.13G148900.1.v1.1	0.0263982	0.0544166	0.485114	Purifying selection
GmPME89	Glyma.13G186100.1.Wm82.a2.v1	GlysoPI483463.13G149000.1.v1.1	0.000748877	0.00251678	0.297553	NaN
GmPME88	Glyma.13G186000.1.Wm82.a2.v1	GlysoPI483463.15G192100.1.v1.1	0.051635	0.19876	0.259786	Purifying selection
GmPME89	Glyma.13G186100.1.Wm82.a2.v1	GlysoPI483463.15G192300.1.v1.1	0.036685	0.160279	0.228882	Purifying selection
GmPME85	Glyma.13G115200.1.Wm82.a2.v1	GlysoPI483463.15G164500.1.v1.1	0.27012	1.23088	0.219453	Purifying selection
GmPME86	Glyma.13G115300.1.Wm82.a2.v1	GlysoPI483463.15G164600.1.v1.1	0.21342	0.548007	0.389447	NaN
GmPME87	Glyma.13G115400.2.Wm82.a2.v1	GlysoPI483463.15G164800.1.v1.1	0.301382	0.958591	0.314401	Purifying selection
GmPME85	Glyma.13G115200.1.Wm82.a2.v1	GlysoPI483463.17G041200.1.v1.1	0.0432718	0.208579	0.20746	Purifying selection
GmPME86	Glyma.13G115300.1.Wm82.a2.v1	GlysoPI483463.17G041100.1.v1.1	0.0298614	0.12437	0.240102	Purifying selection
GmPME87	Glyma.13G115400.2.Wm82.a2.v1	GlysoPI483463.17G041000.1.v1.1	0.0520491	0.217359	0.239462	Purifying selection
GmPME83	Glyma.13G060900.1.Wm82.a2.v1	GlysoPI483463.18G204700.1.v1.1	0.0931658	0.570005	0.163447	Purifying selection
GmPME83	Glyma.13G060900.1.Wm82.a2.v1	GlysoPI483463.19G021500.1.v1.1	0.0324435	0.189463	0.17124	Purifying selection
GmPME93	Glyma.14G020300.1.Wm82.a2.v1	GlysoPI483463.02G249400.1.v1.1	0.32198	1.26864	0.253799	Purifying selection
GmPME90	Glyma.14G014400.1.Wm82.a2.v1	GlysoPI483463.02G253400.1.v1.1	0.343519	0.894921	0.383853	NaN
GmPME94	Glyma.14G159600.1.Wm82.a2.v1	GlysoPI483463.04G193100.1.v1.1	0.19327	1.12628	0.1716	Purifying selection
GmPME94	Glyma.14G159600.1.Wm82.a2.v1	GlysoPI483463.06G117000.1.v1.1	0.193819	1.36507	0.141984	Purifying selection
GmPME90	Glyma.14G014400.1.Wm82.a2.v1	GlysoPI483463.14G013800.1.v1.1	0	0	NaN	Purifying selection
GmPME94	Glyma.14G159600.1.Wm82.a2.v1	GlysoPI483463.14G123900.1.v1.1	0	0.00225056	0	Purifying selection
GmPME102	Glyma.15G223500.1.Wm82.a2.v1	GlysoPI483463.06G267300.1.v1.1	0.142984	0.739076	0.193463	NaN
GmPME103	Glyma.15G223800.1.Wm82.a2.v1	GlysoPI483463.06G267200.1.v1.1	0.103318	0.56978	0.18133	Purifying selection
GmPME96	Glyma.15G150800.1.Wm82.a2.v1	GlysoPI483463.07G203600.1.v1.1	0.422382	3.37694	0.125078	Purifying selection
GmPME97	Glyma.15G183700.1.Wm82.a2.v1	GlysoPI483463.09G067600.1.v1.1	0.0528639	0.276704	0.191049	NaN
GmPME98	Glyma.15G183800.1.Wm82.a2.v1	GlysoPI483463.09G067700.1.v1.1	0.141039	0.260666	0.541072	Purifying selection
GmPME100	Glyma.15G184300.1.Wm82.a2.v1	GlysoPI483463.09G068000.1.v1.1	0.203109	1.14037	0.178108	Purifying selection
GmPME96	Glyma.15G150800.1.Wm82.a2.v1	GlysoPI483463.09G039200.1.v1.1	0.148604	0.150978	0.984275	Purifying selection
GmPME97	Glyma.15G183700.1.Wm82.a2.v1	GlysoPI483463.13G083300.1.v1.1	0.279472	1.20264	0.232381	Purifying selection
GmPME98	Glyma.15G183800.1.Wm82.a2.v1	GlysoPI483463.13G083400.1.v1.1	0.217706	0.520769	0.418048	Purifying selection
GmPME100	Glyma.15G184300.1.Wm82.a2.v1	GlysoPI483463.13G083500.1.v1.1	0.311488	0.992772	0.313756	Purifying selection
GmPME102	Glyma.15G223500.1.Wm82.a2.v1	GlysoPI483463.13G148900.1.v1.1	0.0335397	0.182153	0.184129	Purifying selection
GmPME103	Glyma.15G223800.1.Wm82.a2.v1	GlysoPI483463.13G149000.1.v1.1	0.0358897	0.166603	0.21542	Purifying selection
GmPME95	Glyma.15G001800.1.Wm82.a2.v1	GlysoPI483463.15G001600.1.v1.1	0.00137268	0	NaN	Purifying selection
GmPME97	Glyma.15G183700.1.Wm82.a2.v1	GlysoPI483463.15G164500.1.v1.1	0	0.0138306	0	Purifying selection
GmPME98	Glyma.15G183800.1.Wm82.a2.v1	GlysoPI483463.15G164600.1.v1.1	0.0352956	0.0375774	0.939277	Purifying selection
GmPME100	Glyma.15G184300.1.Wm82.a2.v1	GlysoPI483463.15G164800.1.v1.1	0.00360469	0.011662	0.309096	Purifying selection
GmPME102	Glyma.15G223500.1.Wm82.a2.v1	GlysoPI483463.15G192100.1.v1.1	0.000647878	0.00787151	0.0823068	Purifying selection
GmPME103	Glyma.15G223800.1.Wm82.a2.v1	GlysoPI483463.15G192300.1.v1.1	0	0.0102522	0	Purifying selection
GmPME96	Glyma.15G150800.1.Wm82.a2.v1	GlysoPI483463.17G026000.1.v1.1	0.380583	NaN	NaN	Purifying selection
GmPME97	Glyma.15G183700.1.Wm82.a2.v1	GlysoPI483463.17G041200.1.v1.1	0.296729	1.24048	0.239205	Purifying selection
GmPME98	Glyma.15G183800.1.Wm82.a2.v1	GlysoPI483463.17G041100.1.v1.1	0.253742	0.614198	0.413127	Purifying selection
GmPME100	Glyma.15G184300.1.Wm82.a2.v1	GlysoPI483463.17G041000.1.v1.1	0.281534	1.20877	0.23291	Purifying selection
GmPME104	Glyma.16G014000.1.Wm82.a2.v1	GlysoPI483463.07G041600.1.v1.1	0.0283304	0.136561	0.207457	Purifying selection
GmPME105	Glyma.16G014100.1.Wm82.a2.v1	GlysoPI483463.07G041700.1.v1.1	0.0309184	0.166791	0.185371	Purifying selection
GmPME104	Glyma.16G014000.1.Wm82.a2.v1	GlysoPI483463.16G012400.1.v1.1	0	0.00485635	0	Purifying selection
GmPME105	Glyma.16G014100.1.Wm82.a2.v1	GlysoPI483463.16G012500.1.v1.1	0.00440918	0.00301205	1.46385	Postive selection
GmPME106	Glyma.16G068600.1.Wm82.a2.v1	GlysoPI483463.19G058000.1.v1.1	0.0790412	0.165497	0.477598	Purifying selection
GmPME112	Glyma.17G141700.1.Wm82.a2.v1	GlysoPI483463.01G169600.1.v1.1	0.110191	0.730203	0.150905	Purifying selection
GmPME108	Glyma.17G028600.1.Wm82.a2.v1	GlysoPI483463.07G203600.1.v1.1	0.0568734	0.185689	0.306283	Purifying selection
GmPME109	Glyma.17G044500.1.Wm82.a2.v1	GlysoPI483463.09G068000.1.v1.1	0.143106	1.17589	0.1217	NaN
GmPME110	Glyma.17G044600.1.Wm82.a2.v1	GlysoPI483463.09G067700.1.v1.1	0.167091	0.666022	0.250879	Purifying selection
GmPME111	Glyma.17G044700.1.Wm82.a2.v1	GlysoPI483463.09G067600.1.v1.1	0.305546	1.32598	0.23043	Purifying selection
GmPME108	Glyma.17G028600.1.Wm82.a2.v1	GlysoPI483463.09G039200.1.v1.1	0.243411	2.45645	0.0990904	Purifying selection
GmPME112	Glyma.17G141700.1.Wm82.a2.v1	GlysoPI483463.11G029900.1.v1.1	0.139414	0.849702	0.164074	Purifying selection
GmPME109	Glyma.17G044500.1.Wm82.a2.v1	GlysoPI483463.13G083500.1.v1.1	0.0520491	0.217359	0.239462	Purifying selection
GmPME110	Glyma.17G044600.1.Wm82.a2.v1	GlysoPI483463.13G083400.1.v1.1	0.0303002	0.13303	0.22777	Purifying selection
GmPME111	Glyma.17G044700.1.Wm82.a2.v1	GlysoPI483463.13G083300.1.v1.1	0.0441661	0.217072	0.203463	Purifying selection
GmPME109	Glyma.17G044500.1.Wm82.a2.v1	GlysoPI483463.15G164800.1.v1.1	0.273226	1.14095	0.239472	Postive selection
GmPME110	Glyma.17G044600.1.Wm82.a2.v1	GlysoPI483463.15G164600.1.v1.1	0.254532	0.619389	0.410941	Purifying selection
GmPME111	Glyma.17G044700.1.Wm82.a2.v1	GlysoPI483463.15G164500.1.v1.1	0.297536	1.23728	0.240475	Purifying selection
GmPME108	Glyma.17G028600.1.Wm82.a2.v1	GlysoPI483463.17G026000.1.v1.1	0.000746826	0	NaN	Purifying selection
GmPME109	Glyma.17G044500.1.Wm82.a2.v1	GlysoPI483463.17G041000.1.v1.1	0	0.0109192	0	Purifying selection
GmPME110	Glyma.17G044600.1.Wm82.a2.v1	GlysoPI483463.17G041100.1.v1.1	0.00622134	0.00555815	1.11932	Purifying selection
GmPME111	Glyma.17G044700.1.Wm82.a2.v1	GlysoPI483463.17G041200.1.v1.1	0	0.00251889	0	Purifying selection
GmPME112	Glyma.17G141700.1.Wm82.a2.v1	GlysoPI483463.17G129900.1.v1.1	0.00124688	0	NaN	NaN
GmPME113	Glyma.18G262500.2.Wm82.a2.v1	GlysoPI483463.19G021500.1.v1.1	0.117005	0.558038	0.209672	Purifying selection
GmPME123	Glyma.19G225700.1.Wm82.a2.v1	GlysoPI483463.02G007800.1.v1.1	0.706971	1.70821	0.413867	Purifying selection
GmPME118	Glyma.19G212300.1.Wm82.a2.v1	GlysoPI483463.02G015500.1.v1.1	0.121505	1.0562	0.115039	Purifying selection
GmPME121	Glyma.19G212600.1.Wm82.a2.v1	GlysoPI483463.02G015400.1.v1.1	0.13407	0.708025	0.189358	Purifying selection
GmPME122	Glyma.19G220600.1.Wm82.a2.v1	GlysoPI483463.02G007700.1.v1.1	0.357101	1.12345	0.31786	Purifying selection
GmPME118	Glyma.19G212300.1.Wm82.a2.v1	GlysoPI483463.03G176100.1.v1.1	0.0127646	0.236194	0.0540428	NaN
GmPME119	Glyma.19G212400.1.Wm82.a2.v1	GlysoPI483463.03G176200.1.v1.1	0.0283212	0.177071	0.159942	NaN
GmPME122	Glyma.19G220600.1.Wm82.a2.v1	GlysoPI483463.03G183600.1.v1.1	0.0532433	0.268167	0.198545	Purifying selection
GmPME126	Glyma.19G231500.1.Wm82.a2.v1	GlysoPI483463.03G193600.1.v1.1	0.0445742	0.213348	0.208928	Purifying selection
GmPME114	Glyma.19G025500.1.Wm82.a2.v1	GlysoPI483463.09G189800.1.v1.1	0.117452	0.457667	0.256631	Purifying selection
GmPME126	Glyma.19G231500.1.Wm82.a2.v1	GlysoPI483463.10G122300.1.v1.1	0.227126	0.962904	0.235876	Purifying selection
GmPME118	Glyma.19G212300.1.Wm82.a2.v1	GlysoPI483463.10G015700.1.v1.1	0.114993	1.03391	0.111221	NaN
GmPME121	Glyma.19G212600.1.Wm82.a2.v1	GlysoPI483463.10G015600.1.v1.1	0.153543	0.649966	0.236233	Purifying selection
GmPME122	Glyma.19G220600.1.Wm82.a2.v1	GlysoPI483463.10G008200.1.v1.1	0.262809	1.12065	0.234514	Postive selection
GmPME114	Glyma.19G025500.1.Wm82.a2.v1	GlysoPI483463.13G037800.1.v1.1	0.0369747	0.118096	0.31309	Purifying selection
GmPME114	Glyma.19G025500.1.Wm82.a2.v1	GlysoPI483463.18G204700.1.v1.1	0.112315	0.513768	0.21861	Purifying selection
GmPME114	Glyma.19G025500.1.Wm82.a2.v1	GlysoPI483463.19G021500.1.v1.1	0.0432768	0.0480452	0.90075	Purifying selection
GmPME115	Glyma.19G078400.1.Wm82.a2.v1	GlysoPI483463.19G058000.1.v1.1	0.000897532	0	NaN	Purifying selection
GmPME116	Glyma.19G145700.1.Wm82.a2.v1	GlysoPI483463.19G110500.1.v1.1	0.00110132	0	NaN	Purifying selection
GmPME117	Glyma.19G187800.1.Wm82.a2.v1	GlysoPI483463.19G149500.1.v1.1	0.00106534	0.00705888	0.150922	Purifying selection
GmPME118	Glyma.19G212300.1.Wm82.a2.v1	GlysoPI483463.19G173600.1.v1.1	0	0	NaN	Purifying selection
GmPME119	Glyma.19G212400.1.Wm82.a2.v1	GlysoPI483463.19G173700.1.v1.1	0.00379387	0.00307377	1.23427	Purifying selection
GmPME121	Glyma.19G212600.1.Wm82.a2.v1	GlysoPI483463.19G173900.1.v1.1	0.00219165	0.00470774	0.465541	NaN
GmPME122	Glyma.19G220600.1.Wm82.a2.v1	GlysoPI483463.19G181200.1.v1.1	0.00541379	0.0105357	0.51385	Purifying selection
GmPME123	Glyma.19G225700.1.Wm82.a2.v1	GlysoPI483463.19G185900.1.v1.1	0.0015241	0	NaN	Purifying selection
GmPME124	Glyma.19G231300.1.Wm82.a2.v1	GlysoPI483463.19G191000.1.v1.1	0	0.00264901	0	Purifying selection
GmPME125	Glyma.19G231400.1.Wm82.a2.v1	GlysoPI483463.19G191100.1.v1.1	0.00319149	0.00525396	0.607445	Purifying selection
GmPME126	Glyma.19G231500.1.Wm82.a2.v1	GlysoPI483463.20G198900.1.v1.1	0.220449	0.919424	0.239769	Purifying selection
GmPME127	Glyma.20G237800.2.Wm82.a2.v1	GlysoPI483463.03G193600.1.v1.1	0.217332	0.924432	0.235098	Purifying selection
GmPME127	Glyma.20G237800.2.Wm82.a2.v1	GlysoPI483463.10G122300.1.v1.1	0.0552185	0.183251	0.301328	Purifying selection
GmPME127	Glyma.20G237800.2.Wm82.a2.v1	GlysoPI483463.20G198900.1.v1.1	0	0.00514803	0	Purifying selection
NaN: No result.

## Sheet: G.max-V.unguiculata
Table S10 One-to-one orthologous relationships between the PME gene members in Glycine max and Vigna unguiculata
GmPME Gene Name	GmPME Gene ID	VuPME Gene ID	Ka	Ks	Ka/Ks	Selection Pressure
GmPME1	Glyma.01G006800.1.Wm82.a2.v1	Vigun03g026100.1.v1.1	0.0990564	0.633178	0.156443	Purifying selection
GmPME1	Glyma.01G006800.1.Wm82.a2.v1	Vigun04g006500.1.v1.1	0.0449281	0.190002	0.236461	Purifying selection
GmPME7	Glyma.01G137700.1.Wm82.a2.v1	Vigun10g107900.1.v1.1	0.0617728	0.438006	0.141032	Purifying selection
GmPME10	Glyma.01G209500.1.Wm82.a2.v1	Vigun02g166200.1.v1.1	0.0525095	0.4227	0.124224	Purifying selection
GmPME10	Glyma.01G209500.1.Wm82.a2.v1	Vigun03g303100.1.v1.1	0.103271	0.740762	0.139412	Purifying selection
GmPME11	Glyma.01G240300.1.Wm82.a2.v1	Vigun02g198200.1.v1.1	0.152946	0.876803	0.174436	Purifying selection
GmPME12	Glyma.02G008300.1.Wm82.a2.v1	Vigun01g201500.1.v1.1	0.349624	1.4266	0.245075	Purifying selection
GmPME12	Glyma.02G008300.1.Wm82.a2.v1	Vigun07g129700.1.v1.1	0.330051	1.45739	0.226467	Purifying selection
GmPME14	Glyma.02G009900.1.Wm82.a2.v1	Vigun07g128100.1.v1.1	0.405287	0.767733	0.527901	Purifying selection
GmPME15	Glyma.02G016500.1.Wm82.a2.v1	Vigun01g193700.1.v1.1	0.144024	0.826851	0.174184	Purifying selection
GmPME15	Glyma.02G016500.1.Wm82.a2.v1	Vigun07g121600.1.v1.1	0.0490104	0.411548	0.119088	Purifying selection
GmPME16	Glyma.02G016600.1.Wm82.a2.v1	Vigun01g193400.1.v1.1	0.145678	0.925465	0.157411	Purifying selection
GmPME16	Glyma.02G016600.1.Wm82.a2.v1	Vigun07g121400.1.v1.1	0.0905564	0.518885	0.174521	Purifying selection
GmPME17	Glyma.02G086800.1.Wm82.a2.v1	Vigun02g016800.1.v1.1	0.350473	0.811348	0.431964	Purifying selection
GmPME20	Glyma.02G294700.1.Wm82.a2.v1	Vigun08g202800.1.v1.1	0.348939	0.921554	0.378642	Purifying selection
GmPME21	Glyma.02G299200.1.Wm82.a2.v1	Vigun08g209000.1.v1.1	0.0827589	0.404136	0.20478	Purifying selection
GmPME23	Glyma.03G028900.1.Wm82.a2.v1	Vigun10g107900.1.v1.1	0.495907	NaN	0	Purifying selection
GmPME28	Glyma.03G215800.1.Wm82.a2.v1	Vigun01g193400.1.v1.1	0.0595594	0.44891	0.132676	Purifying selection
GmPME28	Glyma.03G215800.1.Wm82.a2.v1	Vigun07g121400.1.v1.1	0.137477	1.03321	0.133059	Purifying selection
GmPME31	Glyma.03G223400.1.Wm82.a2.v1	Vigun01g201500.1.v1.1	0.115343	0.956657	0.120568	Purifying selection
GmPME31	Glyma.03G223400.1.Wm82.a2.v1	Vigun07g129700.1.v1.1	0.266106	1.23596	0.215303	Purifying selection
GmPME32	Glyma.03G228400.1.Wm82.a2.v1	Vigun01g201500.1.v1.1	0.700711	NaN	NaN	Purifying selection
GmPME32	Glyma.03G228400.1.Wm82.a2.v1	Vigun03g402400.1.v1.1	0.658369	NaN	NaN	NaN
GmPME32	Glyma.03G228400.1.Wm82.a2.v1	Vigun07g129700.1.v1.1	0.712251	1.93586	0.367924	NaN
GmPME33	Glyma.03G234100.1.Wm82.a2.v1	Vigun03g420200.1.v1.1	0.457636	4.49413	0.10183	Purifying selection
GmPME33	Glyma.03G234100.1.Wm82.a2.v1	Vigun06g097900.1.v1.1	0.107414	0.711964	0.150869	Purifying selection
GmPME33	Glyma.03G234100.1.Wm82.a2.v1	Vigun07g143300.1.v1.1	0.262748	1.07647	0.244082	Purifying selection
GmPME34	Glyma.04G119100.1.Wm82.a2.v1	Vigun01g008300.1.v1.1	0.0866514	0.603036	0.143692	Purifying selection
GmPME36	Glyma.04G119300.1.Wm82.a2.v1	Vigun01g008400.1.v1.1	0.106766	0.466526	0.228853	Purifying selection
GmPME37	Glyma.04G236200.1.Wm82.a2.v1	Vigun09g149700.1.v1.1	0.0771575	0.826325	0.0933743	Purifying selection
GmPME38	Glyma.05G190300.1.Wm82.a2.v1	Vigun03g064500.1.v1.1	0.102892	0.465568	0.221003	Purifying selection
GmPME38	Glyma.05G190300.1.Wm82.a2.v1	Vigun09g124200.1.v1.1	0.247622	0.751461	0.329521	Purifying selection
GmPME40	Glyma.05G226000.1.Wm82.a2.v1	Vigun03g026100.1.v1.1	0.043438	0.247109	0.175784	Purifying selection
GmPME41	Glyma.05G236800.1.Wm82.a2.v1	Vigun03g014800.1.v1.1	0.0649576	0.377632	0.172013	Purifying selection
GmPME43	Glyma.06G128500.1.Wm82.a2.v1	Vigun09g149700.1.v1.1	0.0760092	0.797794	0.0952743	Purifying selection
GmPME44	Glyma.06G152000.1.Wm82.a2.v1	Vigun03g064500.1.v1.1	0.157383	1.29699	0.121345	Purifying selection
GmPME44	Glyma.06G152000.1.Wm82.a2.v1	Vigun09g124200.1.v1.1	0.0943579	0.375197	0.251489	Purifying selection
GmPME45	Glyma.06G314100.1.Wm82.a2.v1	Vigun01g012400.1.v1.1	0.0746279	0.253839	0.293997	Purifying selection
GmPME45	Glyma.06G314100.1.Wm82.a2.v1	Vigun11g025600.1.v1.1	0.143288	0.735156	0.194908	Purifying selection
GmPME46	Glyma.06G314200.1.Wm82.a2.v1	Vigun01g012300.1.v1.1	0.0397807	0.409206	0.0972142	Purifying selection
GmPME46	Glyma.06G314200.1.Wm82.a2.v1	Vigun11g025700.1.v1.1	0.133812	0.817544	0.163676	Purifying selection
GmPME47	Glyma.06G319000.1.Wm82.a2.v1	Vigun01g008400.1.v1.1	0.0817455	0.446737	0.182983	Purifying selection
GmPME48	Glyma.06G319100.1.Wm82.a2.v1	Vigun01g008300.1.v1.1	0.087425	0.588114	0.148653	Purifying selection
GmPME54	Glyma.07G046000.1.Wm82.a2.v1	Vigun09g001900.1.v1.1	0.201743	1.26593	0.159364	Purifying selection
GmPME54	Glyma.07G046000.1.Wm82.a2.v1	Vigun10g157000.1.v1.1	0.0796737	0.71013	0.112196	Purifying selection
GmPME55	Glyma.07G125100.1.Wm82.a2.v1	Vigun03g026100.1.v1.1	0.104533	0.590563	0.177006	Purifying selection
GmPME56	Glyma.07G173500.1.Wm82.a2.v1	Vigun02g016800.1.v1.1	0.237573	0.775438	0.306372	Purifying selection
GmPME57	Glyma.07G245300.1.Wm82.a2.v1	Vigun03g420200.1.v1.1	0.130647	0.547013	0.238837	Purifying selection
GmPME57	Glyma.07G245300.1.Wm82.a2.v1	Vigun07g143300.1.v1.1	0.531593	2.87337	0.185007	Purifying selection
GmPME57	Glyma.07G245300.1.Wm82.a2.v1	Vigun09g011900.1.v1.1	0.290816	1.739	0.167232	Purifying selection
GmPME58	Glyma.08G033000.2.Wm82.a2.v1	Vigun03g026100.1.v1.1	0.0428343	0.238958	0.179255	Purifying selection
GmPME59	Glyma.08G044000.1.Wm82.a2.v1	Vigun03g014800.1.v1.1	0.0603736	0.355952	0.169612	Purifying selection
GmPME60	Glyma.08G147900.1.Wm82.a2.v1	Vigun03g064500.1.v1.1	0.116463	0.518089	0.224793	Purifying selection
GmPME60	Glyma.08G147900.1.Wm82.a2.v1	Vigun09g124200.1.v1.1	0.233474	0.825942	0.282676	Purifying selection
GmPME62	Glyma.09G035100.1.Wm82.a2.v1	Vigun06g130300.1.v1.1	0.160181	0.415039	0.385941	Purifying selection
GmPME63	Glyma.09G042100.1.Wm82.a2.v1	Vigun03g420200.1.v1.1	0.241353	3.0698	0.078622	Purifying selection
GmPME63	Glyma.09G042100.1.Wm82.a2.v1	Vigun07g143300.1.v1.1	0.54638	3.39749	0.160819	Purifying selection
GmPME63	Glyma.09G042100.1.Wm82.a2.v1	Vigun09g011900.1.v1.1	0.236091	0.60204	0.392151	Purifying selection
GmPME65	Glyma.09G076000.1.Wm82.a2.v1	Vigun09g042900.1.v1.1	0.160831	0.540371	0.297631	Purifying selection
GmPME66	Glyma.09G076100.1.Wm82.a2.v1	Vigun03g402400.1.v1.1	0.331545	1.39022	0.238484	Purifying selection
GmPME66	Glyma.09G076100.1.Wm82.a2.v1	Vigun09g043000.1.v1.1	0.16032	0.699809	0.229091	Purifying selection
GmPME67	Glyma.09G076200.1.Wm82.a2.v1	Vigun03g402500.1.v1.1	0.160289	0.726049	0.220769	Purifying selection
GmPME67	Glyma.09G076200.1.Wm82.a2.v1	Vigun09g043100.1.v1.1	0.201419	0.351753	0.572615	Purifying selection
GmPME68	Glyma.09G076600.1.Wm82.a2.v1	Vigun03g402600.1.v1.1	0.286694	1.21272	0.236406	Purifying selection
GmPME68	Glyma.09G076600.1.Wm82.a2.v1	Vigun09g043300.1.v1.1	0.141179	0.395361	0.35709	Purifying selection
GmPME70	Glyma.09G232100.1.Wm82.a2.v1	Vigun11g221500.1.v1.1	0.0624123	0.537407	0.116136	Purifying selection
GmPME71	Glyma.09G234800.2.Wm82.a2.v1	Vigun05g038800.1.v1.1	0.0319046	0.258697	0.123328	Purifying selection
GmPME72	Glyma.10G009000.1.Wm82.a2.v1	Vigun01g201500.1.v1.1	0.264822	1.16281	0.227743	Purifying selection
GmPME72	Glyma.10G009000.1.Wm82.a2.v1	Vigun07g129700.1.v1.1	0.128909	0.634553	0.20315	Purifying selection
GmPME73	Glyma.10G010500.1.Wm82.a2.v1	Vigun07g128100.1.v1.1	0.146763	0.367817	0.399011	Purifying selection
GmPME74	Glyma.10G017100.1.Wm82.a2.v1	Vigun01g193700.1.v1.1	0.153116	0.810052	0.18902	Purifying selection
GmPME74	Glyma.10G017100.1.Wm82.a2.v1	Vigun07g121600.1.v1.1	0.0662861	0.410782	0.161366	Purifying selection
GmPME75	Glyma.10G017200.1.Wm82.a2.v1	Vigun01g193400.1.v1.1	0.142002	0.95596	0.148544	Purifying selection
GmPME75	Glyma.10G017200.1.Wm82.a2.v1	Vigun07g121400.1.v1.1	0.0827207	0.570908	0.144893	Purifying selection
GmPME76	Glyma.10G136900.1.Wm82.a2.v1	Vigun01g201500.1.v1.1	0.373549	1.98087	0.188578	Purifying selection
GmPME76	Glyma.10G136900.1.Wm82.a2.v1	Vigun07g129700.1.v1.1	0.340376	1.35288	0.251594	Purifying selection
GmPME78	Glyma.10G146500.1.Wm82.a2.v1	Vigun07g138900.1.v1.1	0.309204	0.644891	0.479468	Purifying selection
GmPME79	Glyma.10G150600.1.Wm82.a2.v1	Vigun01g193400.1.v1.1	0.333146	NaN	NaN	Purifying selection
GmPME79	Glyma.10G150600.1.Wm82.a2.v1	Vigun06g097800.1.v1.1	0.284471	1.99469	0.142614	Purifying selection
GmPME79	Glyma.10G150600.1.Wm82.a2.v1	Vigun07g143200.1.v1.1	0.0916122	0.335157	0.273341	NaN
GmPME80	Glyma.10G150700.1.Wm82.a2.v1	Vigun03g420200.1.v1.1	0.472418	NaN	NaN	Purifying selection
GmPME80	Glyma.10G150700.1.Wm82.a2.v1	Vigun06g097900.1.v1.1	0.238325	1.37909	0.172813	Purifying selection
GmPME80	Glyma.10G150700.1.Wm82.a2.v1	Vigun07g143300.1.v1.1	0.216202	0.533876	0.404967	Purifying selection
GmPME80	Glyma.10G150700.1.Wm82.a2.v1	Vigun09g011900.1.v1.1	0.514303	1.99048	0.258382	NaN
GmPME81	Glyma.11G032700.1.Wm82.a2.v1	Vigun02g166200.1.v1.1	0.0544872	0.526539	0.103482	Purifying selection
GmPME81	Glyma.11G032700.1.Wm82.a2.v1	Vigun03g303100.1.v1.1	0.111057	0.748997	0.148274	Purifying selection
GmPME82	Glyma.12G004400.1.Wm82.a2.v1	Vigun11g221500.1.v1.1	0.0533781	0.485547	0.109934	Purifying selection
GmPME83	Glyma.13G060900.1.Wm82.a2.v1	Vigun05g038800.1.v1.1	0.1126	0.627423	0.179465	Purifying selection
GmPME84	Glyma.13G113700.1.Wm82.a2.v1	Vigun03g401000.1.v1.1	0.0919798	0.324434	0.283509	Purifying selection
GmPME85	Glyma.13G115200.1.Wm82.a2.v1	Vigun03g402400.1.v1.1	0.134793	0.599442	0.224864	Purifying selection
GmPME85	Glyma.13G115200.1.Wm82.a2.v1	Vigun09g043000.1.v1.1	0.291541	1.06133	0.274694	Purifying selection
GmPME86	Glyma.13G115300.1.Wm82.a2.v1	Vigun03g402500.1.v1.1	0.0547308	0.33803	0.161911	Purifying selection
GmPME86	Glyma.13G115300.1.Wm82.a2.v1	Vigun09g043100.1.v1.1	0.266651	0.652751	0.408503	Purifying selection
GmPME87	Glyma.13G115400.2.Wm82.a2.v1	Vigun03g402600.1.v1.1	0.103014	0.477652	0.215668	Purifying selection
GmPME87	Glyma.13G115400.2.Wm82.a2.v1	Vigun09g043300.1.v1.1	0.2864	1.11973	0.255775	Purifying selection
GmPME88	Glyma.13G186000.1.Wm82.a2.v1	Vigun01g012300.1.v1.1	0.166441	0.829881	0.20056	Purifying selection
GmPME88	Glyma.13G186000.1.Wm82.a2.v1	Vigun11g025700.1.v1.1	0.0940736	0.502206	0.187321	Purifying selection
GmPME89	Glyma.13G186100.1.Wm82.a2.v1	Vigun01g012400.1.v1.1	0.169971	0.73589	0.230973	Purifying selection
GmPME89	Glyma.13G186100.1.Wm82.a2.v1	Vigun11g025600.1.v1.1	0.072338	0.352268	0.205349	Purifying selection
GmPME90	Glyma.14G014400.1.Wm82.a2.v1	Vigun08g209000.1.v1.1	0.371123	1.11455	0.332981	Purifying selection
GmPME93	Glyma.14G020300.1.Wm82.a2.v1	Vigun08g202800.1.v1.1	0.269853	0.985385	0.273855	Purifying selection
GmPME95	Glyma.15G001800.1.Wm82.a2.v1	Vigun05g302100.1.v1.1	0.117269	0.509736	0.230059	Purifying selection
GmPME96	Glyma.15G150800.1.Wm82.a2.v1	Vigun03g420200.1.v1.1	0.365329	NaN	NaN	Purifying selection
GmPME96	Glyma.15G150800.1.Wm82.a2.v1	Vigun09g011900.1.v1.1	0.394641	0.82716	0.477103	NaN
GmPME97	Glyma.15G183700.1.Wm82.a2.v1	Vigun03g402400.1.v1.1	0.309962	1.36974	0.226293	Purifying selection
GmPME97	Glyma.15G183700.1.Wm82.a2.v1	Vigun09g043000.1.v1.1	0.145024	0.758234	0.191265	Purifying selection
GmPME98	Glyma.15G183800.1.Wm82.a2.v1	Vigun03g402500.1.v1.1	0.227844	0.721122	0.315958	Purifying selection
GmPME98	Glyma.15G183800.1.Wm82.a2.v1	Vigun09g043100.1.v1.1	0.197434	0.29342	0.672871	Purifying selection
GmPME100	Glyma.15G184300.1.Wm82.a2.v1	Vigun03g402600.1.v1.1	0.305177	1.16068	0.262928	Purifying selection
GmPME100	Glyma.15G184300.1.Wm82.a2.v1	Vigun09g043300.1.v1.1	0.151255	0.462119	0.327308	Purifying selection
GmPME102	Glyma.15G223500.1.Wm82.a2.v1	Vigun01g012300.1.v1.1	0.170465	0.844712	0.201803	Purifying selection
GmPME102	Glyma.15G223500.1.Wm82.a2.v1	Vigun11g025700.1.v1.1	0.0833023	0.464073	0.179503	Purifying selection
GmPME103	Glyma.15G223800.1.Wm82.a2.v1	Vigun01g012400.1.v1.1	0.158875	0.667444	0.238034	Purifying selection
GmPME103	Glyma.15G223800.1.Wm82.a2.v1	Vigun11g025600.1.v1.1	0.0819159	0.337981	0.242368	Purifying selection
GmPME104	Glyma.16G014000.1.Wm82.a2.v1	Vigun10g157200.1.v1.1	0.0629562	0.466835	0.134857	Purifying selection
GmPME105	Glyma.16G014100.1.Wm82.a2.v1	Vigun09g001900.1.v1.1	0.179115	1.3341	0.134259	Purifying selection
GmPME105	Glyma.16G014100.1.Wm82.a2.v1	Vigun10g157000.1.v1.1	0.0698124	0.684393	0.102006	Purifying selection
GmPME108	Glyma.17G028600.1.Wm82.a2.v1	Vigun03g420200.1.v1.1	0.128788	0.592999	0.217181	Purifying selection
GmPME108	Glyma.17G028600.1.Wm82.a2.v1	Vigun07g143300.1.v1.1	0.530539	2.79819	0.189601	Purifying selection
GmPME108	Glyma.17G028600.1.Wm82.a2.v1	Vigun09g011900.1.v1.1	0.269693	1.78856	0.150788	Purifying selection
GmPME109	Glyma.17G044500.1.Wm82.a2.v1	Vigun03g402600.1.v1.1	0.0983973	0.453564	0.216942	Purifying selection
GmPME109	Glyma.17G044500.1.Wm82.a2.v1	Vigun09g043300.1.v1.1	0.28473	1.12207	0.253753	Purifying selection
GmPME110	Glyma.17G044600.1.Wm82.a2.v1	Vigun03g402500.1.v1.1	0.0671151	0.381955	0.175715	Purifying selection
GmPME110	Glyma.17G044600.1.Wm82.a2.v1	Vigun09g043100.1.v1.1	0.285256	0.678556	0.420388	Purifying selection
GmPME111	Glyma.17G044700.1.Wm82.a2.v1	Vigun03g402400.1.v1.1	0.1395	0.606178	0.23013	Purifying selection
GmPME111	Glyma.17G044700.1.Wm82.a2.v1	Vigun09g043000.1.v1.1	0.296025	1.27883	0.231482	Purifying selection
GmPME112	Glyma.17G141700.1.Wm82.a2.v1	Vigun02g166200.1.v1.1	0.127229	0.886366	0.14354	Purifying selection
GmPME112	Glyma.17G141700.1.Wm82.a2.v1	Vigun03g303100.1.v1.1	0.0378217	0.334301	0.113137	Purifying selection
GmPME114	Glyma.19G025500.1.Wm82.a2.v1	Vigun05g038800.1.v1.1	0.132342	0.487636	0.271396	Purifying selection
GmPME116	Glyma.19G145700.1.Wm82.a2.v1	Vigun01g122500.1.v1.1	0.0511252	0.363357	0.140702	Purifying selection
GmPME117	Glyma.19G187800.1.Wm82.a2.v1	Vigun01g166200.1.v1.1	0.11303	0.300908	0.375629	Purifying selection
GmPME118	Glyma.19G212300.1.Wm82.a2.v1	Vigun01g193400.1.v1.1	0.0549888	0.381518	0.144132	Purifying selection
GmPME118	Glyma.19G212300.1.Wm82.a2.v1	Vigun07g121400.1.v1.1	0.135704	0.937497	0.144751	Purifying selection
GmPME121	Glyma.19G212600.1.Wm82.a2.v1	Vigun01g193700.1.v1.1	0.0886978	0.528352	0.167876	Purifying selection
GmPME121	Glyma.19G212600.1.Wm82.a2.v1	Vigun07g121600.1.v1.1	0.13798	0.842333	0.163807	Purifying selection
GmPME122	Glyma.19G220600.1.Wm82.a2.v1	Vigun01g201500.1.v1.1	0.11178	0.939763	0.118945	Purifying selection
GmPME122	Glyma.19G220600.1.Wm82.a2.v1	Vigun07g129700.1.v1.1	0.256881	1.12733	0.227866	Purifying selection
GmPME123	Glyma.19G225700.1.Wm82.a2.v1	Vigun01g201500.1.v1.1	0.728903	1.98778	0.366693	Purifying selection
GmPME123	Glyma.19G225700.1.Wm82.a2.v1	Vigun07g129700.1.v1.1	0.681998	1.91288	0.35653	Purifying selection
GmPME124	Glyma.19G231300.1.Wm82.a2.v1	Vigun06g097700.1.v1.1	0.048539	0.46182	0.105104	Purifying selection
GmPME125	Glyma.19G231400.1.Wm82.a2.v1	Vigun06g097800.1.v1.1	0.0940861	0.452126	0.208097	Purifying selection
GmPME125	Glyma.19G231400.1.Wm82.a2.v1	Vigun07g143200.1.v1.1	0.285511	2.41234	0.118354	Purifying selection
GmPME126	Glyma.19G231500.1.Wm82.a2.v1	Vigun03g420200.1.v1.1	0.48517	NaN	NaN	Purifying selection
GmPME126	Glyma.19G231500.1.Wm82.a2.v1	Vigun06g097900.1.v1.1	0.106725	0.839404	0.127144	Purifying selection
GmPME126	Glyma.19G231500.1.Wm82.a2.v1	Vigun07g143300.1.v1.1	0.296637	1.11896	0.2651	NaN
GmPME127	Glyma.20G237800.2.Wm82.a2.v1	Vigun03g420200.1.v1.1	0.486933	NaN	NaN	Purifying selection
GmPME127	Glyma.20G237800.2.Wm82.a2.v1	Vigun06g097900.1.v1.1	0.225318	1.33854	0.168332	Purifying selection
GmPME127	Glyma.20G237800.2.Wm82.a2.v1	Vigun07g143300.1.v1.1	0.211163	0.459841	0.459208	Purifying selection
GmPME127	Glyma.20G237800.2.Wm82.a2.v1	Vigun09g011900.1.v1.1	0.499453	1.95507	0.255466	NaN
NaN: No result.

## Sheet: G.max-S.lycopersicum
Table S10 One-to-one orthologous relationships between the PME gene members in Glycine max and Solanum lycopersicum
GmPME Gene Name	GmPME Gene ID	SlPME Gene ID	Ka	Ks	Ka/Ks	Selection Pressure
GmPME1	Glyma.01G006800.1.Wm82.a2.v1	Solyc12g008530.2.1.ITAG3.2	0.138748	1.26883	0.109352	Purifying selection
GmPME7	Glyma.01G137700.1.Wm82.a2.v1	Solyc01g091050.3.1.ITAG3.2	0.23651	NaN	NaN	NaN
GmPME10	Glyma.01G209500.1.Wm82.a2.v1	Solyc08g078640.2.1.ITAG3.2	0.182673	2.83513	0.0644321	Purifying selection
GmPME12	Glyma.02G008300.1.Wm82.a2.v1	Solyc01g068120.3.1.ITAG3.2	0.49156	2.9417	0.167101	Purifying selection
GmPME14	Glyma.02G009900.1.Wm82.a2.v1	Solyc01g079180.3.1.ITAG3.2	0.487427	2.33617	0.208644	Purifying selection
GmPME15	Glyma.02G016500.1.Wm82.a2.v1	Solyc06g009190.3.1.ITAG3.2	0.25529	NaN	NaN	NaN
GmPME15	Glyma.02G016500.1.Wm82.a2.v1	Solyc09g075350.3.1.ITAG3.2	0.298311	NaN	NaN	NaN
GmPME16	Glyma.02G016600.1.Wm82.a2.v1	Solyc01g099950.1.1.ITAG3.2	0.365546	3.86204	0.0946512	Purifying selection
GmPME16	Glyma.02G016600.1.Wm82.a2.v1	Solyc06g009180.2.1.ITAG3.2	0.262804	NaN	NaN	NaN
GmPME16	Glyma.02G016600.1.Wm82.a2.v1	Solyc09g075330.3.1.ITAG3.2	0.230979	NaN	NaN	NaN
GmPME21	Glyma.02G299200.1.Wm82.a2.v1	Solyc07g065350.2.1.ITAG3.2	0.381336	1.21465	0.313948	Purifying selection
GmPME23	Glyma.03G028900.1.Wm82.a2.v1	Solyc01g091050.3.1.ITAG3.2	0.50886	2.23246	0.227936	Purifying selection
GmPME28	Glyma.03G215800.1.Wm82.a2.v1	Solyc01g099950.1.1.ITAG3.2	0.349325	NaN	NaN	Purifying selection
GmPME28	Glyma.03G215800.1.Wm82.a2.v1	Solyc06g009180.2.1.ITAG3.2	0.266915	3.1481	0.084786	NaN
GmPME28	Glyma.03G215800.1.Wm82.a2.v1	Solyc09g075330.3.1.ITAG3.2	0.211379	NaN	NaN	NaN
GmPME34	Glyma.04G119100.1.Wm82.a2.v1	Solyc03g083840.3.1.ITAG3.2	0.371899	2.24142	0.165921	Purifying selection
GmPME37	Glyma.04G236200.1.Wm82.a2.v1	Solyc03g083360.3.1.ITAG3.2	0.239205	NaN	NaN	NaN
GmPME37	Glyma.04G236200.1.Wm82.a2.v1	Solyc06g051960.3.1.ITAG3.2	0.21792	NaN	NaN	NaN
GmPME38	Glyma.05G190300.1.Wm82.a2.v1	Solyc11g005750.2.1.ITAG3.2	0.316876	NaN	NaN	NaN
GmPME40	Glyma.05G226000.1.Wm82.a2.v1	Solyc12g008530.2.1.ITAG3.2	0.156556	1.48056	0.105741	Purifying selection
GmPME43	Glyma.06G128500.1.Wm82.a2.v1	Solyc03g083360.3.1.ITAG3.2	0.234966	NaN	NaN	NaN
GmPME44	Glyma.06G152000.1.Wm82.a2.v1	Solyc11g005750.2.1.ITAG3.2	0.216933	NaN	NaN	NaN
GmPME47	Glyma.06G319000.1.Wm82.a2.v1	Solyc03g083840.3.1.ITAG3.2	0.372259	NaN	NaN	NaN
GmPME54	Glyma.07G046000.1.Wm82.a2.v1	Solyc03g123620.4.1.ITAG3.2	0.290685	NaN	NaN	NaN
GmPME55	Glyma.07G125100.1.Wm82.a2.v1	Solyc12g008530.2.1.ITAG3.2	0.142294	1.27236	0.111835	Purifying selection
GmPME57	Glyma.07G245300.1.Wm82.a2.v1	Solyc01g066360.3.1.ITAG3.2	0.431348	NaN	NaN	Purifying selection
GmPME57	Glyma.07G245300.1.Wm82.a2.v1	Solyc05g054360.3.1.ITAG3.2	0.455928	NaN	NaN	NaN
GmPME57	Glyma.07G245300.1.Wm82.a2.v1	Solyc12g099410.2.1.ITAG3.2	0.508151	4.8235	0.105349	NaN
GmPME58	Glyma.08G033000.2.Wm82.a2.v1	Solyc12g008530.2.1.ITAG3.2	0.156624	1.50293	0.104212	Purifying selection
GmPME60	Glyma.08G147900.1.Wm82.a2.v1	Solyc11g005750.2.1.ITAG3.2	0.320924	NaN	NaN	NaN
GmPME62	Glyma.09G035100.1.Wm82.a2.v1	Solyc12g099230.2.1.ITAG3.2	0.237855	1.85537	0.128198	Purifying selection
GmPME63	Glyma.09G042100.1.Wm82.a2.v1	Solyc01g066360.3.1.ITAG3.2	0.454464	3.27058	0.138955	Purifying selection
GmPME63	Glyma.09G042100.1.Wm82.a2.v1	Solyc05g054360.3.1.ITAG3.2	0.489181	3.76273	0.130007	Purifying selection
GmPME63	Glyma.09G042100.1.Wm82.a2.v1	Solyc12g099410.2.1.ITAG3.2	0.534022	2.12292	0.251551	Purifying selection
GmPME73	Glyma.10G010500.1.Wm82.a2.v1	Solyc01g079180.3.1.ITAG3.2	0.357429	2.17857	0.164066	Purifying selection
GmPME74	Glyma.10G017100.1.Wm82.a2.v1	Solyc06g009190.3.1.ITAG3.2	0.263821	NaN	NaN	NaN
GmPME74	Glyma.10G017100.1.Wm82.a2.v1	Solyc09g075350.3.1.ITAG3.2	0.314773	NaN	NaN	NaN
GmPME75	Glyma.10G017200.1.Wm82.a2.v1	Solyc01g099950.1.1.ITAG3.2	0.361683	2.98451	0.121187	Purifying selection
GmPME75	Glyma.10G017200.1.Wm82.a2.v1	Solyc06g009180.2.1.ITAG3.2	0.264602	NaN	NaN	NaN
GmPME75	Glyma.10G017200.1.Wm82.a2.v1	Solyc09g075330.3.1.ITAG3.2	0.227826	NaN	NaN	NaN
GmPME79	Glyma.10G150600.1.Wm82.a2.v1	Solyc01g099950.1.1.ITAG3.2	0.385484	1.76405	0.218523	Purifying selection
GmPME79	Glyma.10G150600.1.Wm82.a2.v1	Solyc09g075330.3.1.ITAG3.2	0.341291	NaN	NaN	NaN
GmPME81	Glyma.11G032700.1.Wm82.a2.v1	Solyc08g078640.2.1.ITAG3.2	0.190171	2.5947	0.073292	Purifying selection
GmPME85	Glyma.13G115200.1.Wm82.a2.v1	Solyc07g017560.3.1.ITAG3.2	0.493147	3.21445	0.153415	Purifying selection
GmPME86	Glyma.13G115300.1.Wm82.a2.v1	Solyc07g017600.3.1.ITAG3.2	0.561815	NaN	NaN	NaN
GmPME90	Glyma.14G014400.1.Wm82.a2.v1	Solyc07g065350.2.1.ITAG3.2	0.403401	1.05284	0.383153	Purifying selection
GmPME96	Glyma.15G150800.1.Wm82.a2.v1	Solyc01g066360.3.1.ITAG3.2	0.480173	2.18142	0.22012	Purifying selection
GmPME96	Glyma.15G150800.1.Wm82.a2.v1	Solyc05g054360.3.1.ITAG3.2	0.5458	3.70142	0.147457	Purifying selection
GmPME104	Glyma.16G014000.1.Wm82.a2.v1	Solyc03g123620.4.1.ITAG3.2	0.29569	NaN	NaN	NaN
GmPME105	Glyma.16G014100.1.Wm82.a2.v1	Solyc03g123630.3.1.ITAG3.2	0.176433	3.07567	0.0573643	Purifying selection
GmPME108	Glyma.17G028600.1.Wm82.a2.v1	Solyc01g066360.3.1.ITAG3.2	0.442162	NaN	NaN	Purifying selection
GmPME108	Glyma.17G028600.1.Wm82.a2.v1	Solyc05g054360.3.1.ITAG3.2	0.460075	4.26489	0.107875	Purifying selection
GmPME108	Glyma.17G028600.1.Wm82.a2.v1	Solyc12g099410.2.1.ITAG3.2	0.516825	2.1582	0.23947	NaN
GmPME109	Glyma.17G044500.1.Wm82.a2.v1	Solyc07g017600.3.1.ITAG3.2	0.319961	NaN	NaN	NaN
GmPME111	Glyma.17G044700.1.Wm82.a2.v1	Solyc07g017560.3.1.ITAG3.2	0.46224	3.01671	0.153226	Purifying selection
GmPME112	Glyma.17G141700.1.Wm82.a2.v1	Solyc08g078640.2.1.ITAG3.2	0.165086	2.20511	0.0748651	Purifying selection
GmPME117	Glyma.19G187800.1.Wm82.a2.v1	Solyc10g083820.2.1.ITAG3.2	0.194492	1.47846	0.131551	Purifying selection
GmPME118	Glyma.19G212300.1.Wm82.a2.v1	Solyc01g099950.1.1.ITAG3.2	0.348088	NaN	NaN	NaN
GmPME118	Glyma.19G212300.1.Wm82.a2.v1	Solyc06g009180.2.1.ITAG3.2	0.267511	NaN	NaN	NaN
GmPME118	Glyma.19G212300.1.Wm82.a2.v1	Solyc09g075330.3.1.ITAG3.2	0.217703	NaN	NaN	NaN
GmPME121	Glyma.19G212600.1.Wm82.a2.v1	Solyc06g009190.3.1.ITAG3.2	0.255194	NaN	NaN	NaN
GmPME121	Glyma.19G212600.1.Wm82.a2.v1	Solyc09g075350.3.1.ITAG3.2	0.281142	NaN	NaN	NaN
GmPME124	Glyma.19G231300.1.Wm82.a2.v1	Solyc01g099960.3.1.ITAG3.2	0.201925	2.02171	0.0998783	Purifying selection
GmPME125	Glyma.19G231400.1.Wm82.a2.v1	Solyc01g099950.1.1.ITAG3.2	0.359614	2.07548	0.173268	Purifying selection
GmPME125	Glyma.19G231400.1.Wm82.a2.v1	Solyc09g075330.3.1.ITAG3.2	0.315126	2.49654	0.126225	Purifying selection
NaN: No result.

## Sheet: G.max-O.sativa
Table S10 One-to-one orthologous relationships between the PME gene members in Glycine max and Oryza sativa
GmPME Gene Name	GmPME Gene ID	OsPME Gene ID	Ka	Ks	Ka/Ks	Selection Pressure
GmPME10	Glyma.01G209500.1.Wm82.a2.v1	LOC_Os04g46740.1	0.264472	3.83833	0.068903	Purifying selection
GmPME16	Glyma.02G016600.1.Wm82.a2.v1	LOC_Os05g29790.1	0.362019	1.59677	0.22672	Purifying selection
GmPME33	Glyma.03G234100.1.Wm82.a2.v1	LOC_Os03g18860.1	0.503145	NaN	NaN	NaN
GmPME28	Glyma.03G215800.1.Wm82.a2.v1	LOC_Os05g29790.1	0.399339	NaN	NaN	NaN
GmPME28	Glyma.03G215800.1.Wm82.a2.v1	LOC_Os07g47830.1	0.563178	NaN	NaN	Purifying selection
GmPME33	Glyma.03G234100.1.Wm82.a2.v1	LOC_Os07g49100.1	0.536925	3.42048	0.156974	NaN
GmPME37	Glyma.04G236200.1.Wm82.a2.v1	LOC_Os02g18650.1	0.404917	1.37483	0.294522	Purifying selection
GmPME38	Glyma.05G190300.1.Wm82.a2.v1	LOC_Os04g35770.1	0.52536	1.77714	0.295621	Purifying selection
GmPME62	Glyma.09G035100.1.Wm82.a2.v1	LOC_Os03g19610.1	0.411205	NaN	NaN	NaN
GmPME66	Glyma.09G076100.1.Wm82.a2.v1	LOC_Os08g34910.1	0.516105	3.13908	0.164413	Purifying selection
GmPME67	Glyma.09G076200.1.Wm82.a2.v1	LOC_Os08g34900.1	0.665908	NaN	NaN	Purifying selection
GmPME66	Glyma.09G076100.1.Wm82.a2.v1	LOC_Os09g26360.1	0.424175	2.11962	0.200118	NaN
GmPME78	Glyma.10G146500.1.Wm82.a2.v1	LOC_Os01g19440.1	0.567217	NaN	NaN	NaN
GmPME78	Glyma.10G146500.1.Wm82.a2.v1	LOC_Os03g19610.1	0.662763	NaN	NaN	NaN
GmPME80	Glyma.10G150700.1.Wm82.a2.v1	LOC_Os03g18860.1	0.490132	NaN	NaN	NaN
GmPME80	Glyma.10G150700.1.Wm82.a2.v1	LOC_Os07g49100.1	0.501284	NaN	NaN	NaN
GmPME74	Glyma.10G017100.1.Wm82.a2.v1	LOC_Os07g47830.1	0.405205	NaN	NaN	NaN
GmPME79	Glyma.10G150600.1.Wm82.a2.v1	LOC_Os07g47830.1	0.54341	NaN	NaN	NaN
GmPME81	Glyma.11G032700.1.Wm82.a2.v1	LOC_Os04g46740.1	0.225176	3.0548	0.0737121	Purifying selection
GmPME85	Glyma.13G115200.1.Wm82.a2.v1	LOC_Os03g28090.1	0.53198	NaN	NaN	NaN
GmPME86	Glyma.13G115300.1.Wm82.a2.v1	LOC_Os06g09340.1	0.484059	NaN	NaN	NaN
GmPME85	Glyma.13G115200.1.Wm82.a2.v1	LOC_Os09g26360.1	0.434271	NaN	NaN	NaN
GmPME98	Glyma.15G183800.1.Wm82.a2.v1	LOC_Os06g09340.1	0.588335	NaN	NaN	Purifying selection
GmPME97	Glyma.15G183700.1.Wm82.a2.v1	LOC_Os09g26360.1	0.479766	1.84349	0.260249	NaN
GmPME104	Glyma.16G014000.1.Wm82.a2.v1	LOC_Os08g34900.1	0.548812	1.30887	0.419301	Purifying selection
GmPME104	Glyma.16G014000.1.Wm82.a2.v1	LOC_Os09g26360.1	0.613097	1.47482	0.415709	Purifying selection
GmPME111	Glyma.17G044700.1.Wm82.a2.v1	LOC_Os03g28090.1	0.537828	3.04069	0.176877	NaN
GmPME112	Glyma.17G141700.1.Wm82.a2.v1	LOC_Os04g46740.1	0.276672	2.21175	0.125092	Purifying selection
GmPME110	Glyma.17G044600.1.Wm82.a2.v1	LOC_Os06g09340.1	0.512529	NaN	NaN	Purifying selection
GmPME111	Glyma.17G044700.1.Wm82.a2.v1	LOC_Os09g26360.1	0.47591	3.08767	0.154133	Purifying selection
GmPME124	Glyma.19G231300.1.Wm82.a2.v1	LOC_Os01g15039.1	0.467276	3.09708	0.150876	Purifying selection
GmPME126	Glyma.19G231500.1.Wm82.a2.v1	LOC_Os03g18860.1	0.504979	NaN	NaN	NaN
GmPME126	Glyma.19G231500.1.Wm82.a2.v1	LOC_Os07g49100.1	0.538464	NaN	NaN	NaN
NaN: No result.

## Sheet: G.max-S.bicolor
Table S10 One-to-one orthologous relationships between the PME gene members in Glycine max and Sorghum bicolor
GmPME Gene Name	GmPME Gene ID	SbPME Gene ID	Ka	Ks	Ka/Ks	Selection Pressure
GmPME2	Glyma.01G066000.1.Wm82.a2.v1	Sobic.002G370300.1.v3.2	0.709169	NaN	NaN	NaN
GmPME10	Glyma.01G209500.1.Wm82.a2.v1	Sobic.006G172000.1.v3.2	0.297766	1.80454	0.165009	Purifying selection
GmPME15	Glyma.02G016500.1.Wm82.a2.v1	Sobic.009G111000.2.v3.2	0.552563	3.74282	0.147633	Purifying selection
GmPME33	Glyma.03G234100.1.Wm82.a2.v1	Sobic.001G400400.1.v3.2	0.476895	NaN	NaN	NaN
GmPME28	Glyma.03G215800.1.Wm82.a2.v1	Sobic.002G416000.1.v3.2	0.519648	NaN	NaN	NaN
GmPME28	Glyma.03G215800.1.Wm82.a2.v1	Sobic.009G111000.2.v3.2	0.37683	NaN	NaN	NaN
GmPME37	Glyma.04G236200.1.Wm82.a2.v1	Sobic.004G129400.1.v3.2	0.483174	1.32319	0.365157	Purifying selection
GmPME38	Glyma.05G190300.1.Wm82.a2.v1	Sobic.006G086900.1.v3.2	0.494832	1.80355	0.274366	Purifying selection
GmPME43	Glyma.06G128500.1.Wm82.a2.v1	Sobic.004G129400.1.v3.2	0.461135	1.58503	0.290932	Purifying selection
GmPME66	Glyma.09G076100.1.Wm82.a2.v1	Sobic.001G345300.1.v3.2	0.528451	3.39808	0.155515	NaN
GmPME66	Glyma.09G076100.1.Wm82.a2.v1	Sobic.002G210700.1.v3.2	0.427783	2.41344	0.17725	Purifying selection
GmPME62	Glyma.09G035100.1.Wm82.a2.v1	Sobic.003G143600.1.v3.2	0.617091	NaN	NaN	Purifying selection
GmPME66	Glyma.09G076100.1.Wm82.a2.v1	Sobic.007G146300.1.v3.2	0.50841	1.80152	0.282211	Purifying selection
GmPME68	Glyma.09G076600.1.Wm82.a2.v1	Sobic.007G146200.1.v3.2	0.477555	NaN	NaN	NaN
GmPME80	Glyma.10G150700.1.Wm82.a2.v1	Sobic.001G400400.1.v3.2	0.490374	NaN	NaN	NaN
GmPME79	Glyma.10G150600.1.Wm82.a2.v1	Sobic.002G416000.1.v3.2	0.57809	NaN	NaN	NaN
GmPME78	Glyma.10G146500.1.Wm82.a2.v1	Sobic.003G143600.1.v3.2	0.590314	NaN	NaN	NaN
GmPME73	Glyma.10G010500.1.Wm82.a2.v1	Sobic.008G131300.1.v3.2	0.669258	NaN	NaN	NaN
GmPME79	Glyma.10G150600.1.Wm82.a2.v1	Sobic.009G111000.2.v3.2	0.446391	NaN	NaN	NaN
GmPME81	Glyma.11G032700.1.Wm82.a2.v1	Sobic.006G172000.1.v3.2	0.286584	1.80675	0.158618	Purifying selection
GmPME85	Glyma.13G115200.1.Wm82.a2.v1	Sobic.001G345300.1.v3.2	0.534951	3.06564	0.174499	Purifying selection
GmPME85	Glyma.13G115200.1.Wm82.a2.v1	Sobic.002G210700.1.v3.2	0.466815	4.54174	0.102783	Purifying selection
GmPME85	Glyma.13G115200.1.Wm82.a2.v1	Sobic.007G146300.1.v3.2	0.476131	3.91244	0.121697	Purifying selection
GmPME87	Glyma.13G115400.2.Wm82.a2.v1	Sobic.007G146200.1.v3.2	0.403973	3.59339	0.112421	NaN
GmPME86	Glyma.13G115300.1.Wm82.a2.v1	Sobic.010G071300.1.v3.2	0.493402	NaN	NaN	Purifying selection
GmPME97	Glyma.15G183700.1.Wm82.a2.v1	Sobic.001G345300.1.v3.2	0.550068	2.03991	0.269653	Purifying selection
GmPME104	Glyma.16G014000.1.Wm82.a2.v1	Sobic.007G146200.1.v3.2	0.596873	1.40768	0.424011	Purifying selection
GmPME111	Glyma.17G044700.1.Wm82.a2.v1	Sobic.001G345300.1.v3.2	0.547432	2.8015	0.195407	Purifying selection
GmPME111	Glyma.17G044700.1.Wm82.a2.v1	Sobic.002G210700.1.v3.2	0.478028	NaN	NaN	NaN
GmPME112	Glyma.17G141700.1.Wm82.a2.v1	Sobic.006G172000.1.v3.2	0.302634	1.86835	0.16198	Purifying selection
GmPME109	Glyma.17G044500.1.Wm82.a2.v1	Sobic.007G146200.1.v3.2	0.384372	3.16345	0.121504	Purifying selection
GmPME111	Glyma.17G044700.1.Wm82.a2.v1	Sobic.007G146300.1.v3.2	0.519996	2.76177	0.188283	NaN
GmPME110	Glyma.17G044600.1.Wm82.a2.v1	Sobic.010G071300.1.v3.2	0.502032	NaN	NaN	Purifying selection
GmPME126	Glyma.19G231500.1.Wm82.a2.v1	Sobic.001G400400.1.v3.2	0.493444	NaN	NaN	NaN
GmPME118	Glyma.19G212300.1.Wm82.a2.v1	Sobic.002G416000.1.v3.2	0.542069	NaN	NaN	NaN
GmPME124	Glyma.19G231300.1.Wm82.a2.v1	Sobic.002G416000.1.v3.2	0.563179	2.276	0.247443	Purifying selection
GmPME124	Glyma.19G231300.1.Wm82.a2.v1	Sobic.003G116100.1.v3.2	0.438164	4.63377	0.0945588	Purifying selection
GmPME118	Glyma.19G212300.1.Wm82.a2.v1	Sobic.009G111000.2.v3.2	0.365597	NaN	NaN	NaN
NaN: No result.
