# Supplementary material for: Genome-wide identification of PME genes, evolution and expression analyses in soybean (Glycine max L.)
Source: BMC Plant Biol. 2021 Dec 6;21:578. doi: 10.1186/s12870-021-03355-1 (PMC8647493; doi:10.1186/s12870-021-03355-1)
Supplement: Supplementary file 11 — Additional file 11: Table S11. Non-redundant GmPME gene IDs associated with the syntenic relationships among soybean and the other six species. [file 12870_2021_3355_MOESM11_ESM.xls]

## Sheet: Sheet1
Table S11 Non-redundant GmPME gene IDs associated with the syntenic relationships among soybean and the other six species
G.max-A.thaliana	G.max-G.soja	G.max-V.unguiculata	G.max-S.lycopersicum	G.max-O.sativa	G.max-S.bicolor
GmPME7	GmPME1	GmPME1	GmPME1	GmPME10	GmPME2
GmPME10	GmPME2	GmPME7	GmPME7	GmPME16	GmPME10
GmPME16	GmPME5	GmPME10	GmPME10	GmPME33	GmPME15
GmPME12	GmPME6	GmPME11	GmPME12	GmPME28	GmPME33
GmPME15	GmPME7	GmPME12	GmPME14	GmPME37	GmPME28
GmPME21	GmPME10	GmPME14	GmPME15	GmPME38	GmPME37
GmPME28	GmPME11	GmPME15	GmPME16	GmPME62	GmPME38
GmPME23	GmPME19	GmPME16	GmPME21	GmPME66	GmPME43
GmPME31	GmPME12	GmPME17	GmPME23	GmPME67	GmPME66
GmPME33	GmPME13	GmPME20	GmPME28	GmPME78	GmPME62
GmPME37	GmPME15	GmPME21	GmPME34	GmPME80	GmPME68
GmPME34	GmPME16	GmPME23	GmPME37	GmPME74	GmPME80
GmPME41	GmPME17	GmPME28	GmPME38	GmPME79	GmPME79
GmPME38	GmPME20	GmPME31	GmPME40	GmPME81	GmPME78
GmPME43	GmPME21	GmPME32	GmPME43	GmPME85	GmPME73
GmPME47	GmPME24	GmPME33	GmPME44	GmPME86	GmPME81
GmPME44	GmPME25	GmPME34	GmPME47	GmPME98	GmPME85
GmPME54	GmPME28	GmPME36	GmPME54	GmPME97	GmPME87
GmPME57	GmPME31	GmPME37	GmPME55	GmPME104	GmPME86
GmPME59	GmPME29	GmPME38	GmPME57	GmPME111	GmPME97
GmPME60	GmPME33	GmPME40	GmPME58	GmPME112	GmPME104
GmPME63	GmPME23	GmPME41	GmPME60	GmPME110	GmPME111
GmPME67	GmPME32	GmPME43	GmPME62	GmPME124	GmPME112
GmPME62	GmPME34	GmPME44	GmPME63	GmPME126	GmPME109
GmPME71	GmPME37	GmPME45	GmPME73		GmPME110
GmPME65	GmPME36	GmPME46	GmPME74		GmPME126
GmPME75	GmPME40	GmPME47	GmPME75		GmPME118
GmPME72	GmPME38	GmPME48	GmPME79		GmPME124
GmPME76	GmPME41	GmPME54	GmPME81
GmPME80	GmPME43	GmPME55	GmPME85
GmPME74	GmPME48	GmPME56	GmPME86
GmPME78	GmPME44	GmPME57	GmPME90
GmPME81	GmPME45	GmPME58	GmPME96
GmPME86	GmPME46	GmPME59	GmPME104
GmPME83	GmPME47	GmPME60	GmPME105
GmPME85	GmPME55	GmPME62	GmPME108
GmPME90	GmPME56	GmPME63	GmPME109
GmPME94	GmPME49	GmPME65	GmPME111
GmPME98	GmPME53	GmPME66	GmPME112
GmPME96	GmPME54	GmPME67	GmPME117
GmPME105	GmPME57	GmPME68	GmPME118
GmPME104	GmPME58	GmPME70	GmPME121
GmPME108	GmPME60	GmPME71	GmPME124
GmPME109	GmPME59	GmPME72	GmPME125
GmPME111	GmPME63	GmPME73
GmPME112	GmPME61	GmPME74
GmPME113	GmPME62	GmPME75
GmPME125	GmPME65	GmPME76
GmPME118	GmPME66	GmPME78
GmPME117	GmPME67	GmPME79
GmPME122	GmPME70	GmPME80
GmPME114	GmPME71	GmPME81
GmPME124	GmPME68	GmPME82
GmPME126	GmPME72	GmPME83
GmPME121	GmPME74	GmPME84
GmPME127	GmPME75	GmPME85
	GmPME76	GmPME86
	GmPME80	GmPME87
	GmPME79	GmPME88
	GmPME78	GmPME89
	GmPME81	GmPME90
	GmPME82	GmPME93
	GmPME88	GmPME95
	GmPME89	GmPME96
	GmPME85	GmPME97
	GmPME86	GmPME98
	GmPME87	GmPME100
	GmPME83	GmPME102
	GmPME84	GmPME103
	GmPME93	GmPME104
	GmPME90	GmPME105
	GmPME94	GmPME108
	GmPME102	GmPME109
	GmPME103	GmPME110
	GmPME96	GmPME111
	GmPME97	GmPME112
	GmPME98	GmPME114
	GmPME100	GmPME116
	GmPME95	GmPME117
	GmPME104	GmPME118
	GmPME105	GmPME121
	GmPME106	GmPME122
	GmPME112	GmPME123
	GmPME108	GmPME124
	GmPME109	GmPME125
	GmPME110	GmPME126
	GmPME111	GmPME127
	GmPME113
	GmPME123
	GmPME118
	GmPME121
	GmPME122
	GmPME119
	GmPME126
	GmPME114
	GmPME115
	GmPME116
	GmPME117
	GmPME124
	GmPME125
	GmPME127
Note: The bold GmPME genes indicated they had syntenic PME gene pairs in all the six species.
