# Supplementary material for: Genome-wide identification of PME genes, evolution and expression analyses in soybean (Glycine max L.)
Source: BMC Plant Biol. 2021 Dec 6;21:578. doi: 10.1186/s12870-021-03355-1 (PMC8647493; doi:10.1186/s12870-021-03355-1)
Supplement: Supplementary file 12 — Additional file 12: Table S12.Cis-element analysis of GmPME gene promoters. [file 12870_2021_3355_MOESM12_ESM.xls]

## Sheet: Predicted Cis-elements
Table S12 Cis-element analysis of GmPME gene promoters
Gene name	Gene ID	Starting postion (bp)	Ending postion (bp)	Predicted Cis-element
GmPME1	Glyma.01G006800.1.Wm82.a2.v1	912	962	Light responsive element
GmPME1	Glyma.01G006800.1.Wm82.a2.v1	821	867	Low temperature responsive element
GmPME1	Glyma.01G006800.1.Wm82.a2.v1	1506	1554	Light responsive element
GmPME1	Glyma.01G006800.1.Wm82.a2.v1	1823	1869	Meristem expression regulatory element
GmPME1	Glyma.01G006800.1.Wm82.a2.v1	114	163	Salicylic acid responsive element
GmPME1	Glyma.01G006800.1.Wm82.a2.v1	1899	1948	Salicylic acid responsive element
GmPME1	Glyma.01G006800.1.Wm82.a2.v1	135	182	Light responsive element
GmPME1	Glyma.01G006800.1.Wm82.a2.v1	1698	1745	Light responsive element
GmPME1	Glyma.01G006800.1.Wm82.a2.v1	249	298	Circadian control element
GmPME1	Glyma.01G006800.1.Wm82.a2.v1	159	205	Anaerobic induction element
GmPME1	Glyma.01G006800.1.Wm82.a2.v1	1306	1351	MeJA responsive element
GmPME1	Glyma.01G006800.1.Wm82.a2.v1	1306	1351	MeJA responsive element
GmPME1	Glyma.01G006800.1.Wm82.a2.v1	96	142	Light responsive element
GmPME1	Glyma.01G006800.1.Wm82.a2.v1	1436	1482	Light responsive element
GmPME1	Glyma.01G006800.1.Wm82.a2.v1	1974	2020	Light responsive element
GmPME1	Glyma.01G006800.1.Wm82.a2.v1	1484	1533	Abscisic acid responsive element
GmPME2	Glyma.01G066000.1.Wm82.a2.v1	718	767	Circadian control element
GmPME2	Glyma.01G066000.1.Wm82.a2.v1	-17	29	Anaerobic induction element
GmPME2	Glyma.01G066000.1.Wm82.a2.v1	269	315	Anaerobic induction element
GmPME2	Glyma.01G066000.1.Wm82.a2.v1	331	377	Anaerobic induction element
GmPME2	Glyma.01G066000.1.Wm82.a2.v1	1167	1213	Anaerobic induction element
GmPME2	Glyma.01G066000.1.Wm82.a2.v1	1601	1647	Anaerobic induction element
GmPME2	Glyma.01G066000.1.Wm82.a2.v1	1759	1805	Light responsive element
GmPME2	Glyma.01G066000.1.Wm82.a2.v1	454	501	Gibberellin responsive element
GmPME2	Glyma.01G066000.1.Wm82.a2.v1	672	718	Light responsive element
GmPME2	Glyma.01G066000.1.Wm82.a2.v1	1333	1379	Light responsive element
GmPME2	Glyma.01G066000.1.Wm82.a2.v1	958	1003	Abscisic acid responsive element
GmPME2	Glyma.01G066000.1.Wm82.a2.v1	1702	1748	Abscisic acid responsive element
GmPME2	Glyma.01G066000.1.Wm82.a2.v1	1703	1748	Abscisic acid responsive element
GmPME2	Glyma.01G066000.1.Wm82.a2.v1	958	1004	Light responsive element
GmPME2	Glyma.01G066000.1.Wm82.a2.v1	1701	1749	Light responsive element
GmPME2	Glyma.01G066000.1.Wm82.a2.v1	1702	1748	Light responsive element
GmPME2	Glyma.01G066000.1.Wm82.a2.v1	1702	1748	Light responsive element
GmPME2	Glyma.01G066000.1.Wm82.a2.v1	929	975	Light responsive element
GmPME2	Glyma.01G066000.1.Wm82.a2.v1	1801	1847	Light responsive element
GmPME2	Glyma.01G066000.1.Wm82.a2.v1	188	235	Light responsive element
GmPME2	Glyma.01G066000.1.Wm82.a2.v1	1945	1993	Light responsive element
GmPME2	Glyma.01G066000.1.Wm82.a2.v1	702	748	Meristem expression regulatory element
GmPME2	Glyma.01G066000.1.Wm82.a2.v1	459	508	Salicylic acid responsive element
GmPME2	Glyma.01G066000.1.Wm82.a2.v1	668	717	Defense and stress responsive element
GmPME2	Glyma.01G066000.1.Wm82.a2.v1	289	336	Light responsive element
GmPME2	Glyma.01G066000.1.Wm82.a2.v1	1075	1122	Light responsive element
GmPME3	Glyma.01G066100.1.Wm82.a2.v1	960	1005	Abscisic acid responsive element
GmPME3	Glyma.01G066100.1.Wm82.a2.v1	1703	1749	Abscisic acid responsive element
GmPME3	Glyma.01G066100.1.Wm82.a2.v1	1704	1749	Abscisic acid responsive element
GmPME3	Glyma.01G066100.1.Wm82.a2.v1	960	1006	Light responsive element
GmPME3	Glyma.01G066100.1.Wm82.a2.v1	1702	1750	Light responsive element
GmPME3	Glyma.01G066100.1.Wm82.a2.v1	1703	1749	Light responsive element
GmPME3	Glyma.01G066100.1.Wm82.a2.v1	455	502	Gibberellin responsive element
GmPME3	Glyma.01G066100.1.Wm82.a2.v1	674	720	Light responsive element
GmPME3	Glyma.01G066100.1.Wm82.a2.v1	1760	1806	Light responsive element
GmPME3	Glyma.01G066100.1.Wm82.a2.v1	272	318	Anaerobic induction element
GmPME3	Glyma.01G066100.1.Wm82.a2.v1	332	378	Anaerobic induction element
GmPME3	Glyma.01G066100.1.Wm82.a2.v1	1601	1647	Anaerobic induction element
GmPME3	Glyma.01G066100.1.Wm82.a2.v1	290	337	Light responsive element
GmPME3	Glyma.01G066100.1.Wm82.a2.v1	1075	1122	Light responsive element
GmPME3	Glyma.01G066100.1.Wm82.a2.v1	460	509	Salicylic acid responsive element
GmPME3	Glyma.01G066100.1.Wm82.a2.v1	670	719	Defense and stress responsive element
GmPME3	Glyma.01G066100.1.Wm82.a2.v1	704	750	Meristem expression regulatory element
GmPME3	Glyma.01G066100.1.Wm82.a2.v1	1945	1993	Light responsive element
GmPME3	Glyma.01G066100.1.Wm82.a2.v1	148	196	Light responsive element
GmPME3	Glyma.01G066100.1.Wm82.a2.v1	931	977	Light responsive element
GmPME3	Glyma.01G066100.1.Wm82.a2.v1	1802	1848	Light responsive element
GmPME3	Glyma.01G066100.1.Wm82.a2.v1	1703	1749	Light responsive element
GmPME4	Glyma.01G066300.1.Wm82.a2.v1	589	635	Light responsive element
GmPME4	Glyma.01G066300.1.Wm82.a2.v1	453	502	Salicylic acid responsive element
GmPME4	Glyma.01G066300.1.Wm82.a2.v1	1945	1993	Light responsive element
GmPME4	Glyma.01G066300.1.Wm82.a2.v1	1802	1848	Light responsive element
GmPME4	Glyma.01G066300.1.Wm82.a2.v1	52	98	Low temperature responsive element
GmPME4	Glyma.01G066300.1.Wm82.a2.v1	358	404	Low temperature responsive element
GmPME4	Glyma.01G066300.1.Wm82.a2.v1	460	506	Low temperature responsive element
GmPME4	Glyma.01G066300.1.Wm82.a2.v1	1703	1749	Light responsive element
GmPME4	Glyma.01G066300.1.Wm82.a2.v1	1702	1750	Light responsive element
GmPME4	Glyma.01G066300.1.Wm82.a2.v1	1703	1749	Light responsive element
GmPME4	Glyma.01G066300.1.Wm82.a2.v1	1703	1749	Abscisic acid responsive element
GmPME4	Glyma.01G066300.1.Wm82.a2.v1	1704	1749	Abscisic acid responsive element
GmPME4	Glyma.01G066300.1.Wm82.a2.v1	866	915	Zein metabolism regulation element
GmPME4	Glyma.01G066300.1.Wm82.a2.v1	740	785	MeJA responsive element
GmPME4	Glyma.01G066300.1.Wm82.a2.v1	953	1000	Gibberellin responsive element
GmPME4	Glyma.01G066300.1.Wm82.a2.v1	1760	1806	Light responsive element
GmPME4	Glyma.01G066300.1.Wm82.a2.v1	740	785	MeJA responsive element
GmPME4	Glyma.01G066300.1.Wm82.a2.v1	1602	1648	Anaerobic induction element
GmPME5	Glyma.01G068100.1.Wm82.a2.v1	82	129	Light responsive element
GmPME5	Glyma.01G068100.1.Wm82.a2.v1	1967	2016	Salicylic acid responsive element
GmPME5	Glyma.01G068100.1.Wm82.a2.v1	303	349	Meristem expression regulatory element
GmPME5	Glyma.01G068100.1.Wm82.a2.v1	310	356	Meristem expression regulatory element
GmPME5	Glyma.01G068100.1.Wm82.a2.v1	654	703	Light responsive element
GmPME5	Glyma.01G068100.1.Wm82.a2.v1	178	226	Light responsive element
GmPME5	Glyma.01G068100.1.Wm82.a2.v1	1056	1104	Light responsive element
GmPME5	Glyma.01G068100.1.Wm82.a2.v1	1095	1144	Wound responsive element
GmPME5	Glyma.01G068100.1.Wm82.a2.v1	745	791	Light responsive element
GmPME5	Glyma.01G068100.1.Wm82.a2.v1	1273	1324	Light responsive element
GmPME5	Glyma.01G068100.1.Wm82.a2.v1	296	349	Light responsive element
GmPME5	Glyma.01G068100.1.Wm82.a2.v1	762	810	Light responsive element
GmPME5	Glyma.01G068100.1.Wm82.a2.v1	976	1022	Auxin responsive element
GmPME5	Glyma.01G068100.1.Wm82.a2.v1	363	410	Gibberellin responsive element
GmPME5	Glyma.01G068100.1.Wm82.a2.v1	210	256	Anaerobic induction element
GmPME5	Glyma.01G068100.1.Wm82.a2.v1	326	372	Anaerobic induction element
GmPME5	Glyma.01G068100.1.Wm82.a2.v1	288	339	Auxin responsive element
GmPME6	Glyma.01G111400.1.Wm82.a2.v1	861	907	Light responsive element
GmPME6	Glyma.01G111400.1.Wm82.a2.v1	1502	1548	Light responsive element
GmPME6	Glyma.01G111400.1.Wm82.a2.v1	862	907	Abscisic acid responsive element
GmPME6	Glyma.01G111400.1.Wm82.a2.v1	1503	1548	Abscisic acid responsive element
GmPME6	Glyma.01G111400.1.Wm82.a2.v1	866	912	Light responsive element
GmPME6	Glyma.01G111400.1.Wm82.a2.v1	196	245	Light responsive element
GmPME6	Glyma.01G111400.1.Wm82.a2.v1	471	520	Light responsive element
GmPME6	Glyma.01G111400.1.Wm82.a2.v1	280	326	Light responsive element
GmPME6	Glyma.01G111400.1.Wm82.a2.v1	805	851	Light responsive element
GmPME6	Glyma.01G111400.1.Wm82.a2.v1	1948	1994	Light responsive element
GmPME6	Glyma.01G111400.1.Wm82.a2.v1	1173	1222	Salicylic acid responsive element
GmPME6	Glyma.01G111400.1.Wm82.a2.v1	64	110	Meristem expression regulatory element
GmPME6	Glyma.01G111400.1.Wm82.a2.v1	1102	1152	Light responsive element
GmPME6	Glyma.01G111400.1.Wm82.a2.v1	1026	1074	Light responsive element
GmPME6	Glyma.01G111400.1.Wm82.a2.v1	1324	1370	Low temperature responsive element
GmPME6	Glyma.01G111400.1.Wm82.a2.v1	421	469	Light responsive element
GmPME7	Glyma.01G137700.1.Wm82.a2.v1	397	443	Light responsive element
GmPME7	Glyma.01G137700.1.Wm82.a2.v1	480	526	Light responsive element
GmPME7	Glyma.01G137700.1.Wm82.a2.v1	1109	1155	Light responsive element
GmPME7	Glyma.01G137700.1.Wm82.a2.v1	1404	1450	Light responsive element
GmPME7	Glyma.01G137700.1.Wm82.a2.v1	1757	1803	Light responsive element
GmPME7	Glyma.01G137700.1.Wm82.a2.v1	1707	1752	Abscisic acid responsive element
GmPME7	Glyma.01G137700.1.Wm82.a2.v1	869	918	Light responsive element
GmPME7	Glyma.01G137700.1.Wm82.a2.v1	801	847	Light responsive element
GmPME7	Glyma.01G137700.1.Wm82.a2.v1	972	1018	Light responsive element
GmPME7	Glyma.01G137700.1.Wm82.a2.v1	1071	1117	Light responsive element
GmPME7	Glyma.01G137700.1.Wm82.a2.v1	1666	1712	Light responsive element
GmPME7	Glyma.01G137700.1.Wm82.a2.v1	1416	1461	MeJA responsive element
GmPME7	Glyma.01G137700.1.Wm82.a2.v1	352	398	Anaerobic induction element
GmPME7	Glyma.01G137700.1.Wm82.a2.v1	988	1034	Anaerobic induction element
GmPME7	Glyma.01G137700.1.Wm82.a2.v1	1812	1858	Anaerobic induction element
GmPME7	Glyma.01G137700.1.Wm82.a2.v1	1881	1927	Anaerobic induction element
GmPME7	Glyma.01G137700.1.Wm82.a2.v1	1416	1461	MeJA responsive element
GmPME7	Glyma.01G137700.1.Wm82.a2.v1	1109	1158	Defense and stress responsive element
GmPME7	Glyma.01G137700.1.Wm82.a2.v1	156	203	Light responsive element
GmPME7	Glyma.01G137700.1.Wm82.a2.v1	1706	1752	Light responsive element
GmPME8	Glyma.01G138000.1.Wm82.a2.v1	1818	1867	Salicylic acid responsive element
GmPME8	Glyma.01G138000.1.Wm82.a2.v1	809	855	Meristem expression regulatory element
GmPME8	Glyma.01G138000.1.Wm82.a2.v1	931	977	Meristem expression regulatory element
GmPME8	Glyma.01G138000.1.Wm82.a2.v1	1370	1416	Light responsive element
GmPME8	Glyma.01G138000.1.Wm82.a2.v1	416	462	Light responsive element
GmPME8	Glyma.01G138000.1.Wm82.a2.v1	580	626	Light responsive element
GmPME8	Glyma.01G138000.1.Wm82.a2.v1	668	714	Light responsive element
GmPME8	Glyma.01G138000.1.Wm82.a2.v1	1370	1416	Light responsive element
GmPME8	Glyma.01G138000.1.Wm82.a2.v1	581	626	Abscisic acid responsive element
GmPME8	Glyma.01G138000.1.Wm82.a2.v1	1370	1416	Abscisic acid responsive element
GmPME8	Glyma.01G138000.1.Wm82.a2.v1	1371	1416	Abscisic acid responsive element
GmPME8	Glyma.01G138000.1.Wm82.a2.v1	151	202	Light responsive element
GmPME8	Glyma.01G138000.1.Wm82.a2.v1	1878	1929	Light responsive element
GmPME8	Glyma.01G138000.1.Wm82.a2.v1	1388	1437	Light responsive element
GmPME8	Glyma.01G138000.1.Wm82.a2.v1	1749	1796	Gibberellin responsive element
GmPME8	Glyma.01G138000.1.Wm82.a2.v1	1128	1174	Light responsive element
GmPME8	Glyma.01G138000.1.Wm82.a2.v1	1337	1383	Light responsive element
GmPME8	Glyma.01G138000.1.Wm82.a2.v1	1437	1483	Light responsive element
GmPME8	Glyma.01G138000.1.Wm82.a2.v1	1687	1733	Light responsive element
GmPME8	Glyma.01G138000.1.Wm82.a2.v1	1691	1737	Light responsive element
GmPME8	Glyma.01G138000.1.Wm82.a2.v1	1695	1741	Light responsive element
GmPME8	Glyma.01G138000.1.Wm82.a2.v1	530	575	MeJA responsive element
GmPME8	Glyma.01G138000.1.Wm82.a2.v1	982	1027	MeJA responsive element
GmPME8	Glyma.01G138000.1.Wm82.a2.v1	530	575	MeJA responsive element
GmPME8	Glyma.01G138000.1.Wm82.a2.v1	982	1027	MeJA responsive element
GmPME8	Glyma.01G138000.1.Wm82.a2.v1	294	340	Anaerobic induction element
GmPME9	Glyma.01G138100.1.Wm82.a2.v1	171	217	Light responsive element
GmPME9	Glyma.01G138100.1.Wm82.a2.v1	995	1041	Light responsive element
GmPME9	Glyma.01G138100.1.Wm82.a2.v1	1878	1929	Light responsive element
GmPME9	Glyma.01G138100.1.Wm82.a2.v1	457	502	Abscisic acid responsive element
GmPME9	Glyma.01G138100.1.Wm82.a2.v1	604	651	Abscisic acid responsive element
GmPME9	Glyma.01G138100.1.Wm82.a2.v1	719	766	Abscisic acid responsive element
GmPME9	Glyma.01G138100.1.Wm82.a2.v1	961	1006	Abscisic acid responsive element
GmPME9	Glyma.01G138100.1.Wm82.a2.v1	1208	1253	Abscisic acid responsive element
GmPME9	Glyma.01G138100.1.Wm82.a2.v1	456	502	Light responsive element
GmPME9	Glyma.01G138100.1.Wm82.a2.v1	1208	1254	Light responsive element
GmPME9	Glyma.01G138100.1.Wm82.a2.v1	1458	1511	Light responsive element
GmPME9	Glyma.01G138100.1.Wm82.a2.v1	1642	1695	Light responsive element
GmPME9	Glyma.01G138100.1.Wm82.a2.v1	822	871	Light responsive element
GmPME9	Glyma.01G138100.1.Wm82.a2.v1	1083	1133	Light responsive element
GmPME9	Glyma.01G138100.1.Wm82.a2.v1	809	858	Zein metabolism regulation element
GmPME9	Glyma.01G138100.1.Wm82.a2.v1	526	571	MeJA responsive element
GmPME9	Glyma.01G138100.1.Wm82.a2.v1	1176	1221	MeJA responsive element
GmPME9	Glyma.01G138100.1.Wm82.a2.v1	1210	1255	MeJA responsive element
GmPME9	Glyma.01G138100.1.Wm82.a2.v1	291	337	Light responsive element
GmPME9	Glyma.01G138100.1.Wm82.a2.v1	295	341	Light responsive element
GmPME9	Glyma.01G138100.1.Wm82.a2.v1	638	684	Light responsive element
GmPME9	Glyma.01G138100.1.Wm82.a2.v1	925	971	Light responsive element
GmPME9	Glyma.01G138100.1.Wm82.a2.v1	1057	1103	Light responsive element
GmPME9	Glyma.01G138100.1.Wm82.a2.v1	1428	1474	Light responsive element
GmPME9	Glyma.01G138100.1.Wm82.a2.v1	1676	1722	Light responsive element
GmPME9	Glyma.01G138100.1.Wm82.a2.v1	7	53	Anaerobic induction element
GmPME9	Glyma.01G138100.1.Wm82.a2.v1	395	441	Anaerobic induction element
GmPME9	Glyma.01G138100.1.Wm82.a2.v1	1329	1375	Anaerobic induction element
GmPME9	Glyma.01G138100.1.Wm82.a2.v1	1761	1807	Anaerobic induction element
GmPME9	Glyma.01G138100.1.Wm82.a2.v1	526	571	MeJA responsive element
GmPME9	Glyma.01G138100.1.Wm82.a2.v1	1176	1221	MeJA responsive element
GmPME9	Glyma.01G138100.1.Wm82.a2.v1	1210	1255	MeJA responsive element
GmPME9	Glyma.01G138100.1.Wm82.a2.v1	1818	1867	Salicylic acid responsive element
GmPME9	Glyma.01G138100.1.Wm82.a2.v1	1712	1759	Light responsive element
GmPME9	Glyma.01G138100.1.Wm82.a2.v1	90	138	Seed specific regulation element
GmPME9	Glyma.01G138100.1.Wm82.a2.v1	642	689	Light responsive element
GmPME9	Glyma.01G138100.1.Wm82.a2.v1	643	689	Light responsive element
GmPME9	Glyma.01G138100.1.Wm82.a2.v1	714	761	Light responsive element
GmPME9	Glyma.01G138100.1.Wm82.a2.v1	715	761	Light responsive element
GmPME9	Glyma.01G138100.1.Wm82.a2.v1	103	153	Light responsive element
GmPME9	Glyma.01G138100.1.Wm82.a2.v1	960	1006	Light responsive element
GmPME10	Glyma.01G209500.1.Wm82.a2.v1	935	983.5	Cell cycle regulation element
GmPME10	Glyma.01G209500.1.Wm82.a2.v1	937	986	Cell cycle regulation element
GmPME10	Glyma.01G209500.1.Wm82.a2.v1	1734	1783	Cell cycle regulation element
GmPME10	Glyma.01G209500.1.Wm82.a2.v1	1736	1785	Cell cycle regulation element
GmPME10	Glyma.01G209500.1.Wm82.a2.v1	959	1008	Light responsive element
GmPME10	Glyma.01G209500.1.Wm82.a2.v1	719	764	MeJA responsive element
GmPME10	Glyma.01G209500.1.Wm82.a2.v1	1231	1277	Light responsive element
GmPME10	Glyma.01G209500.1.Wm82.a2.v1	1558	1604	Light responsive element
GmPME10	Glyma.01G209500.1.Wm82.a2.v1	1635	1682	Gibberellin responsive element
GmPME10	Glyma.01G209500.1.Wm82.a2.v1	1687	1734	Gibberellin responsive element
GmPME10	Glyma.01G209500.1.Wm82.a2.v1	719	764	MeJA responsive element
GmPME10	Glyma.01G209500.1.Wm82.a2.v1	719	767	Auxin responsive element
GmPME10	Glyma.01G209500.1.Wm82.a2.v1	995	1044	Circadian control element
GmPME10	Glyma.01G209500.1.Wm82.a2.v1	1547	1592	Abscisic acid responsive element
GmPME10	Glyma.01G209500.1.Wm82.a2.v1	1877	1922	Abscisic acid responsive element
GmPME10	Glyma.01G209500.1.Wm82.a2.v1	606	652	Light responsive element
GmPME10	Glyma.01G209500.1.Wm82.a2.v1	948	994	Light responsive element
GmPME10	Glyma.01G209500.1.Wm82.a2.v1	1546	1592	Light responsive element
GmPME10	Glyma.01G209500.1.Wm82.a2.v1	1820	1866	Light responsive element
GmPME10	Glyma.01G209500.1.Wm82.a2.v1	231	279	Light responsive element
GmPME10	Glyma.01G209500.1.Wm82.a2.v1	1543	1592	Zein metabolism regulation element
GmPME10	Glyma.01G209500.1.Wm82.a2.v1	96	144	Light responsive element
GmPME10	Glyma.01G209500.1.Wm82.a2.v1	371	418	Light responsive element
GmPME10	Glyma.01G209500.1.Wm82.a2.v1	144	192	Light responsive element
GmPME10	Glyma.01G209500.1.Wm82.a2.v1	1877	1923	Light responsive element
GmPME10	Glyma.01G209500.1.Wm82.a2.v1	1100	1149	Salicylic acid responsive element
GmPME10	Glyma.01G209500.1.Wm82.a2.v1	1055	1102	Auxin responsive element
GmPME10	Glyma.01G209500.1.Wm82.a2.v1	1317	1367	Light responsive element
GmPME10	Glyma.01G209500.1.Wm82.a2.v1	1382	1429	Gibberellin responsive element
GmPME11	Glyma.01G240300.1.Wm82.a2.v1	900	946	Light responsive element
GmPME11	Glyma.01G240300.1.Wm82.a2.v1	977	1023	Light responsive element
GmPME11	Glyma.01G240300.1.Wm82.a2.v1	1846	1892	Low temperature responsive element
GmPME11	Glyma.01G240300.1.Wm82.a2.v1	1462	1508	Light responsive element
GmPME11	Glyma.01G240300.1.Wm82.a2.v1	1481	1531	Light responsive element
GmPME11	Glyma.01G240300.1.Wm82.a2.v1	576	624	Light responsive element
GmPME13	Glyma.02G008400.1.Wm82.a2.v1	42	89	Light responsive element
GmPME13	Glyma.02G008400.1.Wm82.a2.v1	498	547	Light responsive element
GmPME13	Glyma.02G008400.1.Wm82.a2.v1	1377	1426	Light responsive element
GmPME13	Glyma.02G008400.1.Wm82.a2.v1	679	727	Light responsive element
GmPME13	Glyma.02G008400.1.Wm82.a2.v1	473	521	Light responsive element
GmPME13	Glyma.02G008400.1.Wm82.a2.v1	500	546	Light responsive element
GmPME13	Glyma.02G008400.1.Wm82.a2.v1	1150	1196	Light responsive element
GmPME13	Glyma.02G008400.1.Wm82.a2.v1	1236	1282	Light responsive element
GmPME13	Glyma.02G008400.1.Wm82.a2.v1	1693	1739	Light responsive element
GmPME13	Glyma.02G008400.1.Wm82.a2.v1	1236	1282	Abscisic acid responsive element
GmPME13	Glyma.02G008400.1.Wm82.a2.v1	1237	1282	Abscisic acid responsive element
GmPME13	Glyma.02G008400.1.Wm82.a2.v1	1694	1739	Abscisic acid responsive element
GmPME13	Glyma.02G008400.1.Wm82.a2.v1	1236	1282	Light responsive element
GmPME13	Glyma.02G008400.1.Wm82.a2.v1	1419	1468	Light responsive element
GmPME13	Glyma.02G008400.1.Wm82.a2.v1	287	334	Gibberellin responsive element
GmPME13	Glyma.02G008400.1.Wm82.a2.v1	1100	1149	Light responsive element
GmPME13	Glyma.02G008400.1.Wm82.a2.v1	1375	1424	Light responsive element
GmPME13	Glyma.02G008400.1.Wm82.a2.v1	1377	1426	Light responsive element
GmPME13	Glyma.02G008400.1.Wm82.a2.v1	348	394	Light responsive element
GmPME13	Glyma.02G008400.1.Wm82.a2.v1	883	929	Light responsive element
GmPME13	Glyma.02G008400.1.Wm82.a2.v1	906	952	Light responsive element
GmPME13	Glyma.02G008400.1.Wm82.a2.v1	1395	1441	Light responsive element
GmPME13	Glyma.02G008400.1.Wm82.a2.v1	1661	1707	Light responsive element
GmPME13	Glyma.02G008400.1.Wm82.a2.v1	853	899	Anaerobic induction element
GmPME13	Glyma.02G008400.1.Wm82.a2.v1	1453	1499	Anaerobic induction element
GmPME13	Glyma.02G008400.1.Wm82.a2.v1	1688	1734	Anaerobic induction element
GmPME14	Glyma.02G009900.1.Wm82.a2.v1	458	504	Light responsive element
GmPME14	Glyma.02G009900.1.Wm82.a2.v1	775	821	Light responsive element
GmPME14	Glyma.02G009900.1.Wm82.a2.v1	803	849	Light responsive element
GmPME14	Glyma.02G009900.1.Wm82.a2.v1	1441	1487	Light responsive element
GmPME14	Glyma.02G009900.1.Wm82.a2.v1	1569	1615	Light responsive element
GmPME14	Glyma.02G009900.1.Wm82.a2.v1	1014	1060	Anaerobic induction element
GmPME14	Glyma.02G009900.1.Wm82.a2.v1	1056	1102	Anaerobic induction element
GmPME14	Glyma.02G009900.1.Wm82.a2.v1	1243	1289	Anaerobic induction element
GmPME14	Glyma.02G009900.1.Wm82.a2.v1	1968	2014	Anaerobic induction element
GmPME14	Glyma.02G009900.1.Wm82.a2.v1	1127	1173	Light responsive element
GmPME14	Glyma.02G009900.1.Wm82.a2.v1	587	632	Abscisic acid responsive element
GmPME14	Glyma.02G009900.1.Wm82.a2.v1	1018	1063	Abscisic acid responsive element
GmPME14	Glyma.02G009900.1.Wm82.a2.v1	1899	1944	Abscisic acid responsive element
GmPME14	Glyma.02G009900.1.Wm82.a2.v1	586	632	Light responsive element
GmPME14	Glyma.02G009900.1.Wm82.a2.v1	965	1014	Light responsive element
GmPME14	Glyma.02G009900.1.Wm82.a2.v1	1018	1064	Light responsive element
GmPME14	Glyma.02G009900.1.Wm82.a2.v1	1898	1944	Light responsive element
GmPME14	Glyma.02G009900.1.Wm82.a2.v1	1179	1226	Auxin responsive element
GmPME14	Glyma.02G009900.1.Wm82.a2.v1	621	670	Defense and stress responsive element
GmPME14	Glyma.02G009900.1.Wm82.a2.v1	139	186	Light responsive element
GmPME14	Glyma.02G009900.1.Wm82.a2.v1	841	888	Light responsive element
GmPME14	Glyma.02G009900.1.Wm82.a2.v1	1820	1868	Light responsive element
GmPME14	Glyma.02G009900.1.Wm82.a2.v1	357	403	Meristem expression regulatory element
GmPME15	Glyma.02G016500.1.Wm82.a2.v1	1021	1067	Auxin responsive element
GmPME15	Glyma.02G016500.1.Wm82.a2.v1	1083	1128	MeJA responsive element
GmPME15	Glyma.02G016500.1.Wm82.a2.v1	1527	1574	Gibberellin responsive element
GmPME15	Glyma.02G016500.1.Wm82.a2.v1	70	116	Light responsive element
GmPME15	Glyma.02G016500.1.Wm82.a2.v1	1740	1786	Light responsive element
GmPME15	Glyma.02G016500.1.Wm82.a2.v1	1083	1128	MeJA responsive element
GmPME15	Glyma.02G016500.1.Wm82.a2.v1	251	297	Anaerobic induction element
GmPME15	Glyma.02G016500.1.Wm82.a2.v1	354	400	Anaerobic induction element
GmPME15	Glyma.02G016500.1.Wm82.a2.v1	1346	1392	Anaerobic induction element
GmPME15	Glyma.02G016500.1.Wm82.a2.v1	896	941	Abscisic acid responsive element
GmPME15	Glyma.02G016500.1.Wm82.a2.v1	904	949	Abscisic acid responsive element
GmPME15	Glyma.02G016500.1.Wm82.a2.v1	1072	1122	Abscisic acid responsive element
GmPME15	Glyma.02G016500.1.Wm82.a2.v1	1715	1764	Abscisic acid responsive element
GmPME15	Glyma.02G016500.1.Wm82.a2.v1	1717	1762	Abscisic acid responsive element
GmPME15	Glyma.02G016500.1.Wm82.a2.v1	1861	1906	Abscisic acid responsive element
GmPME15	Glyma.02G016500.1.Wm82.a2.v1	1913	1958	Abscisic acid responsive element
GmPME15	Glyma.02G016500.1.Wm82.a2.v1	895	941	Light responsive element
GmPME15	Glyma.02G016500.1.Wm82.a2.v1	903	949	Light responsive element
GmPME15	Glyma.02G016500.1.Wm82.a2.v1	1717	1763	Light responsive element
GmPME15	Glyma.02G016500.1.Wm82.a2.v1	1860	1906	Light responsive element
GmPME15	Glyma.02G016500.1.Wm82.a2.v1	893	941	Light responsive element
GmPME15	Glyma.02G016500.1.Wm82.a2.v1	1714	1763	Light responsive element
GmPME15	Glyma.02G016500.1.Wm82.a2.v1	1913	1959	Light responsive element
GmPME15	Glyma.02G016500.1.Wm82.a2.v1	406	455	Light responsive element
GmPME15	Glyma.02G016500.1.Wm82.a2.v1	1759	1805	Light responsive element
GmPME15	Glyma.02G016500.1.Wm82.a2.v1	0	48	Light responsive element
GmPME15	Glyma.02G016500.1.Wm82.a2.v1	1545	1597	Light responsive element
GmPME15	Glyma.02G016500.1.Wm82.a2.v1	930	979	Light responsive element
GmPME15	Glyma.02G016500.1.Wm82.a2.v1	1956	2005	Light responsive element
GmPME15	Glyma.02G016500.1.Wm82.a2.v1	1139	1186	Auxin responsive element
GmPME15	Glyma.02G016500.1.Wm82.a2.v1	1215	1262	Auxin responsive element
GmPME15	Glyma.02G016500.1.Wm82.a2.v1	1777	1824	Auxin responsive element
GmPME15	Glyma.02G016500.1.Wm82.a2.v1	235	283	Light responsive element
GmPME15	Glyma.02G016500.1.Wm82.a2.v1	338	386	Light responsive element
GmPME15	Glyma.02G016500.1.Wm82.a2.v1	408	455	Light responsive element
GmPME16	Glyma.02G016600.1.Wm82.a2.v1	574	623	Light responsive element
GmPME16	Glyma.02G016600.1.Wm82.a2.v1	1338	1386	Light responsive element
GmPME16	Glyma.02G016600.1.Wm82.a2.v1	1863	1909	Meristem expression regulatory element
GmPME16	Glyma.02G016600.1.Wm82.a2.v1	1823	1870	Auxin responsive element
GmPME16	Glyma.02G016600.1.Wm82.a2.v1	996	1045	Salicylic acid responsive element
GmPME16	Glyma.02G016600.1.Wm82.a2.v1	1593	1640	Light responsive element
GmPME16	Glyma.02G016600.1.Wm82.a2.v1	1756	1802	Light responsive element
GmPME16	Glyma.02G016600.1.Wm82.a2.v1	490	540	Light responsive element
GmPME16	Glyma.02G016600.1.Wm82.a2.v1	1578	1624	Light responsive element
GmPME16	Glyma.02G016600.1.Wm82.a2.v1	1579	1624	Abscisic acid responsive element
GmPME16	Glyma.02G016600.1.Wm82.a2.v1	1756	1801	Abscisic acid responsive element
GmPME16	Glyma.02G016600.1.Wm82.a2.v1	864	910	Anaerobic induction element
GmPME16	Glyma.02G016600.1.Wm82.a2.v1	1224	1273	Circadian control element
GmPME16	Glyma.02G016600.1.Wm82.a2.v1	1438	1483	MeJA responsive element
GmPME16	Glyma.02G016600.1.Wm82.a2.v1	1441	1486	MeJA responsive element
GmPME16	Glyma.02G016600.1.Wm82.a2.v1	405	451	Light responsive element
GmPME16	Glyma.02G016600.1.Wm82.a2.v1	1098	1144	Light responsive element
GmPME16	Glyma.02G016600.1.Wm82.a2.v1	1158	1204	Light responsive element
GmPME16	Glyma.02G016600.1.Wm82.a2.v1	1456	1502	Light responsive element
GmPME16	Glyma.02G016600.1.Wm82.a2.v1	1588	1634	Light responsive element
GmPME16	Glyma.02G016600.1.Wm82.a2.v1	1438	1483	MeJA responsive element
GmPME16	Glyma.02G016600.1.Wm82.a2.v1	1441	1486	MeJA responsive element
GmPME17	Glyma.02G086800.1.Wm82.a2.v1	112	157	MeJA responsive element
GmPME17	Glyma.02G086800.1.Wm82.a2.v1	723	770	Gibberellin responsive element
GmPME17	Glyma.02G086800.1.Wm82.a2.v1	702	748	Light responsive element
GmPME17	Glyma.02G086800.1.Wm82.a2.v1	783	829	Light responsive element
GmPME17	Glyma.02G086800.1.Wm82.a2.v1	1410	1456	Light responsive element
GmPME17	Glyma.02G086800.1.Wm82.a2.v1	1502	1548	Light responsive element
GmPME17	Glyma.02G086800.1.Wm82.a2.v1	1529	1575	Light responsive element
GmPME17	Glyma.02G086800.1.Wm82.a2.v1	1747	1793	Light responsive element
GmPME17	Glyma.02G086800.1.Wm82.a2.v1	112	157	MeJA responsive element
GmPME17	Glyma.02G086800.1.Wm82.a2.v1	106	152	Anaerobic induction element
GmPME17	Glyma.02G086800.1.Wm82.a2.v1	170	219	Light responsive element
GmPME17	Glyma.02G086800.1.Wm82.a2.v1	171	217	Light responsive element
GmPME17	Glyma.02G086800.1.Wm82.a2.v1	172	217	Abscisic acid responsive element
GmPME17	Glyma.02G086800.1.Wm82.a2.v1	482	528	Light responsive element
GmPME17	Glyma.02G086800.1.Wm82.a2.v1	603	651	Light responsive element
GmPME17	Glyma.02G086800.1.Wm82.a2.v1	1309	1357	Light responsive element
GmPME17	Glyma.02G086800.1.Wm82.a2.v1	196	242	Low temperature responsive element
GmPME17	Glyma.02G086800.1.Wm82.a2.v1	1366	1415	Defense and stress responsive element
GmPME17	Glyma.02G086800.1.Wm82.a2.v1	817	867	Light responsive element
GmPME18	Glyma.02G086900.1.Wm82.a2.v1	802	850	Light responsive element
GmPME18	Glyma.02G086900.1.Wm82.a2.v1	1017	1063	Light responsive element
GmPME18	Glyma.02G086900.1.Wm82.a2.v1	1637	1683	Light responsive element
GmPME18	Glyma.02G086900.1.Wm82.a2.v1	350	396	Auxin responsive element
GmPME18	Glyma.02G086900.1.Wm82.a2.v1	9	55	Anaerobic induction element
GmPME18	Glyma.02G086900.1.Wm82.a2.v1	811	857	Anaerobic induction element
GmPME18	Glyma.02G086900.1.Wm82.a2.v1	1113	1159	Anaerobic induction element
GmPME18	Glyma.02G086900.1.Wm82.a2.v1	1910	1956	Light responsive element
GmPME18	Glyma.02G086900.1.Wm82.a2.v1	366	411	Abscisic acid responsive element
GmPME18	Glyma.02G086900.1.Wm82.a2.v1	364	412	Light responsive element
GmPME18	Glyma.02G086900.1.Wm82.a2.v1	365	411	Light responsive element
GmPME18	Glyma.02G086900.1.Wm82.a2.v1	751	797	Light responsive element
GmPME18	Glyma.02G086900.1.Wm82.a2.v1	1565	1612	Light responsive element
GmPME18	Glyma.02G086900.1.Wm82.a2.v1	57	103	Low temperature responsive element
GmPME18	Glyma.02G086900.1.Wm82.a2.v1	1561	1607	Low temperature responsive element
GmPME18	Glyma.02G086900.1.Wm82.a2.v1	1250	1299	Defense and stress responsive element
GmPME18	Glyma.02G086900.1.Wm82.a2.v1	799	847	Light responsive element
GmPME18	Glyma.02G086900.1.Wm82.a2.v1	841	889	Light responsive element
GmPME19	Glyma.02G124800.1.Wm82.a2.v1	1684	1730	Low temperature responsive element
GmPME19	Glyma.02G124800.1.Wm82.a2.v1	99	147	Light responsive element
GmPME19	Glyma.02G124800.1.Wm82.a2.v1	350	398	Light responsive element
GmPME19	Glyma.02G124800.1.Wm82.a2.v1	1710	1757	Light responsive element
GmPME19	Glyma.02G124800.1.Wm82.a2.v1	1943	1990	Light responsive element
GmPME19	Glyma.02G124800.1.Wm82.a2.v1	464	513	Salicylic acid responsive element
GmPME19	Glyma.02G124800.1.Wm82.a2.v1	823	872	Salicylic acid responsive element
GmPME19	Glyma.02G124800.1.Wm82.a2.v1	1967	2016	Salicylic acid responsive element
GmPME19	Glyma.02G124800.1.Wm82.a2.v1	1298	1346	Light responsive element
GmPME19	Glyma.02G124800.1.Wm82.a2.v1	290	336	Anaerobic induction element
GmPME19	Glyma.02G124800.1.Wm82.a2.v1	1802	1848	Anaerobic induction element
GmPME19	Glyma.02G124800.1.Wm82.a2.v1	1166	1213	Gibberellin responsive element
GmPME19	Glyma.02G124800.1.Wm82.a2.v1	450	499	Zein metabolism regulation element
GmPME19	Glyma.02G124800.1.Wm82.a2.v1	812	859	Gibberellin responsive element
GmPME20	Glyma.02G294700.1.Wm82.a2.v1	1513	1558	MeJA responsive element
GmPME20	Glyma.02G294700.1.Wm82.a2.v1	1513	1558	MeJA responsive element
GmPME20	Glyma.02G294700.1.Wm82.a2.v1	218	264	Light responsive element
GmPME20	Glyma.02G294700.1.Wm82.a2.v1	498	544	Light responsive element
GmPME20	Glyma.02G294700.1.Wm82.a2.v1	510	556	Light responsive element
GmPME20	Glyma.02G294700.1.Wm82.a2.v1	580	626	Light responsive element
GmPME20	Glyma.02G294700.1.Wm82.a2.v1	592	638	Light responsive element
GmPME20	Glyma.02G294700.1.Wm82.a2.v1	1406	1452	Light responsive element
GmPME20	Glyma.02G294700.1.Wm82.a2.v1	1809	1855	Light responsive element
GmPME20	Glyma.02G294700.1.Wm82.a2.v1	21	66	Abscisic acid responsive element
GmPME20	Glyma.02G294700.1.Wm82.a2.v1	180	226	Light responsive element
GmPME20	Glyma.02G294700.1.Wm82.a2.v1	1669	1715	Light responsive element
GmPME20	Glyma.02G294700.1.Wm82.a2.v1	21	67	Light responsive element
GmPME20	Glyma.02G294700.1.Wm82.a2.v1	1132	1180	Light responsive element
GmPME20	Glyma.02G294700.1.Wm82.a2.v1	720	766	Low temperature responsive element
GmPME20	Glyma.02G294700.1.Wm82.a2.v1	779	825	Low temperature responsive element
GmPME20	Glyma.02G294700.1.Wm82.a2.v1	1663	1713	Light responsive element
GmPME20	Glyma.02G294700.1.Wm82.a2.v1	347	395	Light responsive element
GmPME20	Glyma.02G294700.1.Wm82.a2.v1	1359	1407	Light responsive element
GmPME20	Glyma.02G294700.1.Wm82.a2.v1	747	794	Light responsive element
GmPME20	Glyma.02G294700.1.Wm82.a2.v1	1049	1098	Salicylic acid responsive element
GmPME20	Glyma.02G294700.1.Wm82.a2.v1	180	229	Defense and stress responsive element
GmPME20	Glyma.02G294700.1.Wm82.a2.v1	1546	1595	Defense and stress responsive element
GmPME20	Glyma.02G294700.1.Wm82.a2.v1	1780	1829	Defense and stress responsive element
GmPME20	Glyma.02G294700.1.Wm82.a2.v1	1912	1961	Defense and stress responsive element
GmPME21	Glyma.02G299200.1.Wm82.a2.v1	866	913	Light responsive element
GmPME21	Glyma.02G299200.1.Wm82.a2.v1	1668	1717	Light responsive element
GmPME21	Glyma.02G299200.1.Wm82.a2.v1	1394	1444	Light responsive element
GmPME21	Glyma.02G299200.1.Wm82.a2.v1	7	54	Light responsive element
GmPME21	Glyma.02G299200.1.Wm82.a2.v1	1177	1226	Defense and stress responsive element
GmPME21	Glyma.02G299200.1.Wm82.a2.v1	1412	1465	Light responsive element
GmPME21	Glyma.02G299200.1.Wm82.a2.v1	502	548	Light responsive element
GmPME21	Glyma.02G299200.1.Wm82.a2.v1	1012	1058	Light responsive element
GmPME21	Glyma.02G299200.1.Wm82.a2.v1	1856	1906	Light responsive element
GmPME21	Glyma.02G299200.1.Wm82.a2.v1	621	667	Meristem expression regulatory element
GmPME21	Glyma.02G299200.1.Wm82.a2.v1	1074	1122	Light responsive element
GmPME21	Glyma.02G299200.1.Wm82.a2.v1	332	385	Light responsive element
GmPME21	Glyma.02G299200.1.Wm82.a2.v1	948	997	Salicylic acid responsive element
GmPME21	Glyma.02G299200.1.Wm82.a2.v1	94	140	Anaerobic induction element
GmPME21	Glyma.02G299200.1.Wm82.a2.v1	1118	1164	Anaerobic induction element
GmPME21	Glyma.02G299200.1.Wm82.a2.v1	1578	1627	Light responsive element
GmPME21	Glyma.02G299200.1.Wm82.a2.v1	1783	1829	Auxin responsive element
GmPME21	Glyma.02G299200.1.Wm82.a2.v1	1434	1480	Light responsive element
GmPME21	Glyma.02G299200.1.Wm82.a2.v1	778	825	Gibberellin responsive element
GmPME21	Glyma.02G299200.1.Wm82.a2.v1	502	547	Abscisic acid responsive element
GmPME21	Glyma.02G299200.1.Wm82.a2.v1	1925	1971	Light responsive element
GmPME22	Glyma.02G299300.1.Wm82.a2.v1	316	361	MeJA responsive element
GmPME22	Glyma.02G299300.1.Wm82.a2.v1	426	471	MeJA responsive element
GmPME22	Glyma.02G299300.1.Wm82.a2.v1	439	485	Light responsive element
GmPME22	Glyma.02G299300.1.Wm82.a2.v1	526	572	Light responsive element
GmPME22	Glyma.02G299300.1.Wm82.a2.v1	689	735	Light responsive element
GmPME22	Glyma.02G299300.1.Wm82.a2.v1	1032	1078	Light responsive element
GmPME22	Glyma.02G299300.1.Wm82.a2.v1	647	693	Anaerobic induction element
GmPME22	Glyma.02G299300.1.Wm82.a2.v1	316	361	MeJA responsive element
GmPME22	Glyma.02G299300.1.Wm82.a2.v1	426	471	MeJA responsive element
GmPME22	Glyma.02G299300.1.Wm82.a2.v1	1662	1707	Abscisic acid responsive element
GmPME22	Glyma.02G299300.1.Wm82.a2.v1	672	718	Light responsive element
GmPME22	Glyma.02G299300.1.Wm82.a2.v1	1662	1710	Light responsive element
GmPME22	Glyma.02G299300.1.Wm82.a2.v1	1662	1708	Light responsive element
GmPME22	Glyma.02G299300.1.Wm82.a2.v1	566	615	Light responsive element
GmPME22	Glyma.02G299300.1.Wm82.a2.v1	169	218	Defense and stress responsive element
GmPME22	Glyma.02G299300.1.Wm82.a2.v1	263	310	Light responsive element
GmPME22	Glyma.02G299300.1.Wm82.a2.v1	1276	1326	Light responsive element
GmPME22	Glyma.02G299300.1.Wm82.a2.v1	1414	1464	Light responsive element
GmPME22	Glyma.02G299300.1.Wm82.a2.v1	1419	1469	Light responsive element
GmPME22	Glyma.02G299300.1.Wm82.a2.v1	419	465	Meristem expression regulatory element
GmPME23	Glyma.03G028900.1.Wm82.a2.v1	227	273	Light responsive element
GmPME23	Glyma.03G028900.1.Wm82.a2.v1	661	707	Light responsive element
GmPME23	Glyma.03G028900.1.Wm82.a2.v1	1324	1370	Light responsive element
GmPME23	Glyma.03G028900.1.Wm82.a2.v1	1328	1374	Light responsive element
GmPME23	Glyma.03G028900.1.Wm82.a2.v1	1332	1378	Light responsive element
GmPME23	Glyma.03G028900.1.Wm82.a2.v1	1336	1382	Light responsive element
GmPME23	Glyma.03G028900.1.Wm82.a2.v1	1340	1386	Light responsive element
GmPME23	Glyma.03G028900.1.Wm82.a2.v1	1344	1390	Light responsive element
GmPME23	Glyma.03G028900.1.Wm82.a2.v1	1378	1424	Light responsive element
GmPME23	Glyma.03G028900.1.Wm82.a2.v1	1393	1439	Light responsive element
GmPME23	Glyma.03G028900.1.Wm82.a2.v1	1591	1637	Light responsive element
GmPME23	Glyma.03G028900.1.Wm82.a2.v1	1652	1698	Light responsive element
GmPME23	Glyma.03G028900.1.Wm82.a2.v1	1633	1682	Circadian control element
GmPME23	Glyma.03G028900.1.Wm82.a2.v1	590	636	Light responsive element
GmPME23	Glyma.03G028900.1.Wm82.a2.v1	621	666	Abscisic acid responsive element
GmPME23	Glyma.03G028900.1.Wm82.a2.v1	417	464	Gibberellin responsive element
GmPME23	Glyma.03G028900.1.Wm82.a2.v1	782	828	Light responsive element
GmPME23	Glyma.03G028900.1.Wm82.a2.v1	1218	1264	Light responsive element
GmPME23	Glyma.03G028900.1.Wm82.a2.v1	1842	1892	Light responsive element
GmPME23	Glyma.03G028900.1.Wm82.a2.v1	458	506	Light responsive element
GmPME23	Glyma.03G028900.1.Wm82.a2.v1	483	530	Light responsive element
GmPME23	Glyma.03G028900.1.Wm82.a2.v1	620	666	Light responsive element
GmPME23	Glyma.03G028900.1.Wm82.a2.v1	211	258	Light responsive element
GmPME23	Glyma.03G028900.1.Wm82.a2.v1	1160	1207	Light responsive element
GmPME23	Glyma.03G028900.1.Wm82.a2.v1	473	522	Defense and stress responsive element
GmPME23	Glyma.03G028900.1.Wm82.a2.v1	676	722	Meristem expression regulatory element
GmPME23	Glyma.03G028900.1.Wm82.a2.v1	1858	1904	Meristem expression regulatory element
GmPME23	Glyma.03G028900.1.Wm82.a2.v1	1147	1195	Light responsive element
GmPME24	Glyma.03G029000.1.Wm82.a2.v1	769	815	Light responsive element
GmPME24	Glyma.03G029000.1.Wm82.a2.v1	932	981	Light responsive element
GmPME24	Glyma.03G029000.1.Wm82.a2.v1	1967	2014	Light responsive element
GmPME24	Glyma.03G029000.1.Wm82.a2.v1	1968	2014	Light responsive element
GmPME24	Glyma.03G029000.1.Wm82.a2.v1	862	908	Low temperature responsive element
GmPME24	Glyma.03G029000.1.Wm82.a2.v1	1117	1163	Meristem expression regulatory element
GmPME24	Glyma.03G029000.1.Wm82.a2.v1	421	470	Defense and stress responsive element
GmPME24	Glyma.03G029000.1.Wm82.a2.v1	707	756	Defense and stress responsive element
GmPME24	Glyma.03G029000.1.Wm82.a2.v1	1710	1759	Defense and stress responsive element
GmPME24	Glyma.03G029000.1.Wm82.a2.v1	176	225	Salicylic acid responsive element
GmPME24	Glyma.03G029000.1.Wm82.a2.v1	1656	1703	Light responsive element
GmPME24	Glyma.03G029000.1.Wm82.a2.v1	491	539	Seed specific regulation element
GmPME24	Glyma.03G029000.1.Wm82.a2.v1	1696	1744	Seed specific regulation element
GmPME24	Glyma.03G029000.1.Wm82.a2.v1	452	498	Anaerobic induction element
GmPME24	Glyma.03G029000.1.Wm82.a2.v1	748	794	Anaerobic induction element
GmPME24	Glyma.03G029000.1.Wm82.a2.v1	787	833	Anaerobic induction element
GmPME24	Glyma.03G029000.1.Wm82.a2.v1	1290	1336	Anaerobic induction element
GmPME24	Glyma.03G029000.1.Wm82.a2.v1	1952	1998	Anaerobic induction element
GmPME24	Glyma.03G029000.1.Wm82.a2.v1	562	608	Light responsive element
GmPME24	Glyma.03G029000.1.Wm82.a2.v1	660	706	Light responsive element
GmPME24	Glyma.03G029000.1.Wm82.a2.v1	666	712	Light responsive element
GmPME24	Glyma.03G029000.1.Wm82.a2.v1	1270	1319	Light responsive element
GmPME24	Glyma.03G029000.1.Wm82.a2.v1	1941	1987	Light responsive element
GmPME24	Glyma.03G029000.1.Wm82.a2.v1	1463	1510	Gibberellin responsive element
GmPME24	Glyma.03G029000.1.Wm82.a2.v1	769	814	Abscisic acid responsive element
GmPME25	Glyma.03G029100.1.Wm82.a2.v1	1169	1218	Light responsive element
GmPME25	Glyma.03G029100.1.Wm82.a2.v1	1424	1474	Light responsive element
GmPME25	Glyma.03G029100.1.Wm82.a2.v1	1156	1205	Zein metabolism regulation element
GmPME25	Glyma.03G029100.1.Wm82.a2.v1	1302	1347	Abscisic acid responsive element
GmPME25	Glyma.03G029100.1.Wm82.a2.v1	1484	1529	Abscisic acid responsive element
GmPME25	Glyma.03G029100.1.Wm82.a2.v1	1484	1530	Light responsive element
GmPME25	Glyma.03G029100.1.Wm82.a2.v1	242	288	Light responsive element
GmPME25	Glyma.03G029100.1.Wm82.a2.v1	1336	1382	Light responsive element
GmPME25	Glyma.03G029100.1.Wm82.a2.v1	860	905	MeJA responsive element
GmPME25	Glyma.03G029100.1.Wm82.a2.v1	1515	1560	MeJA responsive element
GmPME25	Glyma.03G029100.1.Wm82.a2.v1	1549	1594	MeJA responsive element
GmPME25	Glyma.03G029100.1.Wm82.a2.v1	1663	1709	Anaerobic induction element
GmPME25	Glyma.03G029100.1.Wm82.a2.v1	860	905	MeJA responsive element
GmPME25	Glyma.03G029100.1.Wm82.a2.v1	1515	1560	MeJA responsive element
GmPME25	Glyma.03G029100.1.Wm82.a2.v1	1549	1594	MeJA responsive element
GmPME25	Glyma.03G029100.1.Wm82.a2.v1	175	221	Light responsive element
GmPME25	Glyma.03G029100.1.Wm82.a2.v1	595	641	Light responsive element
GmPME25	Glyma.03G029100.1.Wm82.a2.v1	631	677	Light responsive element
GmPME25	Glyma.03G029100.1.Wm82.a2.v1	978	1024	Light responsive element
GmPME25	Glyma.03G029100.1.Wm82.a2.v1	1018	1064	Light responsive element
GmPME25	Glyma.03G029100.1.Wm82.a2.v1	1121	1167	Light responsive element
GmPME25	Glyma.03G029100.1.Wm82.a2.v1	1398	1444	Light responsive element
GmPME25	Glyma.03G029100.1.Wm82.a2.v1	-6	42	Seed specific regulation element
GmPME25	Glyma.03G029100.1.Wm82.a2.v1	1711	1758	Light responsive element
GmPME25	Glyma.03G029100.1.Wm82.a2.v1	1487	1536	Defense and stress responsive element
GmPME25	Glyma.03G029100.1.Wm82.a2.v1	664	713	Light responsive element
GmPME25	Glyma.03G029100.1.Wm82.a2.v1	1301	1347	Light responsive element
GmPME26	Glyma.03G029200.1.Wm82.a2.v1	764	809	Abscisic acid responsive element
GmPME26	Glyma.03G029200.1.Wm82.a2.v1	1454	1501	Gibberellin responsive element
GmPME26	Glyma.03G029200.1.Wm82.a2.v1	167	213	Light responsive element
GmPME26	Glyma.03G029200.1.Wm82.a2.v1	1941	1987	Light responsive element
GmPME26	Glyma.03G029200.1.Wm82.a2.v1	453	499	Anaerobic induction element
GmPME26	Glyma.03G029200.1.Wm82.a2.v1	743	789	Anaerobic induction element
GmPME26	Glyma.03G029200.1.Wm82.a2.v1	782	828	Anaerobic induction element
GmPME26	Glyma.03G029200.1.Wm82.a2.v1	1281	1327	Anaerobic induction element
GmPME26	Glyma.03G029200.1.Wm82.a2.v1	1261	1310	Light responsive element
GmPME26	Glyma.03G029200.1.Wm82.a2.v1	556	602	Light responsive element
GmPME26	Glyma.03G029200.1.Wm82.a2.v1	655	701	Light responsive element
GmPME26	Glyma.03G029200.1.Wm82.a2.v1	661	707	Light responsive element
GmPME26	Glyma.03G029200.1.Wm82.a2.v1	1108	1154	Meristem expression regulatory element
GmPME26	Glyma.03G029200.1.Wm82.a2.v1	10	57	Light responsive element
GmPME26	Glyma.03G029200.1.Wm82.a2.v1	1656	1703	Light responsive element
GmPME26	Glyma.03G029200.1.Wm82.a2.v1	1696	1744	Seed specific regulation element
GmPME26	Glyma.03G029200.1.Wm82.a2.v1	422	471	Defense and stress responsive element
GmPME26	Glyma.03G029200.1.Wm82.a2.v1	702	751	Defense and stress responsive element
GmPME26	Glyma.03G029200.1.Wm82.a2.v1	176	225	Salicylic acid responsive element
GmPME26	Glyma.03G029200.1.Wm82.a2.v1	764	810	Light responsive element
GmPME26	Glyma.03G029200.1.Wm82.a2.v1	857	903	Low temperature responsive element
GmPME26	Glyma.03G029200.1.Wm82.a2.v1	1967	2014	Light responsive element
GmPME26	Glyma.03G029200.1.Wm82.a2.v1	1968	2014	Light responsive element
GmPME26	Glyma.03G029200.1.Wm82.a2.v1	923	972	Light responsive element
GmPME27	Glyma.03G029400.1.Wm82.a2.v1	1817	1864	Light responsive element
GmPME27	Glyma.03G029400.1.Wm82.a2.v1	224	273	Defense and stress responsive element
GmPME27	Glyma.03G029400.1.Wm82.a2.v1	993	1039	Light responsive element
GmPME27	Glyma.03G029400.1.Wm82.a2.v1	1016	1065	Light responsive element
GmPME27	Glyma.03G029400.1.Wm82.a2.v1	224	270	Light responsive element
GmPME27	Glyma.03G029400.1.Wm82.a2.v1	684	730	Light responsive element
GmPME27	Glyma.03G029400.1.Wm82.a2.v1	1045	1091	Light responsive element
GmPME27	Glyma.03G029400.1.Wm82.a2.v1	1338	1384	Light responsive element
GmPME27	Glyma.03G029400.1.Wm82.a2.v1	155	202	Gibberellin responsive element
GmPME27	Glyma.03G029400.1.Wm82.a2.v1	75	120	Abscisic acid responsive element
GmPME27	Glyma.03G029400.1.Wm82.a2.v1	994	1039	Abscisic acid responsive element
GmPME27	Glyma.03G029400.1.Wm82.a2.v1	75	121	Light responsive element
GmPME27	Glyma.03G029400.1.Wm82.a2.v1	321	367	Anaerobic induction element
GmPME27	Glyma.03G029400.1.Wm82.a2.v1	1099	1145	Anaerobic induction element
GmPME27	Glyma.03G029400.1.Wm82.a2.v1	1166	1212	Anaerobic induction element
GmPME27	Glyma.03G029400.1.Wm82.a2.v1	1606	1652	Anaerobic induction element
GmPME27	Glyma.03G029400.1.Wm82.a2.v1	1349	1398	Circadian control element
GmPME27	Glyma.03G029400.1.Wm82.a2.v1	696	741	MeJA responsive element
GmPME27	Glyma.03G029400.1.Wm82.a2.v1	696	741	MeJA responsive element
GmPME27	Glyma.03G029400.1.Wm82.a2.v1	8	54	Light responsive element
GmPME27	Glyma.03G029400.1.Wm82.a2.v1	180	226	Light responsive element
GmPME27	Glyma.03G029400.1.Wm82.a2.v1	438	484	Light responsive element
GmPME27	Glyma.03G029400.1.Wm82.a2.v1	953	999	Light responsive element
GmPME28	Glyma.03G215800.1.Wm82.a2.v1	961	1006	Abscisic acid responsive element
GmPME28	Glyma.03G215800.1.Wm82.a2.v1	1773	1823	Light responsive element
GmPME28	Glyma.03G215800.1.Wm82.a2.v1	924	969	MeJA responsive element
GmPME28	Glyma.03G215800.1.Wm82.a2.v1	333	379	Light responsive element
GmPME28	Glyma.03G215800.1.Wm82.a2.v1	365	411	Light responsive element
GmPME28	Glyma.03G215800.1.Wm82.a2.v1	462	508	Light responsive element
GmPME28	Glyma.03G215800.1.Wm82.a2.v1	486	532	Light responsive element
GmPME28	Glyma.03G215800.1.Wm82.a2.v1	638	684	Light responsive element
GmPME28	Glyma.03G215800.1.Wm82.a2.v1	1002	1048	Light responsive element
GmPME28	Glyma.03G215800.1.Wm82.a2.v1	1263	1309	Light responsive element
GmPME28	Glyma.03G215800.1.Wm82.a2.v1	1283	1329	Light responsive element
GmPME28	Glyma.03G215800.1.Wm82.a2.v1	1608	1654	Light responsive element
GmPME28	Glyma.03G215800.1.Wm82.a2.v1	1770	1816	Light responsive element
GmPME28	Glyma.03G215800.1.Wm82.a2.v1	1963	2013	Light responsive element
GmPME28	Glyma.03G215800.1.Wm82.a2.v1	419	467	Light responsive element
GmPME28	Glyma.03G215800.1.Wm82.a2.v1	477	525	Light responsive element
GmPME28	Glyma.03G215800.1.Wm82.a2.v1	1939	1985	Anaerobic induction element
GmPME28	Glyma.03G215800.1.Wm82.a2.v1	1973	2019	Anaerobic induction element
GmPME28	Glyma.03G215800.1.Wm82.a2.v1	960	1006	Light responsive element
GmPME28	Glyma.03G215800.1.Wm82.a2.v1	924	969	MeJA responsive element
GmPME29	Glyma.03G215900.1.Wm82.a2.v1	244	290	Low temperature responsive element
GmPME29	Glyma.03G215900.1.Wm82.a2.v1	1964	2010	Low temperature responsive element
GmPME29	Glyma.03G215900.1.Wm82.a2.v1	1655	1701	Light responsive element
GmPME29	Glyma.03G215900.1.Wm82.a2.v1	7	56	Light responsive element
GmPME29	Glyma.03G215900.1.Wm82.a2.v1	693	742	Light responsive element
GmPME29	Glyma.03G215900.1.Wm82.a2.v1	563	612	Salicylic acid responsive element
GmPME29	Glyma.03G215900.1.Wm82.a2.v1	341	386	MeJA responsive element
GmPME29	Glyma.03G215900.1.Wm82.a2.v1	1860	1905	MeJA responsive element
GmPME29	Glyma.03G215900.1.Wm82.a2.v1	172	218	Light responsive element
GmPME29	Glyma.03G215900.1.Wm82.a2.v1	341	386	MeJA responsive element
GmPME29	Glyma.03G215900.1.Wm82.a2.v1	1860	1905	MeJA responsive element
GmPME29	Glyma.03G215900.1.Wm82.a2.v1	153	199	Light responsive element
GmPME29	Glyma.03G215900.1.Wm82.a2.v1	878	924	Light responsive element
GmPME29	Glyma.03G215900.1.Wm82.a2.v1	1065	1111	Light responsive element
GmPME29	Glyma.03G215900.1.Wm82.a2.v1	10	55	Abscisic acid responsive element
GmPME29	Glyma.03G215900.1.Wm82.a2.v1	1655	1700	Abscisic acid responsive element
GmPME29	Glyma.03G215900.1.Wm82.a2.v1	9	55	Light responsive element
GmPME29	Glyma.03G215900.1.Wm82.a2.v1	1825	1874	Zein metabolism regulation element
GmPME30	Glyma.03G216000.1.Wm82.a2.v1	287	333	Light responsive element
GmPME30	Glyma.03G216000.1.Wm82.a2.v1	389	435	Light responsive element
GmPME30	Glyma.03G216000.1.Wm82.a2.v1	1456	1504	Light responsive element
GmPME30	Glyma.03G216000.1.Wm82.a2.v1	1457	1503	Light responsive element
GmPME30	Glyma.03G216000.1.Wm82.a2.v1	1802	1848	Light responsive element
GmPME30	Glyma.03G216000.1.Wm82.a2.v1	1872	1921	Light responsive element
GmPME30	Glyma.03G216000.1.Wm82.a2.v1	287	332	Abscisic acid responsive element
GmPME30	Glyma.03G216000.1.Wm82.a2.v1	390	435	Abscisic acid responsive element
GmPME30	Glyma.03G216000.1.Wm82.a2.v1	1457	1502	Abscisic acid responsive element
GmPME30	Glyma.03G216000.1.Wm82.a2.v1	1803	1848	Abscisic acid responsive element
GmPME30	Glyma.03G216000.1.Wm82.a2.v1	1749	1798	Zein metabolism regulation element
GmPME30	Glyma.03G216000.1.Wm82.a2.v1	-9	37	Light responsive element
GmPME30	Glyma.03G216000.1.Wm82.a2.v1	724	770	Light responsive element
GmPME30	Glyma.03G216000.1.Wm82.a2.v1	830	876	Light responsive element
GmPME30	Glyma.03G216000.1.Wm82.a2.v1	1248	1294	Light responsive element
GmPME30	Glyma.03G216000.1.Wm82.a2.v1	1281	1327	Light responsive element
GmPME30	Glyma.03G216000.1.Wm82.a2.v1	1316	1362	Light responsive element
GmPME30	Glyma.03G216000.1.Wm82.a2.v1	1492	1538	Light responsive element
GmPME30	Glyma.03G216000.1.Wm82.a2.v1	1522	1568	Light responsive element
GmPME30	Glyma.03G216000.1.Wm82.a2.v1	1535	1581	Light responsive element
GmPME30	Glyma.03G216000.1.Wm82.a2.v1	1539	1585	Light responsive element
GmPME30	Glyma.03G216000.1.Wm82.a2.v1	290	336	Auxin responsive element
GmPME30	Glyma.03G216000.1.Wm82.a2.v1	1132	1178	Anaerobic induction element
GmPME30	Glyma.03G216000.1.Wm82.a2.v1	1975	2021	Anaerobic induction element
GmPME30	Glyma.03G216000.1.Wm82.a2.v1	1370	1417	Light responsive element
GmPME30	Glyma.03G216000.1.Wm82.a2.v1	839	888	Light responsive element
GmPME30	Glyma.03G216000.1.Wm82.a2.v1	1899	1945	Low temperature responsive element
GmPME30	Glyma.03G216000.1.Wm82.a2.v1	151	199	Light responsive element
GmPME30	Glyma.03G216000.1.Wm82.a2.v1	1800	1849	Light responsive element
GmPME31	Glyma.03G223400.1.Wm82.a2.v1	138	185	Gibberellin responsive element
GmPME31	Glyma.03G223400.1.Wm82.a2.v1	1096	1145	Light responsive element
GmPME31	Glyma.03G223400.1.Wm82.a2.v1	875	922	Light responsive element
GmPME31	Glyma.03G223400.1.Wm82.a2.v1	34	80	Light responsive element
GmPME31	Glyma.03G223400.1.Wm82.a2.v1	314	360	Low temperature responsive element
GmPME31	Glyma.03G223400.1.Wm82.a2.v1	19	65	Light responsive element
GmPME31	Glyma.03G223400.1.Wm82.a2.v1	1402	1448	Light responsive element
GmPME31	Glyma.03G223400.1.Wm82.a2.v1	20	65	Abscisic acid responsive element
GmPME31	Glyma.03G223400.1.Wm82.a2.v1	35	80	Abscisic acid responsive element
GmPME31	Glyma.03G223400.1.Wm82.a2.v1	1402	1447	Abscisic acid responsive element
GmPME31	Glyma.03G223400.1.Wm82.a2.v1	48	96	Light responsive element
GmPME31	Glyma.03G223400.1.Wm82.a2.v1	1027	1073	Anaerobic induction element
GmPME31	Glyma.03G223400.1.Wm82.a2.v1	1207	1253	Anaerobic induction element
GmPME31	Glyma.03G223400.1.Wm82.a2.v1	1633	1679	Anaerobic induction element
GmPME31	Glyma.03G223400.1.Wm82.a2.v1	1597	1646	Cell cycle regulation element
GmPME31	Glyma.03G223400.1.Wm82.a2.v1	277	323	Light responsive element
GmPME31	Glyma.03G223400.1.Wm82.a2.v1	326	372	Light responsive element
GmPME32	Glyma.03G228400.1.Wm82.a2.v1	905	952	Gibberellin responsive element
GmPME32	Glyma.03G228400.1.Wm82.a2.v1	21	67	Light responsive element
GmPME32	Glyma.03G228400.1.Wm82.a2.v1	176	222	Light responsive element
GmPME32	Glyma.03G228400.1.Wm82.a2.v1	446	492	Light responsive element
GmPME32	Glyma.03G228400.1.Wm82.a2.v1	458	504	Light responsive element
GmPME32	Glyma.03G228400.1.Wm82.a2.v1	547	593	Light responsive element
GmPME32	Glyma.03G228400.1.Wm82.a2.v1	558	604	Light responsive element
GmPME32	Glyma.03G228400.1.Wm82.a2.v1	584	630	Light responsive element
GmPME32	Glyma.03G228400.1.Wm82.a2.v1	595	641	Light responsive element
GmPME32	Glyma.03G228400.1.Wm82.a2.v1	599	645	Light responsive element
GmPME32	Glyma.03G228400.1.Wm82.a2.v1	638	684	Light responsive element
GmPME32	Glyma.03G228400.1.Wm82.a2.v1	738	784	Light responsive element
GmPME32	Glyma.03G228400.1.Wm82.a2.v1	1338	1384	Light responsive element
GmPME32	Glyma.03G228400.1.Wm82.a2.v1	226	275.5	Light responsive element
GmPME32	Glyma.03G228400.1.Wm82.a2.v1	1108	1161	Light responsive element
GmPME32	Glyma.03G228400.1.Wm82.a2.v1	1807	1856	Zein metabolism regulation element
GmPME32	Glyma.03G228400.1.Wm82.a2.v1	1071	1119	Light responsive element
GmPME32	Glyma.03G228400.1.Wm82.a2.v1	861	907	Light responsive element
GmPME32	Glyma.03G228400.1.Wm82.a2.v1	1010	1056	Light responsive element
GmPME32	Glyma.03G228400.1.Wm82.a2.v1	1063	1112	Light responsive element
GmPME32	Glyma.03G228400.1.Wm82.a2.v1	1069	1117	Light responsive element
GmPME32	Glyma.03G228400.1.Wm82.a2.v1	1318	1365	Gibberellin responsive element
GmPME32	Glyma.03G228400.1.Wm82.a2.v1	409	458	Light responsive element
GmPME32	Glyma.03G228400.1.Wm82.a2.v1	329	378	Salicylic acid responsive element
GmPME32	Glyma.03G228400.1.Wm82.a2.v1	478	528	Salicylic acid responsive element
GmPME32	Glyma.03G228400.1.Wm82.a2.v1	613	662	Defense and stress responsive element
GmPME33	Glyma.03G234100.1.Wm82.a2.v1	1933	1978	Abscisic acid responsive element
GmPME33	Glyma.03G234100.1.Wm82.a2.v1	263	309	Light responsive element
GmPME33	Glyma.03G234100.1.Wm82.a2.v1	1518	1564	Light responsive element
GmPME33	Glyma.03G234100.1.Wm82.a2.v1	1465	1513	Zein metabolism regulation element
GmPME33	Glyma.03G234100.1.Wm82.a2.v1	949	1002	Light responsive element
GmPME33	Glyma.03G234100.1.Wm82.a2.v1	1557	1602	MeJA responsive element
GmPME33	Glyma.03G234100.1.Wm82.a2.v1	314	360	Light responsive element
GmPME33	Glyma.03G234100.1.Wm82.a2.v1	427	473	Light responsive element
GmPME33	Glyma.03G234100.1.Wm82.a2.v1	706	752	Light responsive element
GmPME33	Glyma.03G234100.1.Wm82.a2.v1	786	832	Light responsive element
GmPME33	Glyma.03G234100.1.Wm82.a2.v1	960	1006	Light responsive element
GmPME33	Glyma.03G234100.1.Wm82.a2.v1	1058	1104	Light responsive element
GmPME33	Glyma.03G234100.1.Wm82.a2.v1	1596	1642	Light responsive element
GmPME33	Glyma.03G234100.1.Wm82.a2.v1	1605	1651	Light responsive element
GmPME33	Glyma.03G234100.1.Wm82.a2.v1	1557	1602	MeJA responsive element
GmPME33	Glyma.03G234100.1.Wm82.a2.v1	634	680	Anaerobic induction element
GmPME33	Glyma.03G234100.1.Wm82.a2.v1	1239	1286	Light responsive element
GmPME33	Glyma.03G234100.1.Wm82.a2.v1	96	145	Light responsive element
GmPME33	Glyma.03G234100.1.Wm82.a2.v1	1410	1457	Gibberellin responsive element
GmPME33	Glyma.03G234100.1.Wm82.a2.v1	1933	1979	Light responsive element
GmPME34	Glyma.04G119100.1.Wm82.a2.v1	1768	1816	Light responsive element
GmPME34	Glyma.04G119100.1.Wm82.a2.v1	1414	1463	Abscisic acid responsive element
GmPME34	Glyma.04G119100.1.Wm82.a2.v1	1768	1813	Abscisic acid responsive element
GmPME34	Glyma.04G119100.1.Wm82.a2.v1	160	206	Anaerobic induction element
GmPME34	Glyma.04G119100.1.Wm82.a2.v1	1090	1136	Anaerobic induction element
GmPME34	Glyma.04G119100.1.Wm82.a2.v1	1534	1580	Light responsive element
GmPME34	Glyma.04G119100.1.Wm82.a2.v1	786	834	Light responsive element
GmPME34	Glyma.04G119100.1.Wm82.a2.v1	65	112	Light responsive element
GmPME34	Glyma.04G119100.1.Wm82.a2.v1	1676	1726	Light responsive element
GmPME34	Glyma.04G119100.1.Wm82.a2.v1	1951	2000	Light responsive element
GmPME34	Glyma.04G119100.1.Wm82.a2.v1	252	299	Light responsive element
GmPME34	Glyma.04G119100.1.Wm82.a2.v1	802	847	MeJA responsive element
GmPME34	Glyma.04G119100.1.Wm82.a2.v1	1514	1559	MeJA responsive element
GmPME34	Glyma.04G119100.1.Wm82.a2.v1	54	100	Light responsive element
GmPME34	Glyma.04G119100.1.Wm82.a2.v1	350	396	Light responsive element
GmPME34	Glyma.04G119100.1.Wm82.a2.v1	404	450	Light responsive element
GmPME34	Glyma.04G119100.1.Wm82.a2.v1	740	786	Light responsive element
GmPME34	Glyma.04G119100.1.Wm82.a2.v1	1526	1572	Light responsive element
GmPME34	Glyma.04G119100.1.Wm82.a2.v1	1663	1709	Light responsive element
GmPME34	Glyma.04G119100.1.Wm82.a2.v1	802	847	MeJA responsive element
GmPME34	Glyma.04G119100.1.Wm82.a2.v1	1514	1559	MeJA responsive element
GmPME34	Glyma.04G119100.1.Wm82.a2.v1	519	567	Light responsive element
GmPME34	Glyma.04G119100.1.Wm82.a2.v1	1618	1666	Light responsive element
GmPME34	Glyma.04G119100.1.Wm82.a2.v1	1768	1814	Light responsive element
GmPME35	Glyma.04G119200.1.Wm82.a2.v1	803	850	Abscisic acid responsive element
GmPME35	Glyma.04G119200.1.Wm82.a2.v1	948	995	Abscisic acid responsive element
GmPME35	Glyma.04G119200.1.Wm82.a2.v1	1400	1445	Abscisic acid responsive element
GmPME35	Glyma.04G119200.1.Wm82.a2.v1	1737	1786.5	Light responsive element
GmPME35	Glyma.04G119200.1.Wm82.a2.v1	321	367	Anaerobic induction element
GmPME35	Glyma.04G119200.1.Wm82.a2.v1	694	740	Anaerobic induction element
GmPME35	Glyma.04G119200.1.Wm82.a2.v1	842	888	Anaerobic induction element
GmPME35	Glyma.04G119200.1.Wm82.a2.v1	1465	1511	Anaerobic induction element
GmPME35	Glyma.04G119200.1.Wm82.a2.v1	1475	1521	Anaerobic induction element
GmPME35	Glyma.04G119200.1.Wm82.a2.v1	1915	1961	Anaerobic induction element
GmPME35	Glyma.04G119200.1.Wm82.a2.v1	1170	1217	Light responsive element
GmPME35	Glyma.04G119200.1.Wm82.a2.v1	9	54	MeJA responsive element
GmPME35	Glyma.04G119200.1.Wm82.a2.v1	170	215	MeJA responsive element
GmPME35	Glyma.04G119200.1.Wm82.a2.v1	731	776	MeJA responsive element
GmPME35	Glyma.04G119200.1.Wm82.a2.v1	879	924	MeJA responsive element
GmPME35	Glyma.04G119200.1.Wm82.a2.v1	1041	1086	MeJA responsive element
GmPME35	Glyma.04G119200.1.Wm82.a2.v1	1652	1697	MeJA responsive element
GmPME35	Glyma.04G119200.1.Wm82.a2.v1	1703	1750	Light responsive element
GmPME35	Glyma.04G119200.1.Wm82.a2.v1	546	592	Light responsive element
GmPME35	Glyma.04G119200.1.Wm82.a2.v1	741	787	Light responsive element
GmPME35	Glyma.04G119200.1.Wm82.a2.v1	889	935	Light responsive element
GmPME35	Glyma.04G119200.1.Wm82.a2.v1	1036	1082	Light responsive element
GmPME35	Glyma.04G119200.1.Wm82.a2.v1	1293	1339	Light responsive element
GmPME35	Glyma.04G119200.1.Wm82.a2.v1	1723	1769	Meristem expression regulatory element
GmPME35	Glyma.04G119200.1.Wm82.a2.v1	9	54	MeJA responsive element
GmPME35	Glyma.04G119200.1.Wm82.a2.v1	170	215	MeJA responsive element
GmPME35	Glyma.04G119200.1.Wm82.a2.v1	731	776	MeJA responsive element
GmPME35	Glyma.04G119200.1.Wm82.a2.v1	879	924	MeJA responsive element
GmPME35	Glyma.04G119200.1.Wm82.a2.v1	1041	1086	MeJA responsive element
GmPME35	Glyma.04G119200.1.Wm82.a2.v1	1652	1697	MeJA responsive element
GmPME35	Glyma.04G119200.1.Wm82.a2.v1	1242	1289	Gibberellin responsive element
GmPME35	Glyma.04G119200.1.Wm82.a2.v1	1400	1446	Light responsive element
GmPME36	Glyma.04G119300.1.Wm82.a2.v1	1764	1810	Low temperature responsive element
GmPME36	Glyma.04G119300.1.Wm82.a2.v1	1677	1723	Light responsive element
GmPME36	Glyma.04G119300.1.Wm82.a2.v1	85	134	Light responsive element
GmPME36	Glyma.04G119300.1.Wm82.a2.v1	913	959	Light responsive element
GmPME36	Glyma.04G119300.1.Wm82.a2.v1	1828	1877	Salicylic acid responsive element
GmPME36	Glyma.04G119300.1.Wm82.a2.v1	1962	2011	Light responsive element
GmPME36	Glyma.04G119300.1.Wm82.a2.v1	1173	1220	Gibberellin responsive element
GmPME36	Glyma.04G119300.1.Wm82.a2.v1	1051	1099	Light responsive element
GmPME36	Glyma.04G119300.1.Wm82.a2.v1	744	793.5	Light responsive element
GmPME36	Glyma.04G119300.1.Wm82.a2.v1	1715	1761	Light responsive element
GmPME36	Glyma.04G119300.1.Wm82.a2.v1	1705	1750	MeJA responsive element
GmPME36	Glyma.04G119300.1.Wm82.a2.v1	1705	1750	MeJA responsive element
GmPME36	Glyma.04G119300.1.Wm82.a2.v1	95	141	Anaerobic induction element
GmPME36	Glyma.04G119300.1.Wm82.a2.v1	236	282	Anaerobic induction element
GmPME36	Glyma.04G119300.1.Wm82.a2.v1	651	697	Anaerobic induction element
GmPME36	Glyma.04G119300.1.Wm82.a2.v1	912	961	Light responsive element
GmPME36	Glyma.04G119300.1.Wm82.a2.v1	913	958	Abscisic acid responsive element
GmPME36	Glyma.04G119300.1.Wm82.a2.v1	1253	1298	Abscisic acid responsive element
GmPME36	Glyma.04G119300.1.Wm82.a2.v1	1251	1299	Light responsive element
GmPME36	Glyma.04G119300.1.Wm82.a2.v1	1252	1298	Light responsive element
GmPME36	Glyma.04G119300.1.Wm82.a2.v1	1932	1979	Gibberellin responsive element
GmPME36	Glyma.04G119300.1.Wm82.a2.v1	1869	1918	Zein metabolism regulation element
GmPME36	Glyma.04G119300.1.Wm82.a2.v1	1646	1696	Light responsive element
GmPME36	Glyma.04G119300.1.Wm82.a2.v1	803	854	Light responsive element
GmPME36	Glyma.04G119300.1.Wm82.a2.v1	805	853	Light responsive element
GmPME37	Glyma.04G236200.1.Wm82.a2.v1	113	160	Light responsive element
GmPME37	Glyma.04G236200.1.Wm82.a2.v1	155	200	MeJA responsive element
GmPME37	Glyma.04G236200.1.Wm82.a2.v1	1901	1946	MeJA responsive element
GmPME37	Glyma.04G236200.1.Wm82.a2.v1	1425	1475	Light responsive element
GmPME37	Glyma.04G236200.1.Wm82.a2.v1	155	200	MeJA responsive element
GmPME37	Glyma.04G236200.1.Wm82.a2.v1	1901	1946	MeJA responsive element
GmPME37	Glyma.04G236200.1.Wm82.a2.v1	236	284	Light responsive element
GmPME37	Glyma.04G236200.1.Wm82.a2.v1	831	879	Light responsive element
GmPME37	Glyma.04G236200.1.Wm82.a2.v1	1136	1183	Gibberellin responsive element
GmPME37	Glyma.04G236200.1.Wm82.a2.v1	1223	1272	Light responsive element
GmPME37	Glyma.04G236200.1.Wm82.a2.v1	62	108	Light responsive element
GmPME37	Glyma.04G236200.1.Wm82.a2.v1	66	112	Light responsive element
GmPME37	Glyma.04G236200.1.Wm82.a2.v1	651	697	Light responsive element
GmPME37	Glyma.04G236200.1.Wm82.a2.v1	1157	1203	Low temperature responsive element
GmPME37	Glyma.04G236200.1.Wm82.a2.v1	456	503	Abscisic acid responsive element
GmPME37	Glyma.04G236200.1.Wm82.a2.v1	1292	1337	Abscisic acid responsive element
GmPME37	Glyma.04G236200.1.Wm82.a2.v1	1292	1338	Light responsive element
GmPME37	Glyma.04G236200.1.Wm82.a2.v1	321	368	Auxin responsive element
GmPME37	Glyma.04G236200.1.Wm82.a2.v1	233	281	Light responsive element
GmPME38	Glyma.05G190300.1.Wm82.a2.v1	111	157	Light responsive element
GmPME38	Glyma.05G190300.1.Wm82.a2.v1	1168	1214	Light responsive element
GmPME38	Glyma.05G190300.1.Wm82.a2.v1	1644	1690	Light responsive element
GmPME38	Glyma.05G190300.1.Wm82.a2.v1	214	260	Low temperature responsive element
GmPME38	Glyma.05G190300.1.Wm82.a2.v1	1408	1454	Low temperature responsive element
GmPME38	Glyma.05G190300.1.Wm82.a2.v1	76	121	MeJA responsive element
GmPME38	Glyma.05G190300.1.Wm82.a2.v1	1484	1529	MeJA responsive element
GmPME38	Glyma.05G190300.1.Wm82.a2.v1	76	121	MeJA responsive element
GmPME38	Glyma.05G190300.1.Wm82.a2.v1	1484	1529	MeJA responsive element
GmPME38	Glyma.05G190300.1.Wm82.a2.v1	1598	1645	Light responsive element
GmPME38	Glyma.05G190300.1.Wm82.a2.v1	1273	1319	Light responsive element
GmPME38	Glyma.05G190300.1.Wm82.a2.v1	1492	1538	Light responsive element
GmPME38	Glyma.05G190300.1.Wm82.a2.v1	845	893	Seed specific regulation element
GmPME38	Glyma.05G190300.1.Wm82.a2.v1	1777	1823	Anaerobic induction element
GmPME38	Glyma.05G190300.1.Wm82.a2.v1	1840	1886	Anaerobic induction element
GmPME38	Glyma.05G190300.1.Wm82.a2.v1	411	457	Light responsive element
GmPME38	Glyma.05G190300.1.Wm82.a2.v1	1476	1522	Light responsive element
GmPME38	Glyma.05G190300.1.Wm82.a2.v1	1557	1606	Light responsive element
GmPME38	Glyma.05G190300.1.Wm82.a2.v1	1559	1605	Light responsive element
GmPME38	Glyma.05G190300.1.Wm82.a2.v1	1476	1521	Abscisic acid responsive element
GmPME38	Glyma.05G190300.1.Wm82.a2.v1	1559	1604	Abscisic acid responsive element
GmPME39	Glyma.05G190400.1.Wm82.a2.v1	812	858	Auxin responsive element
GmPME39	Glyma.05G190400.1.Wm82.a2.v1	647	693	Light responsive element
GmPME39	Glyma.05G190400.1.Wm82.a2.v1	995	1041	Light responsive element
GmPME39	Glyma.05G190400.1.Wm82.a2.v1	1012	1058	Light responsive element
GmPME39	Glyma.05G190400.1.Wm82.a2.v1	1653	1699	Light responsive element
GmPME39	Glyma.05G190400.1.Wm82.a2.v1	1817	1863	Low temperature responsive element
GmPME39	Glyma.05G190400.1.Wm82.a2.v1	893	943	Light responsive element
GmPME39	Glyma.05G190400.1.Wm82.a2.v1	604	650	Light responsive element
GmPME39	Glyma.05G190400.1.Wm82.a2.v1	843	889	Light responsive element
GmPME39	Glyma.05G190400.1.Wm82.a2.v1	15	63	Light responsive element
GmPME39	Glyma.05G190400.1.Wm82.a2.v1	1463	1511	Seed specific regulation element
GmPME39	Glyma.05G190400.1.Wm82.a2.v1	982	1032	Light responsive element
GmPME39	Glyma.05G190400.1.Wm82.a2.v1	335	381	Anaerobic induction element
GmPME39	Glyma.05G190400.1.Wm82.a2.v1	1285	1331	Anaerobic induction element
GmPME39	Glyma.05G190400.1.Wm82.a2.v1	1597	1643	Light responsive element
GmPME39	Glyma.05G190400.1.Wm82.a2.v1	1490	1535	Abscisic acid responsive element
GmPME39	Glyma.05G190400.1.Wm82.a2.v1	1832	1877	Abscisic acid responsive element
GmPME39	Glyma.05G190400.1.Wm82.a2.v1	1489	1535	Light responsive element
GmPME39	Glyma.05G190400.1.Wm82.a2.v1	1832	1878	Light responsive element
GmPME40	Glyma.05G226000.1.Wm82.a2.v1	1239	1284	Abscisic acid responsive element
GmPME40	Glyma.05G226000.1.Wm82.a2.v1	1239	1285	Light responsive element
GmPME40	Glyma.05G226000.1.Wm82.a2.v1	242	291	Defense and stress responsive element
GmPME40	Glyma.05G226000.1.Wm82.a2.v1	1945	1995	Light responsive element
GmPME40	Glyma.05G226000.1.Wm82.a2.v1	1153	1199	Anaerobic induction element
GmPME40	Glyma.05G226000.1.Wm82.a2.v1	1735	1781	Anaerobic induction element
GmPME40	Glyma.05G226000.1.Wm82.a2.v1	1932	1978	Anaerobic induction element
GmPME40	Glyma.05G226000.1.Wm82.a2.v1	505	552	Light responsive element
GmPME40	Glyma.05G226000.1.Wm82.a2.v1	506	552	Light responsive element
GmPME40	Glyma.05G226000.1.Wm82.a2.v1	594	642	Light responsive element
GmPME40	Glyma.05G226000.1.Wm82.a2.v1	605	653	Light responsive element
GmPME40	Glyma.05G226000.1.Wm82.a2.v1	-4	42	Light responsive element
GmPME40	Glyma.05G226000.1.Wm82.a2.v1	667	713	Light responsive element
GmPME40	Glyma.05G226000.1.Wm82.a2.v1	-10	36	Light responsive element
GmPME40	Glyma.05G226000.1.Wm82.a2.v1	99	144	MeJA responsive element
GmPME40	Glyma.05G226000.1.Wm82.a2.v1	166	211	MeJA responsive element
GmPME40	Glyma.05G226000.1.Wm82.a2.v1	1241	1286	MeJA responsive element
GmPME40	Glyma.05G226000.1.Wm82.a2.v1	1565	1610	MeJA responsive element
GmPME40	Glyma.05G226000.1.Wm82.a2.v1	1947	1996	Light responsive element
GmPME40	Glyma.05G226000.1.Wm82.a2.v1	40	86	Meristem expression regulatory element
GmPME40	Glyma.05G226000.1.Wm82.a2.v1	1093	1139	Meristem expression regulatory element
GmPME40	Glyma.05G226000.1.Wm82.a2.v1	1207	1253	Meristem expression regulatory element
GmPME40	Glyma.05G226000.1.Wm82.a2.v1	1664	1710	Meristem expression regulatory element
GmPME40	Glyma.05G226000.1.Wm82.a2.v1	839	885	Light responsive element
GmPME40	Glyma.05G226000.1.Wm82.a2.v1	1558	1604	Auxin responsive element
GmPME40	Glyma.05G226000.1.Wm82.a2.v1	1736	1785	Light responsive element
GmPME40	Glyma.05G226000.1.Wm82.a2.v1	187	234	Gibberellin responsive element
GmPME40	Glyma.05G226000.1.Wm82.a2.v1	99	144	MeJA responsive element
GmPME40	Glyma.05G226000.1.Wm82.a2.v1	166	211	MeJA responsive element
GmPME40	Glyma.05G226000.1.Wm82.a2.v1	1241	1286	MeJA responsive element
GmPME40	Glyma.05G226000.1.Wm82.a2.v1	1565	1610	MeJA responsive element
GmPME41	Glyma.05G236800.1.Wm82.a2.v1	658	704	Light responsive element
GmPME41	Glyma.05G236800.1.Wm82.a2.v1	1452	1499	Auxin responsive element
GmPME41	Glyma.05G236800.1.Wm82.a2.v1	1729	1777	Seed specific regulation element
GmPME41	Glyma.05G236800.1.Wm82.a2.v1	1505	1554	Light responsive element
GmPME41	Glyma.05G236800.1.Wm82.a2.v1	269	315	Anaerobic induction element
GmPME41	Glyma.05G236800.1.Wm82.a2.v1	956	1004	Light responsive element
GmPME41	Glyma.05G236800.1.Wm82.a2.v1	1156	1202	Light responsive element
GmPME41	Glyma.05G236800.1.Wm82.a2.v1	1317	1363	Light responsive element
GmPME41	Glyma.05G236800.1.Wm82.a2.v1	1505	1555	Light responsive element
GmPME41	Glyma.05G236800.1.Wm82.a2.v1	1507	1553	Light responsive element
GmPME41	Glyma.05G236800.1.Wm82.a2.v1	1541	1589	Light responsive element
GmPME41	Glyma.05G236800.1.Wm82.a2.v1	1542	1588	Light responsive element
GmPME41	Glyma.05G236800.1.Wm82.a2.v1	1565	1611	Light responsive element
GmPME41	Glyma.05G236800.1.Wm82.a2.v1	1718	1764	Light responsive element
GmPME41	Glyma.05G236800.1.Wm82.a2.v1	956	1001	Abscisic acid responsive element
GmPME41	Glyma.05G236800.1.Wm82.a2.v1	1134	1179	Abscisic acid responsive element
GmPME41	Glyma.05G236800.1.Wm82.a2.v1	1157	1202	Abscisic acid responsive element
GmPME41	Glyma.05G236800.1.Wm82.a2.v1	1318	1363	Abscisic acid responsive element
GmPME41	Glyma.05G236800.1.Wm82.a2.v1	1508	1553	Abscisic acid responsive element
GmPME41	Glyma.05G236800.1.Wm82.a2.v1	1543	1588	Abscisic acid responsive element
GmPME41	Glyma.05G236800.1.Wm82.a2.v1	1565	1610	Abscisic acid responsive element
GmPME41	Glyma.05G236800.1.Wm82.a2.v1	1718	1763	Abscisic acid responsive element
GmPME41	Glyma.05G236800.1.Wm82.a2.v1	1567	1612	MeJA responsive element
GmPME41	Glyma.05G236800.1.Wm82.a2.v1	845	896	Light responsive element
GmPME41	Glyma.05G236800.1.Wm82.a2.v1	956	1002	Light responsive element
GmPME41	Glyma.05G236800.1.Wm82.a2.v1	1133	1179	Light responsive element
GmPME41	Glyma.05G236800.1.Wm82.a2.v1	1585	1631	Meristem expression regulatory element
GmPME41	Glyma.05G236800.1.Wm82.a2.v1	530	577	Light responsive element
GmPME41	Glyma.05G236800.1.Wm82.a2.v1	68	117	Zein metabolism regulation element
GmPME41	Glyma.05G236800.1.Wm82.a2.v1	1567	1612	MeJA responsive element
GmPME41	Glyma.05G236800.1.Wm82.a2.v1	391	441	Light responsive element
GmPME42	Glyma.05G236900.1.Wm82.a2.v1	554	603	Light responsive element
GmPME42	Glyma.05G236900.1.Wm82.a2.v1	237	284	Gibberellin responsive element
GmPME42	Glyma.05G236900.1.Wm82.a2.v1	925	973	Light responsive element
GmPME42	Glyma.05G236900.1.Wm82.a2.v1	1019	1067	Light responsive element
GmPME42	Glyma.05G236900.1.Wm82.a2.v1	1114	1162	Light responsive element
GmPME42	Glyma.05G236900.1.Wm82.a2.v1	1440	1485	MeJA responsive element
GmPME42	Glyma.05G236900.1.Wm82.a2.v1	1660	1705	MeJA responsive element
GmPME42	Glyma.05G236900.1.Wm82.a2.v1	1688	1733	MeJA responsive element
GmPME42	Glyma.05G236900.1.Wm82.a2.v1	1410	1456	Auxin responsive element
GmPME42	Glyma.05G236900.1.Wm82.a2.v1	120	169	Circadian control element
GmPME42	Glyma.05G236900.1.Wm82.a2.v1	1078	1124	Light responsive element
GmPME42	Glyma.05G236900.1.Wm82.a2.v1	1653	1699	Light responsive element
GmPME42	Glyma.05G236900.1.Wm82.a2.v1	445	495	Light responsive element
GmPME42	Glyma.05G236900.1.Wm82.a2.v1	1440	1485	MeJA responsive element
GmPME42	Glyma.05G236900.1.Wm82.a2.v1	1660	1705	MeJA responsive element
GmPME42	Glyma.05G236900.1.Wm82.a2.v1	1688	1733	MeJA responsive element
GmPME42	Glyma.05G236900.1.Wm82.a2.v1	840	887	Light responsive element
GmPME42	Glyma.05G236900.1.Wm82.a2.v1	1041	1091	Light responsive element
GmPME42	Glyma.05G236900.1.Wm82.a2.v1	1845	1891	Light responsive element
GmPME42	Glyma.05G236900.1.Wm82.a2.v1	516	562	Anaerobic induction element
GmPME42	Glyma.05G236900.1.Wm82.a2.v1	897	943	Anaerobic induction element
GmPME42	Glyma.05G236900.1.Wm82.a2.v1	1501	1550	Light responsive element
GmPME42	Glyma.05G236900.1.Wm82.a2.v1	1503	1549	Light responsive element
GmPME42	Glyma.05G236900.1.Wm82.a2.v1	1504	1549	Abscisic acid responsive element
GmPME42	Glyma.05G236900.1.Wm82.a2.v1	653	702	Salicylic acid responsive element
GmPME43	Glyma.06G128500.1.Wm82.a2.v1	3	50	Light responsive element
GmPME43	Glyma.06G128500.1.Wm82.a2.v1	1073	1118	MeJA responsive element
GmPME43	Glyma.06G128500.1.Wm82.a2.v1	1894	1939	MeJA responsive element
GmPME43	Glyma.06G128500.1.Wm82.a2.v1	1182	1231	Light responsive element
GmPME43	Glyma.06G128500.1.Wm82.a2.v1	1095	1142	Gibberellin responsive element
GmPME43	Glyma.06G128500.1.Wm82.a2.v1	1073	1118	MeJA responsive element
GmPME43	Glyma.06G128500.1.Wm82.a2.v1	1894	1939	MeJA responsive element
GmPME43	Glyma.06G128500.1.Wm82.a2.v1	1021	1070	Circadian control element
GmPME43	Glyma.06G128500.1.Wm82.a2.v1	1116	1162	Low temperature responsive element
GmPME43	Glyma.06G128500.1.Wm82.a2.v1	189	235	Light responsive element
GmPME43	Glyma.06G128500.1.Wm82.a2.v1	244	290	Light responsive element
GmPME43	Glyma.06G128500.1.Wm82.a2.v1	1346	1392	Light responsive element
GmPME43	Glyma.06G128500.1.Wm82.a2.v1	1381	1427	Light responsive element
GmPME43	Glyma.06G128500.1.Wm82.a2.v1	337	386	Defense and stress responsive element
GmPME43	Glyma.06G128500.1.Wm82.a2.v1	1071	1117	Light responsive element
GmPME43	Glyma.06G128500.1.Wm82.a2.v1	1513	1559	Light responsive element
GmPME43	Glyma.06G128500.1.Wm82.a2.v1	1071	1116	Abscisic acid responsive element
GmPME43	Glyma.06G128500.1.Wm82.a2.v1	1513	1558	Abscisic acid responsive element
GmPME43	Glyma.06G128500.1.Wm82.a2.v1	1173	1222	Salicylic acid responsive element
GmPME43	Glyma.06G128500.1.Wm82.a2.v1	1281	1330	Salicylic acid responsive element
GmPME43	Glyma.06G128500.1.Wm82.a2.v1	685	738	Light responsive element
GmPME44	Glyma.06G152000.1.Wm82.a2.v1	1599	1645	Light responsive element
GmPME44	Glyma.06G152000.1.Wm82.a2.v1	1755	1801	Light responsive element
GmPME44	Glyma.06G152000.1.Wm82.a2.v1	1975	2021	Light responsive element
GmPME44	Glyma.06G152000.1.Wm82.a2.v1	1585	1634	Zein metabolism regulation element
GmPME44	Glyma.06G152000.1.Wm82.a2.v1	183	232	Light responsive element
GmPME44	Glyma.06G152000.1.Wm82.a2.v1	315	361	Light responsive element
GmPME44	Glyma.06G152000.1.Wm82.a2.v1	330	376	Light responsive element
GmPME44	Glyma.06G152000.1.Wm82.a2.v1	1954	2000	Auxin responsive element
GmPME44	Glyma.06G152000.1.Wm82.a2.v1	1125	1172	Gibberellin responsive element
GmPME44	Glyma.06G152000.1.Wm82.a2.v1	1305	1356	Light responsive element
GmPME44	Glyma.06G152000.1.Wm82.a2.v1	1539	1585	Meristem expression regulatory element
GmPME44	Glyma.06G152000.1.Wm82.a2.v1	501	547	Light responsive element
GmPME44	Glyma.06G152000.1.Wm82.a2.v1	640	686	Light responsive element
GmPME44	Glyma.06G152000.1.Wm82.a2.v1	311	360	Defense and stress responsive element
GmPME44	Glyma.06G152000.1.Wm82.a2.v1	1264	1313	Abscisic acid responsive element
GmPME44	Glyma.06G152000.1.Wm82.a2.v1	181	230	Light responsive element
GmPME44	Glyma.06G152000.1.Wm82.a2.v1	731	781	Light responsive element
GmPME44	Glyma.06G152000.1.Wm82.a2.v1	51	97	Anaerobic induction element
GmPME44	Glyma.06G152000.1.Wm82.a2.v1	248	294	Anaerobic induction element
GmPME44	Glyma.06G152000.1.Wm82.a2.v1	803	849	Anaerobic induction element
GmPME44	Glyma.06G152000.1.Wm82.a2.v1	946	992	Light responsive element
GmPME45	Glyma.06G314100.1.Wm82.a2.v1	800	845	Abscisic acid responsive element
GmPME45	Glyma.06G314100.1.Wm82.a2.v1	1383	1428	Abscisic acid responsive element
GmPME45	Glyma.06G314100.1.Wm82.a2.v1	1383	1429	Light responsive element
GmPME45	Glyma.06G314100.1.Wm82.a2.v1	1490	1539	Defense and stress responsive element
GmPME45	Glyma.06G314100.1.Wm82.a2.v1	1840	1887	Light responsive element
GmPME45	Glyma.06G314100.1.Wm82.a2.v1	1051	1099	Light responsive element
GmPME45	Glyma.06G314100.1.Wm82.a2.v1	1166	1212	Anaerobic induction element
GmPME45	Glyma.06G314100.1.Wm82.a2.v1	1260	1308	Auxin responsive element
GmPME45	Glyma.06G314100.1.Wm82.a2.v1	270	317	Light responsive element
GmPME45	Glyma.06G314100.1.Wm82.a2.v1	294	342	Light responsive element
GmPME45	Glyma.06G314100.1.Wm82.a2.v1	1023	1071	Light responsive element
GmPME45	Glyma.06G314100.1.Wm82.a2.v1	1494	1540	Light responsive element
GmPME45	Glyma.06G314100.1.Wm82.a2.v1	1786	1832	Light responsive element
GmPME45	Glyma.06G314100.1.Wm82.a2.v1	51	96	MeJA responsive element
GmPME45	Glyma.06G314100.1.Wm82.a2.v1	1260	1305	MeJA responsive element
GmPME45	Glyma.06G314100.1.Wm82.a2.v1	538	588	Light responsive element
GmPME45	Glyma.06G314100.1.Wm82.a2.v1	1141	1188	Light responsive element
GmPME45	Glyma.06G314100.1.Wm82.a2.v1	1214	1260	Light responsive element
GmPME45	Glyma.06G314100.1.Wm82.a2.v1	1714	1760	Light responsive element
GmPME45	Glyma.06G314100.1.Wm82.a2.v1	845	894	Circadian control element
GmPME45	Glyma.06G314100.1.Wm82.a2.v1	799	845	Light responsive element
GmPME45	Glyma.06G314100.1.Wm82.a2.v1	895	944	Light responsive element
GmPME45	Glyma.06G314100.1.Wm82.a2.v1	51	96	MeJA responsive element
GmPME45	Glyma.06G314100.1.Wm82.a2.v1	1260	1305	MeJA responsive element
GmPME46	Glyma.06G314200.1.Wm82.a2.v1	1691	1739	Auxin responsive element
GmPME46	Glyma.06G314200.1.Wm82.a2.v1	667	713	Anaerobic induction element
GmPME46	Glyma.06G314200.1.Wm82.a2.v1	1390	1436	Anaerobic induction element
GmPME46	Glyma.06G314200.1.Wm82.a2.v1	1368	1417	Light responsive element
GmPME46	Glyma.06G314200.1.Wm82.a2.v1	521	569	Light responsive element
GmPME46	Glyma.06G314200.1.Wm82.a2.v1	1085	1134	Defense and stress responsive element
GmPME46	Glyma.06G314200.1.Wm82.a2.v1	487	536	Salicylic acid responsive element
GmPME46	Glyma.06G314200.1.Wm82.a2.v1	1221	1266	Abscisic acid responsive element
GmPME46	Glyma.06G314200.1.Wm82.a2.v1	1496	1541	Abscisic acid responsive element
GmPME46	Glyma.06G314200.1.Wm82.a2.v1	1786	1833	Gibberellin responsive element
GmPME46	Glyma.06G314200.1.Wm82.a2.v1	1221	1267	Light responsive element
GmPME46	Glyma.06G314200.1.Wm82.a2.v1	1496	1542	Light responsive element
GmPME46	Glyma.06G314200.1.Wm82.a2.v1	119	164	MeJA responsive element
GmPME46	Glyma.06G314200.1.Wm82.a2.v1	122	167	MeJA responsive element
GmPME46	Glyma.06G314200.1.Wm82.a2.v1	600	645	MeJA responsive element
GmPME46	Glyma.06G314200.1.Wm82.a2.v1	953	998	MeJA responsive element
GmPME46	Glyma.06G314200.1.Wm82.a2.v1	1694	1739	MeJA responsive element
GmPME46	Glyma.06G314200.1.Wm82.a2.v1	1770	1819	Light responsive element
GmPME46	Glyma.06G314200.1.Wm82.a2.v1	290	336	Light responsive element
GmPME46	Glyma.06G314200.1.Wm82.a2.v1	594	640	Light responsive element
GmPME46	Glyma.06G314200.1.Wm82.a2.v1	1134	1180	Light responsive element
GmPME46	Glyma.06G314200.1.Wm82.a2.v1	72	119	Light responsive element
GmPME46	Glyma.06G314200.1.Wm82.a2.v1	1967	2014	Light responsive element
GmPME46	Glyma.06G314200.1.Wm82.a2.v1	1691	1740	Zein metabolism regulation element
GmPME46	Glyma.06G314200.1.Wm82.a2.v1	119	164	MeJA responsive element
GmPME46	Glyma.06G314200.1.Wm82.a2.v1	122	167	MeJA responsive element
GmPME46	Glyma.06G314200.1.Wm82.a2.v1	600	645	MeJA responsive element
GmPME46	Glyma.06G314200.1.Wm82.a2.v1	953	998	MeJA responsive element
GmPME46	Glyma.06G314200.1.Wm82.a2.v1	1694	1739	MeJA responsive element
GmPME46	Glyma.06G314200.1.Wm82.a2.v1	538	584	Light responsive element
GmPME47	Glyma.06G319000.1.Wm82.a2.v1	25	71	Anaerobic induction element
GmPME47	Glyma.06G319000.1.Wm82.a2.v1	799	845	Anaerobic induction element
GmPME47	Glyma.06G319000.1.Wm82.a2.v1	1523	1569	Anaerobic induction element
GmPME47	Glyma.06G319000.1.Wm82.a2.v1	1841	1888	Light responsive element
GmPME47	Glyma.06G319000.1.Wm82.a2.v1	1842	1888	Light responsive element
GmPME47	Glyma.06G319000.1.Wm82.a2.v1	1896	1942	Light responsive element
GmPME47	Glyma.06G319000.1.Wm82.a2.v1	1388	1434	Light responsive element
GmPME47	Glyma.06G319000.1.Wm82.a2.v1	1180	1227	Light responsive element
GmPME47	Glyma.06G319000.1.Wm82.a2.v1	324	369	MeJA responsive element
GmPME47	Glyma.06G319000.1.Wm82.a2.v1	453	502	Light responsive element
GmPME47	Glyma.06G319000.1.Wm82.a2.v1	1199	1245	Light responsive element
GmPME47	Glyma.06G319000.1.Wm82.a2.v1	1695	1741	Light responsive element
GmPME47	Glyma.06G319000.1.Wm82.a2.v1	1699	1745	Light responsive element
GmPME47	Glyma.06G319000.1.Wm82.a2.v1	1935	1981	Light responsive element
GmPME47	Glyma.06G319000.1.Wm82.a2.v1	933	982	Light responsive element
GmPME47	Glyma.06G319000.1.Wm82.a2.v1	324	369	MeJA responsive element
GmPME48	Glyma.06G319100.1.Wm82.a2.v1	981	1030	Defense and stress responsive element
GmPME48	Glyma.06G319100.1.Wm82.a2.v1	1223	1272	Defense and stress responsive element
GmPME48	Glyma.06G319100.1.Wm82.a2.v1	88	137	Salicylic acid responsive element
GmPME48	Glyma.06G319100.1.Wm82.a2.v1	1794	1839	Abscisic acid responsive element
GmPME48	Glyma.06G319100.1.Wm82.a2.v1	1585	1631	Light responsive element
GmPME48	Glyma.06G319100.1.Wm82.a2.v1	1794	1842	Light responsive element
GmPME48	Glyma.06G319100.1.Wm82.a2.v1	1022	1068	Anaerobic induction element
GmPME48	Glyma.06G319100.1.Wm82.a2.v1	1495	1541	Anaerobic induction element
GmPME48	Glyma.06G319100.1.Wm82.a2.v1	1871	1917	Anaerobic induction element
GmPME48	Glyma.06G319100.1.Wm82.a2.v1	381	428	Light responsive element
GmPME48	Glyma.06G319100.1.Wm82.a2.v1	965	1012	Light responsive element
GmPME48	Glyma.06G319100.1.Wm82.a2.v1	1532	1577	MeJA responsive element
GmPME48	Glyma.06G319100.1.Wm82.a2.v1	981	1027	Light responsive element
GmPME48	Glyma.06G319100.1.Wm82.a2.v1	1957	2003	Light responsive element
GmPME48	Glyma.06G319100.1.Wm82.a2.v1	1794	1840	Light responsive element
GmPME48	Glyma.06G319100.1.Wm82.a2.v1	1532	1577	MeJA responsive element
GmPME48	Glyma.06G319100.1.Wm82.a2.v1	114	160	Light responsive element
GmPME48	Glyma.06G319100.1.Wm82.a2.v1	216	262	Light responsive element
GmPME48	Glyma.06G319100.1.Wm82.a2.v1	520	566	Light responsive element
GmPME48	Glyma.06G319100.1.Wm82.a2.v1	591	637	Light responsive element
GmPME48	Glyma.06G319100.1.Wm82.a2.v1	686	732	Light responsive element
GmPME48	Glyma.06G319100.1.Wm82.a2.v1	1544	1590	Light responsive element
GmPME48	Glyma.06G319100.1.Wm82.a2.v1	1689	1735	Light responsive element
GmPME48	Glyma.06G319100.1.Wm82.a2.v1	1893	1939	Light responsive element
GmPME49	Glyma.07G024200.1.Wm82.a2.v1	481	530	Light responsive element
GmPME49	Glyma.07G024200.1.Wm82.a2.v1	744	793	Light responsive element
GmPME49	Glyma.07G024200.1.Wm82.a2.v1	293	339	Anaerobic induction element
GmPME49	Glyma.07G024200.1.Wm82.a2.v1	1381	1427	Anaerobic induction element
GmPME49	Glyma.07G024200.1.Wm82.a2.v1	1341	1388	Light responsive element
GmPME49	Glyma.07G024200.1.Wm82.a2.v1	1145	1194	Defense and stress responsive element
GmPME49	Glyma.07G024200.1.Wm82.a2.v1	606	651	Abscisic acid responsive element
GmPME49	Glyma.07G024200.1.Wm82.a2.v1	1552	1597	Abscisic acid responsive element
GmPME49	Glyma.07G024200.1.Wm82.a2.v1	1575	1624	Abscisic acid responsive element
GmPME49	Glyma.07G024200.1.Wm82.a2.v1	1578	1623	Abscisic acid responsive element
GmPME49	Glyma.07G024200.1.Wm82.a2.v1	263	312	Salicylic acid responsive element
GmPME49	Glyma.07G024200.1.Wm82.a2.v1	604	653	Light responsive element
GmPME49	Glyma.07G024200.1.Wm82.a2.v1	605	651	Light responsive element
GmPME49	Glyma.07G024200.1.Wm82.a2.v1	1551	1597	Light responsive element
GmPME49	Glyma.07G024200.1.Wm82.a2.v1	1577	1623	Light responsive element
GmPME49	Glyma.07G024200.1.Wm82.a2.v1	1691	1739	Light responsive element
GmPME49	Glyma.07G024200.1.Wm82.a2.v1	1068	1114	Light responsive element
GmPME49	Glyma.07G024200.1.Wm82.a2.v1	57	103	Light responsive element
GmPME49	Glyma.07G024200.1.Wm82.a2.v1	1145	1191	Light responsive element
GmPME50	Glyma.07G024300.1.Wm82.a2.v1	1085	1131	Light responsive element
GmPME50	Glyma.07G024300.1.Wm82.a2.v1	487	532	MeJA responsive element
GmPME50	Glyma.07G024300.1.Wm82.a2.v1	698	744	Light responsive element
GmPME50	Glyma.07G024300.1.Wm82.a2.v1	1459	1505	Meristem expression regulatory element
GmPME50	Glyma.07G024300.1.Wm82.a2.v1	506	552	Light responsive element
GmPME50	Glyma.07G024300.1.Wm82.a2.v1	545	591	Light responsive element
GmPME50	Glyma.07G024300.1.Wm82.a2.v1	1010	1056	Light responsive element
GmPME50	Glyma.07G024300.1.Wm82.a2.v1	1533	1579	Light responsive element
GmPME50	Glyma.07G024300.1.Wm82.a2.v1	1623	1669	Light responsive element
GmPME50	Glyma.07G024300.1.Wm82.a2.v1	1957	2003	Light responsive element
GmPME50	Glyma.07G024300.1.Wm82.a2.v1	487	532	MeJA responsive element
GmPME50	Glyma.07G024300.1.Wm82.a2.v1	1085	1135	Defense and stress responsive element
GmPME50	Glyma.07G024300.1.Wm82.a2.v1	1281	1328	Light responsive element
GmPME50	Glyma.07G024300.1.Wm82.a2.v1	329	378	Light responsive element
GmPME50	Glyma.07G024300.1.Wm82.a2.v1	86	132	Anaerobic induction element
GmPME50	Glyma.07G024300.1.Wm82.a2.v1	1325	1371	Anaerobic induction element
GmPME50	Glyma.07G024300.1.Wm82.a2.v1	678	727	Light responsive element
GmPME50	Glyma.07G024300.1.Wm82.a2.v1	693	740	Light responsive element
GmPME50	Glyma.07G024300.1.Wm82.a2.v1	694	740	Light responsive element
GmPME51	Glyma.07G024500.1.Wm82.a2.v1	342	391	Wound responsive element
GmPME51	Glyma.07G024500.1.Wm82.a2.v1	1459	1505	Meristem expression regulatory element
GmPME51	Glyma.07G024500.1.Wm82.a2.v1	546	592	Light responsive element
GmPME51	Glyma.07G024500.1.Wm82.a2.v1	1010	1056	Light responsive element
GmPME51	Glyma.07G024500.1.Wm82.a2.v1	1533	1579	Light responsive element
GmPME51	Glyma.07G024500.1.Wm82.a2.v1	1623	1669	Light responsive element
GmPME51	Glyma.07G024500.1.Wm82.a2.v1	1957	2003	Light responsive element
GmPME51	Glyma.07G024500.1.Wm82.a2.v1	31	78	Light responsive element
GmPME51	Glyma.07G024500.1.Wm82.a2.v1	699	745	Light responsive element
GmPME51	Glyma.07G024500.1.Wm82.a2.v1	398	445	Light responsive element
GmPME51	Glyma.07G024500.1.Wm82.a2.v1	1085	1131	Light responsive element
GmPME51	Glyma.07G024500.1.Wm82.a2.v1	1325	1371	Anaerobic induction element
GmPME51	Glyma.07G024500.1.Wm82.a2.v1	679	728	Light responsive element
GmPME51	Glyma.07G024500.1.Wm82.a2.v1	-5	41	Light responsive element
GmPME51	Glyma.07G024500.1.Wm82.a2.v1	34	80	Light responsive element
GmPME51	Glyma.07G024500.1.Wm82.a2.v1	507	554	Light responsive element
GmPME51	Glyma.07G024500.1.Wm82.a2.v1	508	554	Light responsive element
GmPME51	Glyma.07G024500.1.Wm82.a2.v1	694	741	Light responsive element
GmPME51	Glyma.07G024500.1.Wm82.a2.v1	695	741	Light responsive element
GmPME51	Glyma.07G024500.1.Wm82.a2.v1	1281	1328	Light responsive element
GmPME51	Glyma.07G024500.1.Wm82.a2.v1	86	135	Defense and stress responsive element
GmPME51	Glyma.07G024500.1.Wm82.a2.v1	1085	1135	Defense and stress responsive element
GmPME51	Glyma.07G024500.1.Wm82.a2.v1	23	71	Light responsive element
GmPME51	Glyma.07G024500.1.Wm82.a2.v1	1497	1542	Abscisic acid responsive element
GmPME51	Glyma.07G024500.1.Wm82.a2.v1	1496	1542	Light responsive element
GmPME52	Glyma.07G024600.1.Wm82.a2.v1	401	447	Meristem expression regulatory element
GmPME52	Glyma.07G024600.1.Wm82.a2.v1	518	564	Meristem expression regulatory element
GmPME52	Glyma.07G024600.1.Wm82.a2.v1	1061	1107	Light responsive element
GmPME52	Glyma.07G024600.1.Wm82.a2.v1	1695	1740	MeJA responsive element
GmPME52	Glyma.07G024600.1.Wm82.a2.v1	1137	1183	Light responsive element
GmPME52	Glyma.07G024600.1.Wm82.a2.v1	1695	1740	MeJA responsive element
GmPME52	Glyma.07G024600.1.Wm82.a2.v1	1332	1379	Light responsive element
GmPME52	Glyma.07G024600.1.Wm82.a2.v1	285	331	Anaerobic induction element
GmPME52	Glyma.07G024600.1.Wm82.a2.v1	347	393	Anaerobic induction element
GmPME52	Glyma.07G024600.1.Wm82.a2.v1	458	504	Anaerobic induction element
GmPME52	Glyma.07G024600.1.Wm82.a2.v1	509	555	Anaerobic induction element
GmPME52	Glyma.07G024600.1.Wm82.a2.v1	583	629	Anaerobic induction element
GmPME52	Glyma.07G024600.1.Wm82.a2.v1	1376	1422	Anaerobic induction element
GmPME52	Glyma.07G024600.1.Wm82.a2.v1	650	699	Light responsive element
GmPME52	Glyma.07G024600.1.Wm82.a2.v1	1547	1592	Abscisic acid responsive element
GmPME52	Glyma.07G024600.1.Wm82.a2.v1	1570	1619	Abscisic acid responsive element
GmPME52	Glyma.07G024600.1.Wm82.a2.v1	1573	1618	Abscisic acid responsive element
GmPME52	Glyma.07G024600.1.Wm82.a2.v1	428	477	Salicylic acid responsive element
GmPME52	Glyma.07G024600.1.Wm82.a2.v1	1546	1592	Light responsive element
GmPME52	Glyma.07G024600.1.Wm82.a2.v1	1572	1618	Light responsive element
GmPME53	Glyma.07G026600.1.Wm82.a2.v1	45	91	Light responsive element
GmPME53	Glyma.07G026600.1.Wm82.a2.v1	1141	1187	Light responsive element
GmPME53	Glyma.07G026600.1.Wm82.a2.v1	1699	1744	MeJA responsive element
GmPME53	Glyma.07G026600.1.Wm82.a2.v1	1064	1110	Light responsive element
GmPME53	Glyma.07G026600.1.Wm82.a2.v1	590	636	Light responsive element
GmPME53	Glyma.07G026600.1.Wm82.a2.v1	1699	1744	MeJA responsive element
GmPME53	Glyma.07G026600.1.Wm82.a2.v1	590	636	Abscisic acid responsive element
GmPME53	Glyma.07G026600.1.Wm82.a2.v1	591	636	Abscisic acid responsive element
GmPME53	Glyma.07G026600.1.Wm82.a2.v1	1552	1597	Abscisic acid responsive element
GmPME53	Glyma.07G026600.1.Wm82.a2.v1	1575	1624	Abscisic acid responsive element
GmPME53	Glyma.07G026600.1.Wm82.a2.v1	1578	1623	Abscisic acid responsive element
GmPME53	Glyma.07G026600.1.Wm82.a2.v1	251	300	Salicylic acid responsive element
GmPME53	Glyma.07G026600.1.Wm82.a2.v1	589	637	Light responsive element
GmPME53	Glyma.07G026600.1.Wm82.a2.v1	590	636	Light responsive element
GmPME53	Glyma.07G026600.1.Wm82.a2.v1	1551	1597	Light responsive element
GmPME53	Glyma.07G026600.1.Wm82.a2.v1	1577	1623	Light responsive element
GmPME53	Glyma.07G026600.1.Wm82.a2.v1	1141	1190	Defense and stress responsive element
GmPME53	Glyma.07G026600.1.Wm82.a2.v1	1337	1384	Light responsive element
GmPME53	Glyma.07G026600.1.Wm82.a2.v1	469	518	Light responsive element
GmPME53	Glyma.07G026600.1.Wm82.a2.v1	728	777	Light responsive element
GmPME53	Glyma.07G026600.1.Wm82.a2.v1	108	154	Anaerobic induction element
GmPME53	Glyma.07G026600.1.Wm82.a2.v1	281	327	Anaerobic induction element
GmPME53	Glyma.07G026600.1.Wm82.a2.v1	1381	1427	Anaerobic induction element
GmPME53	Glyma.07G026600.1.Wm82.a2.v1	383	430	Light responsive element
GmPME54	Glyma.07G046000.1.Wm82.a2.v1	48	95	Light responsive element
GmPME54	Glyma.07G046000.1.Wm82.a2.v1	49	95	Light responsive element
GmPME54	Glyma.07G046000.1.Wm82.a2.v1	1975	2021	Light responsive element
GmPME54	Glyma.07G046000.1.Wm82.a2.v1	40	89	Light responsive element
GmPME54	Glyma.07G046000.1.Wm82.a2.v1	106	155	Light responsive element
GmPME54	Glyma.07G046000.1.Wm82.a2.v1	948	998	Light responsive element
GmPME54	Glyma.07G046000.1.Wm82.a2.v1	834	880	Light responsive element
GmPME54	Glyma.07G046000.1.Wm82.a2.v1	1009	1055	Light responsive element
GmPME54	Glyma.07G046000.1.Wm82.a2.v1	1210	1256	Light responsive element
GmPME54	Glyma.07G046000.1.Wm82.a2.v1	1367	1413	Light responsive element
GmPME54	Glyma.07G046000.1.Wm82.a2.v1	1380	1426	Light responsive element
GmPME54	Glyma.07G046000.1.Wm82.a2.v1	1408	1454	Light responsive element
GmPME54	Glyma.07G046000.1.Wm82.a2.v1	835	880	Abscisic acid responsive element
GmPME54	Glyma.07G046000.1.Wm82.a2.v1	1009	1054	Abscisic acid responsive element
GmPME54	Glyma.07G046000.1.Wm82.a2.v1	1367	1412	Abscisic acid responsive element
GmPME54	Glyma.07G046000.1.Wm82.a2.v1	1381	1426	Abscisic acid responsive element
GmPME54	Glyma.07G046000.1.Wm82.a2.v1	1408	1454	Abscisic acid responsive element
GmPME54	Glyma.07G046000.1.Wm82.a2.v1	1409	1454	Abscisic acid responsive element
GmPME54	Glyma.07G046000.1.Wm82.a2.v1	23	69	Light responsive element
GmPME54	Glyma.07G046000.1.Wm82.a2.v1	1286	1332	Light responsive element
GmPME54	Glyma.07G046000.1.Wm82.a2.v1	1817	1863	Light responsive element
GmPME54	Glyma.07G046000.1.Wm82.a2.v1	1821	1867	Light responsive element
GmPME54	Glyma.07G046000.1.Wm82.a2.v1	407	453	Low temperature responsive element
GmPME54	Glyma.07G046000.1.Wm82.a2.v1	180	227	Gibberellin responsive element
GmPME54	Glyma.07G046000.1.Wm82.a2.v1	1529	1578	Light responsive element
GmPME54	Glyma.07G046000.1.Wm82.a2.v1	1408	1454	Light responsive element
GmPME54	Glyma.07G046000.1.Wm82.a2.v1	3	49	Light responsive element
GmPME54	Glyma.07G046000.1.Wm82.a2.v1	79	125	Light responsive element
GmPME54	Glyma.07G046000.1.Wm82.a2.v1	1094	1144	Light responsive element
GmPME54	Glyma.07G046000.1.Wm82.a2.v1	680	730	Light responsive element
GmPME54	Glyma.07G046000.1.Wm82.a2.v1	1931	1978	Light responsive element
GmPME55	Glyma.07G125100.1.Wm82.a2.v1	89	135	Light responsive element
GmPME55	Glyma.07G125100.1.Wm82.a2.v1	541	587	Light responsive element
GmPME55	Glyma.07G125100.1.Wm82.a2.v1	369	417	Light responsive element
GmPME55	Glyma.07G125100.1.Wm82.a2.v1	1705	1753	Light responsive element
GmPME55	Glyma.07G125100.1.Wm82.a2.v1	498	543	MeJA responsive element
GmPME55	Glyma.07G125100.1.Wm82.a2.v1	198	244	Light responsive element
GmPME55	Glyma.07G125100.1.Wm82.a2.v1	1630	1676	Light responsive element
GmPME55	Glyma.07G125100.1.Wm82.a2.v1	1855	1901	Light responsive element
GmPME55	Glyma.07G125100.1.Wm82.a2.v1	1024	1070	Low temperature responsive element
GmPME55	Glyma.07G125100.1.Wm82.a2.v1	498	543	MeJA responsive element
GmPME55	Glyma.07G125100.1.Wm82.a2.v1	1014	1061	Gibberellin responsive element
GmPME55	Glyma.07G125100.1.Wm82.a2.v1	1112	1162	Light responsive element
GmPME55	Glyma.07G125100.1.Wm82.a2.v1	1683	1732	Abscisic acid responsive element
GmPME55	Glyma.07G125100.1.Wm82.a2.v1	751	798	Light responsive element
GmPME55	Glyma.07G125100.1.Wm82.a2.v1	752	798	Light responsive element
GmPME55	Glyma.07G125100.1.Wm82.a2.v1	1534	1585	Auxin responsive element
GmPME55	Glyma.07G125100.1.Wm82.a2.v1	1047	1093	Anaerobic induction element
GmPME55	Glyma.07G125100.1.Wm82.a2.v1	1921	1967	Anaerobic induction element
GmPME55	Glyma.07G125100.1.Wm82.a2.v1	931	980	Light responsive element
GmPME56	Glyma.07G173500.1.Wm82.a2.v1	1899	1948	Salicylic acid responsive element
GmPME56	Glyma.07G173500.1.Wm82.a2.v1	44	97	Light responsive element
GmPME56	Glyma.07G173500.1.Wm82.a2.v1	300	353	Light responsive element
GmPME56	Glyma.07G173500.1.Wm82.a2.v1	1758	1807.5	Light responsive element
GmPME56	Glyma.07G173500.1.Wm82.a2.v1	1168	1217	Defense and stress responsive element
GmPME56	Glyma.07G173500.1.Wm82.a2.v1	1952	2001	Defense and stress responsive element
GmPME56	Glyma.07G173500.1.Wm82.a2.v1	507	553	Light responsive element
GmPME56	Glyma.07G173500.1.Wm82.a2.v1	1023	1070	Light responsive element
GmPME56	Glyma.07G173500.1.Wm82.a2.v1	1607	1657	Light responsive element
GmPME56	Glyma.07G173500.1.Wm82.a2.v1	1591	1639	Light responsive element
GmPME56	Glyma.07G173500.1.Wm82.a2.v1	1720	1766	Light responsive element
GmPME56	Glyma.07G173500.1.Wm82.a2.v1	236	287	Light responsive element
GmPME56	Glyma.07G173500.1.Wm82.a2.v1	643	690	Light responsive element
GmPME56	Glyma.07G173500.1.Wm82.a2.v1	769	816	Light responsive element
GmPME56	Glyma.07G173500.1.Wm82.a2.v1	1259	1309	Zein metabolism regulation element
GmPME56	Glyma.07G173500.1.Wm82.a2.v1	544	591	Light responsive element
GmPME56	Glyma.07G173500.1.Wm82.a2.v1	875	922	Light responsive element
GmPME56	Glyma.07G173500.1.Wm82.a2.v1	1319	1365	Light responsive element
GmPME56	Glyma.07G173500.1.Wm82.a2.v1	1345	1391	Light responsive element
GmPME57	Glyma.07G245300.1.Wm82.a2.v1	863	909	Light responsive element
GmPME57	Glyma.07G245300.1.Wm82.a2.v1	1510	1556	Light responsive element
GmPME57	Glyma.07G245300.1.Wm82.a2.v1	1649	1695	Light responsive element
GmPME57	Glyma.07G245300.1.Wm82.a2.v1	1668	1714	Light responsive element
GmPME57	Glyma.07G245300.1.Wm82.a2.v1	1785	1831	Light responsive element
GmPME57	Glyma.07G245300.1.Wm82.a2.v1	1165	1211	Low temperature responsive element
GmPME57	Glyma.07G245300.1.Wm82.a2.v1	1327	1373	Low temperature responsive element
GmPME57	Glyma.07G245300.1.Wm82.a2.v1	1673	1719	Low temperature responsive element
GmPME57	Glyma.07G245300.1.Wm82.a2.v1	288	334	Auxin responsive element
GmPME57	Glyma.07G245300.1.Wm82.a2.v1	529	575	Auxin responsive element
GmPME57	Glyma.07G245300.1.Wm82.a2.v1	617	663	Auxin responsive element
GmPME57	Glyma.07G245300.1.Wm82.a2.v1	1659	1705	Auxin responsive element
GmPME57	Glyma.07G245300.1.Wm82.a2.v1	1443	1491	Light responsive element
GmPME57	Glyma.07G245300.1.Wm82.a2.v1	948	994	Light responsive element
GmPME57	Glyma.07G245300.1.Wm82.a2.v1	378	427	Zein metabolism regulation element
GmPME57	Glyma.07G245300.1.Wm82.a2.v1	1106	1155	Light responsive element
GmPME57	Glyma.07G245300.1.Wm82.a2.v1	1728	1776	Seed specific regulation element
GmPME57	Glyma.07G245300.1.Wm82.a2.v1	485	531	Anaerobic induction element
GmPME57	Glyma.07G245300.1.Wm82.a2.v1	782	828	Anaerobic induction element
GmPME57	Glyma.07G245300.1.Wm82.a2.v1	749	795	Light responsive element
GmPME57	Glyma.07G245300.1.Wm82.a2.v1	1677	1723	Light responsive element
GmPME57	Glyma.07G245300.1.Wm82.a2.v1	996	1045	Salicylic acid responsive element
GmPME57	Glyma.07G245300.1.Wm82.a2.v1	1685	1730	Abscisic acid responsive element
GmPME57	Glyma.07G245300.1.Wm82.a2.v1	1770	1819	Abscisic acid responsive element
GmPME57	Glyma.07G245300.1.Wm82.a2.v1	1772	1817	Abscisic acid responsive element
GmPME57	Glyma.07G245300.1.Wm82.a2.v1	328	375	Gibberellin responsive element
GmPME57	Glyma.07G245300.1.Wm82.a2.v1	1684	1730	Light responsive element
GmPME57	Glyma.07G245300.1.Wm82.a2.v1	1772	1818	Light responsive element
GmPME57	Glyma.07G245300.1.Wm82.a2.v1	1927	1976	Defense and stress responsive element
GmPME58	Glyma.08G033000.2.Wm82.a2.v1	1556	1602	Auxin responsive element
GmPME58	Glyma.08G033000.2.Wm82.a2.v1	1040	1089	Light responsive element
GmPME58	Glyma.08G033000.2.Wm82.a2.v1	1729	1778	Light responsive element
GmPME58	Glyma.08G033000.2.Wm82.a2.v1	1252	1297	MeJA responsive element
GmPME58	Glyma.08G033000.2.Wm82.a2.v1	1563	1608	MeJA responsive element
GmPME58	Glyma.08G033000.2.Wm82.a2.v1	1104	1150	Meristem expression regulatory element
GmPME58	Glyma.08G033000.2.Wm82.a2.v1	1218	1264	Meristem expression regulatory element
GmPME58	Glyma.08G033000.2.Wm82.a2.v1	1662	1708	Meristem expression regulatory element
GmPME58	Glyma.08G033000.2.Wm82.a2.v1	702	748	Light responsive element
GmPME58	Glyma.08G033000.2.Wm82.a2.v1	727	773	Light responsive element
GmPME58	Glyma.08G033000.2.Wm82.a2.v1	1252	1297	MeJA responsive element
GmPME58	Glyma.08G033000.2.Wm82.a2.v1	1563	1608	MeJA responsive element
GmPME58	Glyma.08G033000.2.Wm82.a2.v1	556	604	Light responsive element
GmPME58	Glyma.08G033000.2.Wm82.a2.v1	619	665	Light responsive element
GmPME58	Glyma.08G033000.2.Wm82.a2.v1	263	309	Anaerobic induction element
GmPME58	Glyma.08G033000.2.Wm82.a2.v1	281	327	Anaerobic induction element
GmPME58	Glyma.08G033000.2.Wm82.a2.v1	1164	1210	Anaerobic induction element
GmPME58	Glyma.08G033000.2.Wm82.a2.v1	1728	1774	Anaerobic induction element
GmPME58	Glyma.08G033000.2.Wm82.a2.v1	1929	1975	Anaerobic induction element
GmPME58	Glyma.08G033000.2.Wm82.a2.v1	453	500	Light responsive element
GmPME58	Glyma.08G033000.2.Wm82.a2.v1	454	500	Light responsive element
GmPME58	Glyma.08G033000.2.Wm82.a2.v1	1250	1295	Abscisic acid responsive element
GmPME58	Glyma.08G033000.2.Wm82.a2.v1	1715	1764	Abscisic acid responsive element
GmPME58	Glyma.08G033000.2.Wm82.a2.v1	1250	1296	Light responsive element
GmPME59	Glyma.08G044000.1.Wm82.a2.v1	1718	1766	Seed specific regulation element
GmPME59	Glyma.08G044000.1.Wm82.a2.v1	1416	1465	Light responsive element
GmPME59	Glyma.08G044000.1.Wm82.a2.v1	337	383	Light responsive element
GmPME59	Glyma.08G044000.1.Wm82.a2.v1	736	782	Light responsive element
GmPME59	Glyma.08G044000.1.Wm82.a2.v1	1363	1410	Auxin responsive element
GmPME59	Glyma.08G044000.1.Wm82.a2.v1	273	318	Abscisic acid responsive element
GmPME59	Glyma.08G044000.1.Wm82.a2.v1	874	919	Abscisic acid responsive element
GmPME59	Glyma.08G044000.1.Wm82.a2.v1	1048	1093	Abscisic acid responsive element
GmPME59	Glyma.08G044000.1.Wm82.a2.v1	1071	1116	Abscisic acid responsive element
GmPME59	Glyma.08G044000.1.Wm82.a2.v1	1226	1271	Abscisic acid responsive element
GmPME59	Glyma.08G044000.1.Wm82.a2.v1	1419	1464	Abscisic acid responsive element
GmPME59	Glyma.08G044000.1.Wm82.a2.v1	1454	1499	Abscisic acid responsive element
GmPME59	Glyma.08G044000.1.Wm82.a2.v1	1489	1534	Abscisic acid responsive element
GmPME59	Glyma.08G044000.1.Wm82.a2.v1	273	319	Light responsive element
GmPME59	Glyma.08G044000.1.Wm82.a2.v1	874	922	Light responsive element
GmPME59	Glyma.08G044000.1.Wm82.a2.v1	1225	1271	Light responsive element
GmPME59	Glyma.08G044000.1.Wm82.a2.v1	1416	1466	Light responsive element
GmPME59	Glyma.08G044000.1.Wm82.a2.v1	1418	1464	Light responsive element
GmPME59	Glyma.08G044000.1.Wm82.a2.v1	1452	1500	Light responsive element
GmPME59	Glyma.08G044000.1.Wm82.a2.v1	1453	1499	Light responsive element
GmPME59	Glyma.08G044000.1.Wm82.a2.v1	1487	1535	Light responsive element
GmPME59	Glyma.08G044000.1.Wm82.a2.v1	1488	1534	Light responsive element
GmPME59	Glyma.08G044000.1.Wm82.a2.v1	874	920	Light responsive element
GmPME59	Glyma.08G044000.1.Wm82.a2.v1	1047	1093	Light responsive element
GmPME59	Glyma.08G044000.1.Wm82.a2.v1	1070	1116	Light responsive element
GmPME59	Glyma.08G044000.1.Wm82.a2.v1	275	320	MeJA responsive element
GmPME59	Glyma.08G044000.1.Wm82.a2.v1	1288	1333	MeJA responsive element
GmPME59	Glyma.08G044000.1.Wm82.a2.v1	1715	1760	MeJA responsive element
GmPME59	Glyma.08G044000.1.Wm82.a2.v1	1230	1279	Light responsive element
GmPME59	Glyma.08G044000.1.Wm82.a2.v1	1546	1592	Meristem expression regulatory element
GmPME59	Glyma.08G044000.1.Wm82.a2.v1	15	61	Light responsive element
GmPME59	Glyma.08G044000.1.Wm82.a2.v1	98	144	Light responsive element
GmPME59	Glyma.08G044000.1.Wm82.a2.v1	624	670	Light responsive element
GmPME59	Glyma.08G044000.1.Wm82.a2.v1	1594	1640	Light responsive element
GmPME59	Glyma.08G044000.1.Wm82.a2.v1	143	192	Zein metabolism regulation element
GmPME59	Glyma.08G044000.1.Wm82.a2.v1	1306	1353	Light responsive element
GmPME59	Glyma.08G044000.1.Wm82.a2.v1	275	320	MeJA responsive element
GmPME59	Glyma.08G044000.1.Wm82.a2.v1	1288	1333	MeJA responsive element
GmPME59	Glyma.08G044000.1.Wm82.a2.v1	1715	1760	MeJA responsive element
GmPME59	Glyma.08G044000.1.Wm82.a2.v1	608	655	Light responsive element
GmPME60	Glyma.08G147900.1.Wm82.a2.v1	1889	1936	Light responsive element
GmPME60	Glyma.08G147900.1.Wm82.a2.v1	1890	1936	Light responsive element
GmPME60	Glyma.08G147900.1.Wm82.a2.v1	1250	1297	Light responsive element
GmPME60	Glyma.08G147900.1.Wm82.a2.v1	1185	1230	Abscisic acid responsive element
GmPME60	Glyma.08G147900.1.Wm82.a2.v1	491	537	Light responsive element
GmPME60	Glyma.08G147900.1.Wm82.a2.v1	728	774	Light responsive element
GmPME60	Glyma.08G147900.1.Wm82.a2.v1	1183	1232	Light responsive element
GmPME60	Glyma.08G147900.1.Wm82.a2.v1	1185	1231	Light responsive element
GmPME60	Glyma.08G147900.1.Wm82.a2.v1	617	665	Light responsive element
GmPME60	Glyma.08G147900.1.Wm82.a2.v1	865	913	Light responsive element
GmPME60	Glyma.08G147900.1.Wm82.a2.v1	216	261	MeJA responsive element
GmPME60	Glyma.08G147900.1.Wm82.a2.v1	1447	1492	MeJA responsive element
GmPME60	Glyma.08G147900.1.Wm82.a2.v1	1383	1429	Meristem expression regulatory element
GmPME60	Glyma.08G147900.1.Wm82.a2.v1	1387	1433	Meristem expression regulatory element
GmPME60	Glyma.08G147900.1.Wm82.a2.v1	1472	1518	Meristem expression regulatory element
GmPME60	Glyma.08G147900.1.Wm82.a2.v1	1275	1321	Light responsive element
GmPME60	Glyma.08G147900.1.Wm82.a2.v1	1668	1714	Light responsive element
GmPME60	Glyma.08G147900.1.Wm82.a2.v1	1672	1718	Light responsive element
GmPME60	Glyma.08G147900.1.Wm82.a2.v1	1724	1770	Light responsive element
GmPME60	Glyma.08G147900.1.Wm82.a2.v1	1868	1914	Light responsive element
GmPME60	Glyma.08G147900.1.Wm82.a2.v1	216	261	MeJA responsive element
GmPME60	Glyma.08G147900.1.Wm82.a2.v1	1447	1492	MeJA responsive element
GmPME60	Glyma.08G147900.1.Wm82.a2.v1	1545	1593	Light responsive element
GmPME61	Glyma.09G003800.1.Wm82.a2.v1	1929	1974	Abscisic acid responsive element
GmPME61	Glyma.09G003800.1.Wm82.a2.v1	394	443	Defense and stress responsive element
GmPME61	Glyma.09G003800.1.Wm82.a2.v1	429	477	Light responsive element
GmPME61	Glyma.09G003800.1.Wm82.a2.v1	672	721	Light responsive element
GmPME61	Glyma.09G003800.1.Wm82.a2.v1	883	929	Anaerobic induction element
GmPME61	Glyma.09G003800.1.Wm82.a2.v1	394	440	Light responsive element
GmPME61	Glyma.09G003800.1.Wm82.a2.v1	1082	1130	Light responsive element
GmPME61	Glyma.09G003800.1.Wm82.a2.v1	1397	1445	Zein metabolism regulation element
GmPME61	Glyma.09G003800.1.Wm82.a2.v1	1323	1372	Light responsive element
GmPME61	Glyma.09G003800.1.Wm82.a2.v1	1405	1452	Light responsive element
GmPME61	Glyma.09G003800.1.Wm82.a2.v1	1093	1142	Wound responsive element
GmPME61	Glyma.09G003800.1.Wm82.a2.v1	-7	39	Light responsive element
GmPME61	Glyma.09G003800.1.Wm82.a2.v1	214	260	Light responsive element
GmPME61	Glyma.09G003800.1.Wm82.a2.v1	593	639	Light responsive element
GmPME61	Glyma.09G003800.1.Wm82.a2.v1	618	664	Light responsive element
GmPME61	Glyma.09G003800.1.Wm82.a2.v1	749	795	Light responsive element
GmPME61	Glyma.09G003800.1.Wm82.a2.v1	1042	1088	Light responsive element
GmPME61	Glyma.09G003800.1.Wm82.a2.v1	1238	1284	Light responsive element
GmPME61	Glyma.09G003800.1.Wm82.a2.v1	1310	1356	Light responsive element
GmPME61	Glyma.09G003800.1.Wm82.a2.v1	1460	1506	Light responsive element
GmPME61	Glyma.09G003800.1.Wm82.a2.v1	1736	1782	Light responsive element
GmPME61	Glyma.09G003800.1.Wm82.a2.v1	1920	1966	Light responsive element
GmPME61	Glyma.09G003800.1.Wm82.a2.v1	1028	1077	Circadian control element
GmPME61	Glyma.09G003800.1.Wm82.a2.v1	1929	1975	Light responsive element
GmPME61	Glyma.09G003800.1.Wm82.a2.v1	478	525	Gibberellin responsive element
GmPME61	Glyma.09G003800.1.Wm82.a2.v1	1476	1524	Light responsive element
GmPME62	Glyma.09G035100.1.Wm82.a2.v1	467	516	Light responsive element
GmPME62	Glyma.09G035100.1.Wm82.a2.v1	456	505	Defense and stress responsive element
GmPME62	Glyma.09G035100.1.Wm82.a2.v1	259	305	Light responsive element
GmPME62	Glyma.09G035100.1.Wm82.a2.v1	535	581	Light responsive element
GmPME62	Glyma.09G035100.1.Wm82.a2.v1	1717	1763	Anaerobic induction element
GmPME62	Glyma.09G035100.1.Wm82.a2.v1	322	369	Light responsive element
GmPME62	Glyma.09G035100.1.Wm82.a2.v1	323	369	Light responsive element
GmPME62	Glyma.09G035100.1.Wm82.a2.v1	1327	1376	Salicylic acid responsive element
GmPME62	Glyma.09G035100.1.Wm82.a2.v1	524	569	MeJA responsive element
GmPME62	Glyma.09G035100.1.Wm82.a2.v1	1827	1872	MeJA responsive element
GmPME62	Glyma.09G035100.1.Wm82.a2.v1	1157	1204	Gibberellin responsive element
GmPME62	Glyma.09G035100.1.Wm82.a2.v1	1181	1228	Gibberellin responsive element
GmPME62	Glyma.09G035100.1.Wm82.a2.v1	347	394	Light responsive element
GmPME62	Glyma.09G035100.1.Wm82.a2.v1	238	285	Light responsive element
GmPME62	Glyma.09G035100.1.Wm82.a2.v1	401	448	Light responsive element
GmPME62	Glyma.09G035100.1.Wm82.a2.v1	1210	1257	Light responsive element
GmPME62	Glyma.09G035100.1.Wm82.a2.v1	1282	1329	Light responsive element
GmPME62	Glyma.09G035100.1.Wm82.a2.v1	579	628.5	Light responsive element
GmPME62	Glyma.09G035100.1.Wm82.a2.v1	1435	1481	Light responsive element
GmPME62	Glyma.09G035100.1.Wm82.a2.v1	1301	1351	Light responsive element
GmPME62	Glyma.09G035100.1.Wm82.a2.v1	524	569	MeJA responsive element
GmPME62	Glyma.09G035100.1.Wm82.a2.v1	1827	1872	MeJA responsive element
GmPME62	Glyma.09G035100.1.Wm82.a2.v1	832	878	Low temperature responsive element
GmPME62	Glyma.09G035100.1.Wm82.a2.v1	1244	1292	Light responsive element
GmPME62	Glyma.09G035100.1.Wm82.a2.v1	1607	1655	Light responsive element
GmPME63	Glyma.09G042100.1.Wm82.a2.v1	1576	1622	Anaerobic induction element
GmPME63	Glyma.09G042100.1.Wm82.a2.v1	1267	1315	Seed specific regulation element
GmPME63	Glyma.09G042100.1.Wm82.a2.v1	171	218	Auxin responsive element
GmPME63	Glyma.09G042100.1.Wm82.a2.v1	266	312	Light responsive element
GmPME63	Glyma.09G042100.1.Wm82.a2.v1	1288	1334	Light responsive element
GmPME63	Glyma.09G042100.1.Wm82.a2.v1	1898	1944	Light responsive element
GmPME63	Glyma.09G042100.1.Wm82.a2.v1	22	71	Light responsive element
GmPME63	Glyma.09G042100.1.Wm82.a2.v1	23	69	Light responsive element
GmPME63	Glyma.09G042100.1.Wm82.a2.v1	919	968	Light responsive element
GmPME63	Glyma.09G042100.1.Wm82.a2.v1	922	968	Light responsive element
GmPME63	Glyma.09G042100.1.Wm82.a2.v1	179	225	Light responsive element
GmPME63	Glyma.09G042100.1.Wm82.a2.v1	95	144	Circadian control element
GmPME63	Glyma.09G042100.1.Wm82.a2.v1	1893	1940	Gibberellin responsive element
GmPME63	Glyma.09G042100.1.Wm82.a2.v1	1099	1147	Light responsive element
GmPME63	Glyma.09G042100.1.Wm82.a2.v1	769	816	Light responsive element
GmPME63	Glyma.09G042100.1.Wm82.a2.v1	1526	1571	MeJA responsive element
GmPME63	Glyma.09G042100.1.Wm82.a2.v1	134	181	Light responsive element
GmPME63	Glyma.09G042100.1.Wm82.a2.v1	1917	1966	Light responsive element
GmPME63	Glyma.09G042100.1.Wm82.a2.v1	1593	1642	Defense and stress responsive element
GmPME63	Glyma.09G042100.1.Wm82.a2.v1	24	69	Abscisic acid responsive element
GmPME63	Glyma.09G042100.1.Wm82.a2.v1	67	114	Abscisic acid responsive element
GmPME63	Glyma.09G042100.1.Wm82.a2.v1	180	225	Abscisic acid responsive element
GmPME63	Glyma.09G042100.1.Wm82.a2.v1	922	967	Abscisic acid responsive element
GmPME63	Glyma.09G042100.1.Wm82.a2.v1	1930	1979	Salicylic acid responsive element
GmPME63	Glyma.09G042100.1.Wm82.a2.v1	335	388	Light responsive element
GmPME63	Glyma.09G042100.1.Wm82.a2.v1	939	986	Gibberellin responsive element
GmPME63	Glyma.09G042100.1.Wm82.a2.v1	1526	1571	MeJA responsive element
GmPME63	Glyma.09G042100.1.Wm82.a2.v1	484	530	Light responsive element
GmPME63	Glyma.09G042100.1.Wm82.a2.v1	1107	1153	Light responsive element
GmPME63	Glyma.09G042100.1.Wm82.a2.v1	1233	1279	Light responsive element
GmPME63	Glyma.09G042100.1.Wm82.a2.v1	1485	1531	Light responsive element
GmPME63	Glyma.09G042100.1.Wm82.a2.v1	843	889	Light responsive element
GmPME64	Glyma.09G042200.1.Wm82.a2.v1	98	147	Light responsive element
GmPME64	Glyma.09G042200.1.Wm82.a2.v1	960	1010	Light responsive element
GmPME64	Glyma.09G042200.1.Wm82.a2.v1	245	291	Anaerobic induction element
GmPME64	Glyma.09G042200.1.Wm82.a2.v1	1609	1655	Anaerobic induction element
GmPME64	Glyma.09G042200.1.Wm82.a2.v1	1836	1882	Anaerobic induction element
GmPME64	Glyma.09G042200.1.Wm82.a2.v1	1667	1713	Light responsive element
GmPME64	Glyma.09G042200.1.Wm82.a2.v1	1829	1875	Light responsive element
GmPME64	Glyma.09G042200.1.Wm82.a2.v1	1937	1983	Light responsive element
GmPME64	Glyma.09G042200.1.Wm82.a2.v1	1455	1503	Light responsive element
GmPME64	Glyma.09G042200.1.Wm82.a2.v1	117	166	Defense and stress responsive element
GmPME64	Glyma.09G042200.1.Wm82.a2.v1	1854	1903	Defense and stress responsive element
GmPME64	Glyma.09G042200.1.Wm82.a2.v1	1423	1470	Gibberellin responsive element
GmPME64	Glyma.09G042200.1.Wm82.a2.v1	1601	1646	Abscisic acid responsive element
GmPME64	Glyma.09G042200.1.Wm82.a2.v1	1601	1647	Light responsive element
GmPME64	Glyma.09G042200.1.Wm82.a2.v1	1603	1648	MeJA responsive element
GmPME64	Glyma.09G042200.1.Wm82.a2.v1	1063	1109	Light responsive element
GmPME64	Glyma.09G042200.1.Wm82.a2.v1	1220	1266	Light responsive element
GmPME64	Glyma.09G042200.1.Wm82.a2.v1	1720	1766	Light responsive element
GmPME64	Glyma.09G042200.1.Wm82.a2.v1	1724	1770	Light responsive element
GmPME64	Glyma.09G042200.1.Wm82.a2.v1	1750	1796	Light responsive element
GmPME64	Glyma.09G042200.1.Wm82.a2.v1	1603	1648	MeJA responsive element
GmPME64	Glyma.09G042200.1.Wm82.a2.v1	121	167	Light responsive element
GmPME64	Glyma.09G042200.1.Wm82.a2.v1	675	721	Light responsive element
GmPME65	Glyma.09G076000.1.Wm82.a2.v1	491	536	MeJA responsive element
GmPME65	Glyma.09G076000.1.Wm82.a2.v1	1789	1834	MeJA responsive element
GmPME65	Glyma.09G076000.1.Wm82.a2.v1	196	246	Defense and stress responsive element
GmPME65	Glyma.09G076000.1.Wm82.a2.v1	59	104	Abscisic acid responsive element
GmPME65	Glyma.09G076000.1.Wm82.a2.v1	1787	1832	Abscisic acid responsive element
GmPME65	Glyma.09G076000.1.Wm82.a2.v1	386	432	Light responsive element
GmPME65	Glyma.09G076000.1.Wm82.a2.v1	565	611	Light responsive element
GmPME65	Glyma.09G076000.1.Wm82.a2.v1	569	615	Light responsive element
GmPME65	Glyma.09G076000.1.Wm82.a2.v1	816	862	Light responsive element
GmPME65	Glyma.09G076000.1.Wm82.a2.v1	1076	1122	Light responsive element
GmPME65	Glyma.09G076000.1.Wm82.a2.v1	1115	1161	Light responsive element
GmPME65	Glyma.09G076000.1.Wm82.a2.v1	1464	1510	Light responsive element
GmPME65	Glyma.09G076000.1.Wm82.a2.v1	1476	1522	Light responsive element
GmPME65	Glyma.09G076000.1.Wm82.a2.v1	911	957	Anaerobic induction element
GmPME65	Glyma.09G076000.1.Wm82.a2.v1	109	155	Meristem expression regulatory element
GmPME65	Glyma.09G076000.1.Wm82.a2.v1	491	536	MeJA responsive element
GmPME65	Glyma.09G076000.1.Wm82.a2.v1	1789	1834	MeJA responsive element
GmPME65	Glyma.09G076000.1.Wm82.a2.v1	1244	1292	Light responsive element
GmPME65	Glyma.09G076000.1.Wm82.a2.v1	1069	1118	Light responsive element
GmPME65	Glyma.09G076000.1.Wm82.a2.v1	1361	1407	Light responsive element
GmPME65	Glyma.09G076000.1.Wm82.a2.v1	155	204	Wound responsive element
GmPME65	Glyma.09G076000.1.Wm82.a2.v1	483	532	Light responsive element
GmPME65	Glyma.09G076000.1.Wm82.a2.v1	426	473	Light responsive element
GmPME65	Glyma.09G076000.1.Wm82.a2.v1	1787	1833	Light responsive element
GmPME65	Glyma.09G076000.1.Wm82.a2.v1	624	672	Light responsive element
GmPME65	Glyma.09G076000.1.Wm82.a2.v1	-14	34	Light responsive element
GmPME65	Glyma.09G076000.1.Wm82.a2.v1	59	105	Light responsive element
GmPME66	Glyma.09G076100.1.Wm82.a2.v1	248	297	Circadian control element
GmPME66	Glyma.09G076100.1.Wm82.a2.v1	1681	1727	Anaerobic induction element
GmPME66	Glyma.09G076100.1.Wm82.a2.v1	1496	1542	Abscisic acid responsive element
GmPME66	Glyma.09G076100.1.Wm82.a2.v1	1497	1542	Abscisic acid responsive element
GmPME66	Glyma.09G076100.1.Wm82.a2.v1	1912	1957	Abscisic acid responsive element
GmPME66	Glyma.09G076100.1.Wm82.a2.v1	1919	1965	Abscisic acid responsive element
GmPME66	Glyma.09G076100.1.Wm82.a2.v1	1920	1965	Abscisic acid responsive element
GmPME66	Glyma.09G076100.1.Wm82.a2.v1	783	829	Light responsive element
GmPME66	Glyma.09G076100.1.Wm82.a2.v1	1191	1237	Light responsive element
GmPME66	Glyma.09G076100.1.Wm82.a2.v1	1429	1475	Light responsive element
GmPME66	Glyma.09G076100.1.Wm82.a2.v1	1090	1139	Light responsive element
GmPME66	Glyma.09G076100.1.Wm82.a2.v1	1819	1864	MeJA responsive element
GmPME66	Glyma.09G076100.1.Wm82.a2.v1	1914	1959	MeJA responsive element
GmPME66	Glyma.09G076100.1.Wm82.a2.v1	1515	1563	Light responsive element
GmPME66	Glyma.09G076100.1.Wm82.a2.v1	234	283	Salicylic acid responsive element
GmPME66	Glyma.09G076100.1.Wm82.a2.v1	1388	1437	Salicylic acid responsive element
GmPME66	Glyma.09G076100.1.Wm82.a2.v1	1267	1316	Light responsive element
GmPME66	Glyma.09G076100.1.Wm82.a2.v1	1496	1542	Light responsive element
GmPME66	Glyma.09G076100.1.Wm82.a2.v1	1912	1958	Light responsive element
GmPME66	Glyma.09G076100.1.Wm82.a2.v1	1919	1965	Light responsive element
GmPME66	Glyma.09G076100.1.Wm82.a2.v1	1604	1653	Light responsive element
GmPME66	Glyma.09G076100.1.Wm82.a2.v1	1606	1656	Light responsive element
GmPME66	Glyma.09G076100.1.Wm82.a2.v1	1496	1542	Light responsive element
GmPME66	Glyma.09G076100.1.Wm82.a2.v1	1919	1965	Light responsive element
GmPME66	Glyma.09G076100.1.Wm82.a2.v1	523	570	Light responsive element
GmPME66	Glyma.09G076100.1.Wm82.a2.v1	1011	1059	Light responsive element
GmPME66	Glyma.09G076100.1.Wm82.a2.v1	1819	1864	MeJA responsive element
GmPME66	Glyma.09G076100.1.Wm82.a2.v1	1914	1959	MeJA responsive element
GmPME66	Glyma.09G076100.1.Wm82.a2.v1	220	266	Light responsive element
GmPME67	Glyma.09G076200.1.Wm82.a2.v1	1363	1413	Light responsive element
GmPME67	Glyma.09G076200.1.Wm82.a2.v1	1231	1279	Light responsive element
GmPME67	Glyma.09G076200.1.Wm82.a2.v1	78	124	Light responsive element
GmPME67	Glyma.09G076200.1.Wm82.a2.v1	180	226	Light responsive element
GmPME67	Glyma.09G076200.1.Wm82.a2.v1	1859	1906	Light responsive element
GmPME67	Glyma.09G076200.1.Wm82.a2.v1	1002	1049	Light responsive element
GmPME67	Glyma.09G076200.1.Wm82.a2.v1	994	1042	Light responsive element
GmPME67	Glyma.09G076200.1.Wm82.a2.v1	1750	1798	Light responsive element
GmPME67	Glyma.09G076200.1.Wm82.a2.v1	167	216	Zein metabolism regulation element
GmPME67	Glyma.09G076200.1.Wm82.a2.v1	438	486	Zein metabolism regulation element
GmPME67	Glyma.09G076200.1.Wm82.a2.v1	615	662	Gibberellin responsive element
GmPME67	Glyma.09G076200.1.Wm82.a2.v1	792	839	Gibberellin responsive element
GmPME67	Glyma.09G076200.1.Wm82.a2.v1	1271	1317	Light responsive element
GmPME67	Glyma.09G076200.1.Wm82.a2.v1	1422	1468	Light responsive element
GmPME67	Glyma.09G076200.1.Wm82.a2.v1	180	225	Abscisic acid responsive element
GmPME67	Glyma.09G076200.1.Wm82.a2.v1	1302	1349	Gibberellin responsive element
GmPME67	Glyma.09G076200.1.Wm82.a2.v1	1461	1507	Light responsive element
GmPME67	Glyma.09G076200.1.Wm82.a2.v1	279	326	Gibberellin responsive element
GmPME67	Glyma.09G076200.1.Wm82.a2.v1	1828	1877	Light responsive element
GmPME67	Glyma.09G076200.1.Wm82.a2.v1	897	946	Salicylic acid responsive element
GmPME67	Glyma.09G076200.1.Wm82.a2.v1	1468	1517	Salicylic acid responsive element
GmPME68	Glyma.09G076600.1.Wm82.a2.v1	174	219	MeJA responsive element
GmPME68	Glyma.09G076600.1.Wm82.a2.v1	1617	1670	Light responsive element
GmPME68	Glyma.09G076600.1.Wm82.a2.v1	99	144	Abscisic acid responsive element
GmPME68	Glyma.09G076600.1.Wm82.a2.v1	466	511	Abscisic acid responsive element
GmPME68	Glyma.09G076600.1.Wm82.a2.v1	1847	1892	Abscisic acid responsive element
GmPME68	Glyma.09G076600.1.Wm82.a2.v1	1952	1997	Abscisic acid responsive element
GmPME68	Glyma.09G076600.1.Wm82.a2.v1	1928	1974	Light responsive element
GmPME68	Glyma.09G076600.1.Wm82.a2.v1	88	137	Light responsive element
GmPME68	Glyma.09G076600.1.Wm82.a2.v1	99	145	Light responsive element
GmPME68	Glyma.09G076600.1.Wm82.a2.v1	465	511	Light responsive element
GmPME68	Glyma.09G076600.1.Wm82.a2.v1	1952	1998	Light responsive element
GmPME68	Glyma.09G076600.1.Wm82.a2.v1	37	83	Meristem expression regulatory element
GmPME68	Glyma.09G076600.1.Wm82.a2.v1	989	1035	Meristem expression regulatory element
GmPME68	Glyma.09G076600.1.Wm82.a2.v1	1357	1406	Circadian control element
GmPME68	Glyma.09G076600.1.Wm82.a2.v1	814	860	Anaerobic induction element
GmPME68	Glyma.09G076600.1.Wm82.a2.v1	999	1045	Anaerobic induction element
GmPME68	Glyma.09G076600.1.Wm82.a2.v1	1273	1319	Anaerobic induction element
GmPME68	Glyma.09G076600.1.Wm82.a2.v1	1353	1399	Anaerobic induction element
GmPME68	Glyma.09G076600.1.Wm82.a2.v1	184	230	Light responsive element
GmPME68	Glyma.09G076600.1.Wm82.a2.v1	1416	1462	Light responsive element
GmPME68	Glyma.09G076600.1.Wm82.a2.v1	1922	1971	Defense and stress responsive element
GmPME68	Glyma.09G076600.1.Wm82.a2.v1	618	664	Light responsive element
GmPME68	Glyma.09G076600.1.Wm82.a2.v1	571	619	Light responsive element
GmPME68	Glyma.09G076600.1.Wm82.a2.v1	174	219	MeJA responsive element
GmPME68	Glyma.09G076600.1.Wm82.a2.v1	86	135	Light responsive element
GmPME68	Glyma.09G076600.1.Wm82.a2.v1	670	717	Light responsive element
GmPME68	Glyma.09G076600.1.Wm82.a2.v1	1847	1893	Light responsive element
GmPME68	Glyma.09G076600.1.Wm82.a2.v1	66	113	Light responsive element
GmPME68	Glyma.09G076600.1.Wm82.a2.v1	1192	1240	Light responsive element
GmPME69	Glyma.09G077100.1.Wm82.a2.v1	150	196	Light responsive element
GmPME69	Glyma.09G077100.1.Wm82.a2.v1	624	670	Light responsive element
GmPME69	Glyma.09G077100.1.Wm82.a2.v1	1292	1338	Light responsive element
GmPME69	Glyma.09G077100.1.Wm82.a2.v1	347	392	MeJA responsive element
GmPME69	Glyma.09G077100.1.Wm82.a2.v1	140	186	Light responsive element
GmPME69	Glyma.09G077100.1.Wm82.a2.v1	168	214	Light responsive element
GmPME69	Glyma.09G077100.1.Wm82.a2.v1	214	263	Circadian control element
GmPME69	Glyma.09G077100.1.Wm82.a2.v1	1650	1696	Light responsive element
GmPME69	Glyma.09G077100.1.Wm82.a2.v1	604	651	Light responsive element
GmPME69	Glyma.09G077100.1.Wm82.a2.v1	1616	1665	Light responsive element
GmPME69	Glyma.09G077100.1.Wm82.a2.v1	347	392	MeJA responsive element
GmPME69	Glyma.09G077100.1.Wm82.a2.v1	601	648	Light responsive element
GmPME69	Glyma.09G077100.1.Wm82.a2.v1	480	526	Light responsive element
GmPME69	Glyma.09G077100.1.Wm82.a2.v1	743	789	Light responsive element
GmPME69	Glyma.09G077100.1.Wm82.a2.v1	51	98	Abscisic acid responsive element
GmPME69	Glyma.09G077100.1.Wm82.a2.v1	141	186	Abscisic acid responsive element
GmPME69	Glyma.09G077100.1.Wm82.a2.v1	169	214	Abscisic acid responsive element
GmPME69	Glyma.09G077100.1.Wm82.a2.v1	481	526	Abscisic acid responsive element
GmPME69	Glyma.09G077100.1.Wm82.a2.v1	744	789	Abscisic acid responsive element
GmPME69	Glyma.09G077100.1.Wm82.a2.v1	434	483	Salicylic acid responsive element
GmPME69	Glyma.09G077100.1.Wm82.a2.v1	1587	1636	Defense and stress responsive element
GmPME70	Glyma.09G232100.1.Wm82.a2.v1	1090	1136	Light responsive element
GmPME70	Glyma.09G232100.1.Wm82.a2.v1	1135	1181	Light responsive element
GmPME70	Glyma.09G232100.1.Wm82.a2.v1	1750	1796	Light responsive element
GmPME70	Glyma.09G232100.1.Wm82.a2.v1	1785	1831	Light responsive element
GmPME70	Glyma.09G232100.1.Wm82.a2.v1	22	68	Light responsive element
GmPME70	Glyma.09G232100.1.Wm82.a2.v1	1750	1796	Light responsive element
GmPME70	Glyma.09G232100.1.Wm82.a2.v1	1785	1831	Light responsive element
GmPME70	Glyma.09G232100.1.Wm82.a2.v1	192	239	Light responsive element
GmPME70	Glyma.09G232100.1.Wm82.a2.v1	36	85	Light responsive element
GmPME70	Glyma.09G232100.1.Wm82.a2.v1	555	604	Light responsive element
GmPME70	Glyma.09G232100.1.Wm82.a2.v1	1949	1995	Low temperature responsive element
GmPME70	Glyma.09G232100.1.Wm82.a2.v1	516	565	Zein metabolism regulation element
GmPME70	Glyma.09G232100.1.Wm82.a2.v1	987	1033	Light responsive element
GmPME70	Glyma.09G232100.1.Wm82.a2.v1	1458	1504	Light responsive element
GmPME70	Glyma.09G232100.1.Wm82.a2.v1	1611	1657	Light responsive element
GmPME70	Glyma.09G232100.1.Wm82.a2.v1	281	327	Light responsive element
GmPME70	Glyma.09G232100.1.Wm82.a2.v1	283	329	Light responsive element
GmPME70	Glyma.09G232100.1.Wm82.a2.v1	252	298	Anaerobic induction element
GmPME70	Glyma.09G232100.1.Wm82.a2.v1	1120	1167	Gibberellin responsive element
GmPME70	Glyma.09G232100.1.Wm82.a2.v1	1778	1824	Light responsive element
GmPME70	Glyma.09G232100.1.Wm82.a2.v1	22	67	Abscisic acid responsive element
GmPME70	Glyma.09G232100.1.Wm82.a2.v1	1091	1136	Abscisic acid responsive element
GmPME70	Glyma.09G232100.1.Wm82.a2.v1	1136	1181	Abscisic acid responsive element
GmPME70	Glyma.09G232100.1.Wm82.a2.v1	1750	1796	Abscisic acid responsive element
GmPME70	Glyma.09G232100.1.Wm82.a2.v1	1751	1796	Abscisic acid responsive element
GmPME70	Glyma.09G232100.1.Wm82.a2.v1	1785	1831	Abscisic acid responsive element
GmPME70	Glyma.09G232100.1.Wm82.a2.v1	1786	1831	Abscisic acid responsive element
GmPME70	Glyma.09G232100.1.Wm82.a2.v1	1406	1454	Light responsive element
GmPME70	Glyma.09G232100.1.Wm82.a2.v1	1169	1218	Salicylic acid responsive element
GmPME71	Glyma.09G234800.2.Wm82.a2.v1	1303	1352	Light responsive element
GmPME71	Glyma.09G234800.2.Wm82.a2.v1	1598	1644	Light responsive element
GmPME71	Glyma.09G234800.2.Wm82.a2.v1	505	551	Anaerobic induction element
GmPME71	Glyma.09G234800.2.Wm82.a2.v1	1346	1392	Anaerobic induction element
GmPME71	Glyma.09G234800.2.Wm82.a2.v1	141	192	Salicylic acid responsive element
GmPME71	Glyma.09G234800.2.Wm82.a2.v1	868	914	Light responsive element
GmPME71	Glyma.09G234800.2.Wm82.a2.v1	1538	1584	Light responsive element
GmPME71	Glyma.09G234800.2.Wm82.a2.v1	542	587	MeJA responsive element
GmPME71	Glyma.09G234800.2.Wm82.a2.v1	1898	1943	MeJA responsive element
GmPME71	Glyma.09G234800.2.Wm82.a2.v1	1672	1718	Light responsive element
GmPME71	Glyma.09G234800.2.Wm82.a2.v1	1204	1250	Light responsive element
GmPME71	Glyma.09G234800.2.Wm82.a2.v1	983	1032	Zein metabolism regulation element
GmPME71	Glyma.09G234800.2.Wm82.a2.v1	1221	1270	Zein metabolism regulation element
GmPME71	Glyma.09G234800.2.Wm82.a2.v1	542	587	MeJA responsive element
GmPME71	Glyma.09G234800.2.Wm82.a2.v1	1898	1943	MeJA responsive element
GmPME71	Glyma.09G234800.2.Wm82.a2.v1	1151	1197	Light responsive element
GmPME72	Glyma.10G009000.1.Wm82.a2.v1	449	495	Auxin responsive element
GmPME72	Glyma.10G009000.1.Wm82.a2.v1	1893	1938	MeJA responsive element
GmPME72	Glyma.10G009000.1.Wm82.a2.v1	1488	1537	Light responsive element
GmPME72	Glyma.10G009000.1.Wm82.a2.v1	391	437	Light responsive element
GmPME72	Glyma.10G009000.1.Wm82.a2.v1	1293	1339	Light responsive element
GmPME72	Glyma.10G009000.1.Wm82.a2.v1	1046	1092	Light responsive element
GmPME72	Glyma.10G009000.1.Wm82.a2.v1	1483	1529	Light responsive element
GmPME72	Glyma.10G009000.1.Wm82.a2.v1	1641	1687	Light responsive element
GmPME72	Glyma.10G009000.1.Wm82.a2.v1	304	349	Abscisic acid responsive element
GmPME72	Glyma.10G009000.1.Wm82.a2.v1	1384	1429	Abscisic acid responsive element
GmPME72	Glyma.10G009000.1.Wm82.a2.v1	523	569	Anaerobic induction element
GmPME72	Glyma.10G009000.1.Wm82.a2.v1	1104	1150	Anaerobic induction element
GmPME72	Glyma.10G009000.1.Wm82.a2.v1	896	945	Circadian control element
GmPME72	Glyma.10G009000.1.Wm82.a2.v1	281	330	Defense and stress responsive element
GmPME72	Glyma.10G009000.1.Wm82.a2.v1	1445	1493	Zein metabolism regulation element
GmPME72	Glyma.10G009000.1.Wm82.a2.v1	1628	1674	Light responsive element
GmPME72	Glyma.10G009000.1.Wm82.a2.v1	1893	1938	MeJA responsive element
GmPME72	Glyma.10G009000.1.Wm82.a2.v1	304	350	Light responsive element
GmPME72	Glyma.10G009000.1.Wm82.a2.v1	1383	1429	Light responsive element
GmPME72	Glyma.10G009000.1.Wm82.a2.v1	401	452	Auxin responsive element
GmPME72	Glyma.10G009000.1.Wm82.a2.v1	1468	1518	Light responsive element
GmPME73	Glyma.10G010500.1.Wm82.a2.v1	44	92	Light responsive element
GmPME73	Glyma.10G010500.1.Wm82.a2.v1	120	168	Light responsive element
GmPME73	Glyma.10G010500.1.Wm82.a2.v1	562	608	Light responsive element
GmPME73	Glyma.10G010500.1.Wm82.a2.v1	1701	1747	Light responsive element
GmPME73	Glyma.10G010500.1.Wm82.a2.v1	1752	1798	Light responsive element
GmPME73	Glyma.10G010500.1.Wm82.a2.v1	10	58	Light responsive element
GmPME73	Glyma.10G010500.1.Wm82.a2.v1	1173	1219	Light responsive element
GmPME73	Glyma.10G010500.1.Wm82.a2.v1	1701	1747	Light responsive element
GmPME73	Glyma.10G010500.1.Wm82.a2.v1	14	60	Light responsive element
GmPME73	Glyma.10G010500.1.Wm82.a2.v1	1372	1420	Light responsive element
GmPME73	Glyma.10G010500.1.Wm82.a2.v1	893	938	MeJA responsive element
GmPME73	Glyma.10G010500.1.Wm82.a2.v1	1889	1943	Light responsive element
GmPME73	Glyma.10G010500.1.Wm82.a2.v1	14	63	Defense and stress responsive element
GmPME73	Glyma.10G010500.1.Wm82.a2.v1	1525	1572	Gibberellin responsive element
GmPME73	Glyma.10G010500.1.Wm82.a2.v1	945	991	Light responsive element
GmPME73	Glyma.10G010500.1.Wm82.a2.v1	1200	1246	Light responsive element
GmPME73	Glyma.10G010500.1.Wm82.a2.v1	563	608	Abscisic acid responsive element
GmPME73	Glyma.10G010500.1.Wm82.a2.v1	1701	1747	Abscisic acid responsive element
GmPME73	Glyma.10G010500.1.Wm82.a2.v1	1702	1747	Abscisic acid responsive element
GmPME73	Glyma.10G010500.1.Wm82.a2.v1	1752	1797	Abscisic acid responsive element
GmPME73	Glyma.10G010500.1.Wm82.a2.v1	217	263	Auxin responsive element
GmPME73	Glyma.10G010500.1.Wm82.a2.v1	893	938	MeJA responsive element
GmPME74	Glyma.10G017100.1.Wm82.a2.v1	363	409	Anaerobic induction element
GmPME74	Glyma.10G017100.1.Wm82.a2.v1	589	635	Anaerobic induction element
GmPME74	Glyma.10G017100.1.Wm82.a2.v1	749	795	Anaerobic induction element
GmPME74	Glyma.10G017100.1.Wm82.a2.v1	1107	1153	Anaerobic induction element
GmPME74	Glyma.10G017100.1.Wm82.a2.v1	727	776	Circadian control element
GmPME74	Glyma.10G017100.1.Wm82.a2.v1	1221	1267	Light responsive element
GmPME74	Glyma.10G017100.1.Wm82.a2.v1	1680	1726	Light responsive element
GmPME74	Glyma.10G017100.1.Wm82.a2.v1	1655	1704	Abscisic acid responsive element
GmPME74	Glyma.10G017100.1.Wm82.a2.v1	1657	1702	Abscisic acid responsive element
GmPME74	Glyma.10G017100.1.Wm82.a2.v1	1862	1907	Abscisic acid responsive element
GmPME74	Glyma.10G017100.1.Wm82.a2.v1	1914	1959	Abscisic acid responsive element
GmPME74	Glyma.10G017100.1.Wm82.a2.v1	1429	1476	Light responsive element
GmPME74	Glyma.10G017100.1.Wm82.a2.v1	1699	1745	Light responsive element
GmPME74	Glyma.10G017100.1.Wm82.a2.v1	1717	1764	Auxin responsive element
GmPME74	Glyma.10G017100.1.Wm82.a2.v1	383	429	Meristem expression regulatory element
GmPME74	Glyma.10G017100.1.Wm82.a2.v1	909	956	Gibberellin responsive element
GmPME74	Glyma.10G017100.1.Wm82.a2.v1	1491	1538	Gibberellin responsive element
GmPME74	Glyma.10G017100.1.Wm82.a2.v1	1318	1367	Light responsive element
GmPME74	Glyma.10G017100.1.Wm82.a2.v1	1914	1960	Light responsive element
GmPME74	Glyma.10G017100.1.Wm82.a2.v1	1969	2016	Light responsive element
GmPME74	Glyma.10G017100.1.Wm82.a2.v1	1657	1703	Light responsive element
GmPME74	Glyma.10G017100.1.Wm82.a2.v1	1861	1907	Light responsive element
GmPME74	Glyma.10G017100.1.Wm82.a2.v1	1059	1108	Light responsive element
GmPME74	Glyma.10G017100.1.Wm82.a2.v1	631	677	Low temperature responsive element
GmPME74	Glyma.10G017100.1.Wm82.a2.v1	223	271	Zein metabolism regulation element
GmPME75	Glyma.10G017200.1.Wm82.a2.v1	770	818	Light responsive element
GmPME75	Glyma.10G017200.1.Wm82.a2.v1	97	143	Light responsive element
GmPME75	Glyma.10G017200.1.Wm82.a2.v1	207	253	Light responsive element
GmPME75	Glyma.10G017200.1.Wm82.a2.v1	311	357	Light responsive element
GmPME75	Glyma.10G017200.1.Wm82.a2.v1	390	436	Light responsive element
GmPME75	Glyma.10G017200.1.Wm82.a2.v1	761	807	Light responsive element
GmPME75	Glyma.10G017200.1.Wm82.a2.v1	1468	1514	Light responsive element
GmPME75	Glyma.10G017200.1.Wm82.a2.v1	1785	1830	Abscisic acid responsive element
GmPME75	Glyma.10G017200.1.Wm82.a2.v1	1767	1813	Anaerobic induction element
GmPME75	Glyma.10G017200.1.Wm82.a2.v1	1761	1808	Auxin responsive element
GmPME75	Glyma.10G017200.1.Wm82.a2.v1	1794	1840	Meristem expression regulatory element
GmPME75	Glyma.10G017200.1.Wm82.a2.v1	167	217	Light responsive element
GmPME75	Glyma.10G017200.1.Wm82.a2.v1	1288	1336	Light responsive element
GmPME75	Glyma.10G017200.1.Wm82.a2.v1	1029	1075	Light responsive element
GmPME75	Glyma.10G017200.1.Wm82.a2.v1	1785	1831	Light responsive element
GmPME75	Glyma.10G017200.1.Wm82.a2.v1	1605	1652	Light responsive element
GmPME75	Glyma.10G017200.1.Wm82.a2.v1	715	765	Light responsive element
GmPME75	Glyma.10G017200.1.Wm82.a2.v1	1658	1706	Light responsive element
GmPME76	Glyma.10G136900.1.Wm82.a2.v1	757	806.5	Light responsive element
GmPME76	Glyma.10G136900.1.Wm82.a2.v1	1210	1256	Light responsive element
GmPME76	Glyma.10G136900.1.Wm82.a2.v1	617	664	Light responsive element
GmPME76	Glyma.10G136900.1.Wm82.a2.v1	889	936	Light responsive element
GmPME76	Glyma.10G136900.1.Wm82.a2.v1	708	757	Zein metabolism regulation element
GmPME76	Glyma.10G136900.1.Wm82.a2.v1	1626	1675	Light responsive element
GmPME76	Glyma.10G136900.1.Wm82.a2.v1	1063	1108	MeJA responsive element
GmPME76	Glyma.10G136900.1.Wm82.a2.v1	1319	1364	MeJA responsive element
GmPME76	Glyma.10G136900.1.Wm82.a2.v1	44	93	Light responsive element
GmPME76	Glyma.10G136900.1.Wm82.a2.v1	145	191	Light responsive element
GmPME76	Glyma.10G136900.1.Wm82.a2.v1	1222	1271	Defense and stress responsive element
GmPME76	Glyma.10G136900.1.Wm82.a2.v1	538	584	Anaerobic induction element
GmPME76	Glyma.10G136900.1.Wm82.a2.v1	1812	1858	Anaerobic induction element
GmPME76	Glyma.10G136900.1.Wm82.a2.v1	633	680	Gibberellin responsive element
GmPME76	Glyma.10G136900.1.Wm82.a2.v1	322	368	Light responsive element
GmPME76	Glyma.10G136900.1.Wm82.a2.v1	1332	1378	Light responsive element
GmPME76	Glyma.10G136900.1.Wm82.a2.v1	1374	1420	Light responsive element
GmPME76	Glyma.10G136900.1.Wm82.a2.v1	1447	1493	Light responsive element
GmPME76	Glyma.10G136900.1.Wm82.a2.v1	1722	1770	Seed specific regulation element
GmPME76	Glyma.10G136900.1.Wm82.a2.v1	1211	1256	Abscisic acid responsive element
GmPME76	Glyma.10G136900.1.Wm82.a2.v1	927	976	Salicylic acid responsive element
GmPME76	Glyma.10G136900.1.Wm82.a2.v1	91	140	Light responsive element
GmPME76	Glyma.10G136900.1.Wm82.a2.v1	1063	1108	MeJA responsive element
GmPME76	Glyma.10G136900.1.Wm82.a2.v1	1319	1364	MeJA responsive element
GmPME77	Glyma.10G137000.1.Wm82.a2.v1	368	416	Light responsive element
GmPME77	Glyma.10G137000.1.Wm82.a2.v1	996	1043	Light responsive element
GmPME77	Glyma.10G137000.1.Wm82.a2.v1	1899	1945	Low temperature responsive element
GmPME77	Glyma.10G137000.1.Wm82.a2.v1	295	343	Light responsive element
GmPME77	Glyma.10G137000.1.Wm82.a2.v1	1769	1817	Light responsive element
GmPME77	Glyma.10G137000.1.Wm82.a2.v1	1920	1968	Light responsive element
GmPME77	Glyma.10G137000.1.Wm82.a2.v1	284	330	Light responsive element
GmPME77	Glyma.10G137000.1.Wm82.a2.v1	766	812	Light responsive element
GmPME77	Glyma.10G137000.1.Wm82.a2.v1	1046	1092	Light responsive element
GmPME77	Glyma.10G137000.1.Wm82.a2.v1	1102	1148	Light responsive element
GmPME77	Glyma.10G137000.1.Wm82.a2.v1	1342	1388	Light responsive element
GmPME77	Glyma.10G137000.1.Wm82.a2.v1	1448	1494	Light responsive element
GmPME77	Glyma.10G137000.1.Wm82.a2.v1	353	399	Anaerobic induction element
GmPME77	Glyma.10G137000.1.Wm82.a2.v1	364	410	Anaerobic induction element
GmPME77	Glyma.10G137000.1.Wm82.a2.v1	1720	1766	Anaerobic induction element
GmPME77	Glyma.10G137000.1.Wm82.a2.v1	1809	1855	Anaerobic induction element
GmPME77	Glyma.10G137000.1.Wm82.a2.v1	1960	2006	Anaerobic induction element
GmPME77	Glyma.10G137000.1.Wm82.a2.v1	53	101	Light responsive element
GmPME77	Glyma.10G137000.1.Wm82.a2.v1	309	356	Gibberellin responsive element
GmPME77	Glyma.10G137000.1.Wm82.a2.v1	651	697	Light responsive element
GmPME77	Glyma.10G137000.1.Wm82.a2.v1	1657	1704	Auxin responsive element
GmPME77	Glyma.10G137000.1.Wm82.a2.v1	1662	1711	Light responsive element
GmPME78	Glyma.10G146500.1.Wm82.a2.v1	1188	1236	Light responsive element
GmPME78	Glyma.10G146500.1.Wm82.a2.v1	1952	1998	Low temperature responsive element
GmPME78	Glyma.10G146500.1.Wm82.a2.v1	755	800	MeJA responsive element
GmPME78	Glyma.10G146500.1.Wm82.a2.v1	812	857	MeJA responsive element
GmPME78	Glyma.10G146500.1.Wm82.a2.v1	1385	1431	Light responsive element
GmPME78	Glyma.10G146500.1.Wm82.a2.v1	115	163	Light responsive element
GmPME78	Glyma.10G146500.1.Wm82.a2.v1	1428	1474	Light responsive element
GmPME78	Glyma.10G146500.1.Wm82.a2.v1	895	942	Light responsive element
GmPME78	Glyma.10G146500.1.Wm82.a2.v1	755	800	MeJA responsive element
GmPME78	Glyma.10G146500.1.Wm82.a2.v1	812	857	MeJA responsive element
GmPME78	Glyma.10G146500.1.Wm82.a2.v1	889	938	Light responsive element
GmPME78	Glyma.10G146500.1.Wm82.a2.v1	995	1041	Light responsive element
GmPME78	Glyma.10G146500.1.Wm82.a2.v1	1403	1449	Anaerobic induction element
GmPME78	Glyma.10G146500.1.Wm82.a2.v1	1854	1900	Anaerobic induction element
GmPME78	Glyma.10G146500.1.Wm82.a2.v1	1281	1330	Circadian control element
GmPME78	Glyma.10G146500.1.Wm82.a2.v1	1429	1474	Abscisic acid responsive element
GmPME78	Glyma.10G146500.1.Wm82.a2.v1	780	826	Light responsive element
GmPME78	Glyma.10G146500.1.Wm82.a2.v1	846	892	Light responsive element
GmPME78	Glyma.10G146500.1.Wm82.a2.v1	932	978	Light responsive element
GmPME78	Glyma.10G146500.1.Wm82.a2.v1	1583	1629	Light responsive element
GmPME78	Glyma.10G146500.1.Wm82.a2.v1	1637	1683	Light responsive element
GmPME78	Glyma.10G146500.1.Wm82.a2.v1	1924	1970	Light responsive element
GmPME78	Glyma.10G146500.1.Wm82.a2.v1	1964	2010	Light responsive element
GmPME78	Glyma.10G146500.1.Wm82.a2.v1	1244	1291	Auxin responsive element
GmPME79	Glyma.10G150600.1.Wm82.a2.v1	274	320	Light responsive element
GmPME79	Glyma.10G150600.1.Wm82.a2.v1	466	512	Light responsive element
GmPME79	Glyma.10G150600.1.Wm82.a2.v1	601	647	Light responsive element
GmPME79	Glyma.10G150600.1.Wm82.a2.v1	740	786	Light responsive element
GmPME79	Glyma.10G150600.1.Wm82.a2.v1	1101	1147	Light responsive element
GmPME79	Glyma.10G150600.1.Wm82.a2.v1	1115	1161	Light responsive element
GmPME79	Glyma.10G150600.1.Wm82.a2.v1	1173	1219	Light responsive element
GmPME79	Glyma.10G150600.1.Wm82.a2.v1	1269	1315	Light responsive element
GmPME79	Glyma.10G150600.1.Wm82.a2.v1	-12	33	Abscisic acid responsive element
GmPME79	Glyma.10G150600.1.Wm82.a2.v1	1723	1768	Abscisic acid responsive element
GmPME79	Glyma.10G150600.1.Wm82.a2.v1	1750	1795	Abscisic acid responsive element
GmPME79	Glyma.10G150600.1.Wm82.a2.v1	1404	1450	Light responsive element
GmPME79	Glyma.10G150600.1.Wm82.a2.v1	651	696	MeJA responsive element
GmPME79	Glyma.10G150600.1.Wm82.a2.v1	1535	1583	Light responsive element
GmPME79	Glyma.10G150600.1.Wm82.a2.v1	-13	33	Light responsive element
GmPME79	Glyma.10G150600.1.Wm82.a2.v1	1723	1769	Light responsive element
GmPME79	Glyma.10G150600.1.Wm82.a2.v1	939	990	Auxin responsive element
GmPME79	Glyma.10G150600.1.Wm82.a2.v1	1750	1796	Light responsive element
GmPME79	Glyma.10G150600.1.Wm82.a2.v1	651	696	MeJA responsive element
GmPME79	Glyma.10G150600.1.Wm82.a2.v1	1592	1641	Light responsive element
GmPME79	Glyma.10G150600.1.Wm82.a2.v1	1868	1914	Light responsive element
GmPME80	Glyma.10G150700.1.Wm82.a2.v1	763	812	Light responsive element
GmPME80	Glyma.10G150700.1.Wm82.a2.v1	1716	1763	Gibberellin responsive element
GmPME80	Glyma.10G150700.1.Wm82.a2.v1	1214	1267	Light responsive element
GmPME80	Glyma.10G150700.1.Wm82.a2.v1	694	741	Light responsive element
GmPME80	Glyma.10G150700.1.Wm82.a2.v1	695	741	Light responsive element
GmPME80	Glyma.10G150700.1.Wm82.a2.v1	891	937	Light responsive element
GmPME80	Glyma.10G150700.1.Wm82.a2.v1	1025	1074	Defense and stress responsive element
GmPME80	Glyma.10G150700.1.Wm82.a2.v1	46	93	Gibberellin responsive element
GmPME80	Glyma.10G150700.1.Wm82.a2.v1	909	955	Anaerobic induction element
GmPME80	Glyma.10G150700.1.Wm82.a2.v1	1651	1697	Anaerobic induction element
GmPME80	Glyma.10G150700.1.Wm82.a2.v1	1225	1271	Light responsive element
GmPME80	Glyma.10G150700.1.Wm82.a2.v1	1789	1835	Abscisic acid responsive element
GmPME80	Glyma.10G150700.1.Wm82.a2.v1	1790	1835	Abscisic acid responsive element
GmPME80	Glyma.10G150700.1.Wm82.a2.v1	1675	1724	Wound responsive element
GmPME80	Glyma.10G150700.1.Wm82.a2.v1	1789	1835	Light responsive element
GmPME80	Glyma.10G150700.1.Wm82.a2.v1	1316	1363	Light responsive element
GmPME80	Glyma.10G150700.1.Wm82.a2.v1	1956	2003	Light responsive element
GmPME80	Glyma.10G150700.1.Wm82.a2.v1	769	816	Light responsive element
GmPME80	Glyma.10G150700.1.Wm82.a2.v1	1789	1835	Light responsive element
GmPME81	Glyma.11G032700.1.Wm82.a2.v1	934	983	Light responsive element
GmPME81	Glyma.11G032700.1.Wm82.a2.v1	1126	1174	Light responsive element
GmPME81	Glyma.11G032700.1.Wm82.a2.v1	287	333	Light responsive element
GmPME81	Glyma.11G032700.1.Wm82.a2.v1	1821	1867	Light responsive element
GmPME81	Glyma.11G032700.1.Wm82.a2.v1	910	958.5	Cell cycle regulation element
GmPME81	Glyma.11G032700.1.Wm82.a2.v1	912	961	Cell cycle regulation element
GmPME81	Glyma.11G032700.1.Wm82.a2.v1	1727	1776	Cell cycle regulation element
GmPME81	Glyma.11G032700.1.Wm82.a2.v1	1729	1778	Cell cycle regulation element
GmPME81	Glyma.11G032700.1.Wm82.a2.v1	376	424	Light responsive element
GmPME81	Glyma.11G032700.1.Wm82.a2.v1	-16	33	Light responsive element
GmPME81	Glyma.11G032700.1.Wm82.a2.v1	384	431	Light responsive element
GmPME81	Glyma.11G032700.1.Wm82.a2.v1	952	1002	Light responsive element
GmPME81	Glyma.11G032700.1.Wm82.a2.v1	470	516	Light responsive element
GmPME81	Glyma.11G032700.1.Wm82.a2.v1	952	1002	Light responsive element
GmPME81	Glyma.11G032700.1.Wm82.a2.v1	587	633	Light responsive element
GmPME81	Glyma.11G032700.1.Wm82.a2.v1	926	972	Light responsive element
GmPME81	Glyma.11G032700.1.Wm82.a2.v1	1496	1542	Light responsive element
GmPME81	Glyma.11G032700.1.Wm82.a2.v1	1055	1104	Salicylic acid responsive element
GmPME81	Glyma.11G032700.1.Wm82.a2.v1	530	579	Light responsive element
GmPME81	Glyma.11G032700.1.Wm82.a2.v1	1582	1629	Gibberellin responsive element
GmPME81	Glyma.11G032700.1.Wm82.a2.v1	1662	1709	Gibberellin responsive element
GmPME81	Glyma.11G032700.1.Wm82.a2.v1	1010	1057	Auxin responsive element
GmPME81	Glyma.11G032700.1.Wm82.a2.v1	470	515	Abscisic acid responsive element
GmPME81	Glyma.11G032700.1.Wm82.a2.v1	587	632	Abscisic acid responsive element
GmPME81	Glyma.11G032700.1.Wm82.a2.v1	926	971	Abscisic acid responsive element
GmPME81	Glyma.11G032700.1.Wm82.a2.v1	1497	1542	Abscisic acid responsive element
GmPME81	Glyma.11G032700.1.Wm82.a2.v1	236	282	Light responsive element
GmPME81	Glyma.11G032700.1.Wm82.a2.v1	1508	1554	Light responsive element
GmPME81	Glyma.11G032700.1.Wm82.a2.v1	1578	1624	Anaerobic induction element
GmPME82	Glyma.12G004400.1.Wm82.a2.v1	248	294	Anaerobic induction element
GmPME82	Glyma.12G004400.1.Wm82.a2.v1	1734	1781	Gibberellin responsive element
GmPME82	Glyma.12G004400.1.Wm82.a2.v1	18	63	Abscisic acid responsive element
GmPME82	Glyma.12G004400.1.Wm82.a2.v1	1081	1126	Abscisic acid responsive element
GmPME82	Glyma.12G004400.1.Wm82.a2.v1	1126	1171	Abscisic acid responsive element
GmPME82	Glyma.12G004400.1.Wm82.a2.v1	1751	1797	Abscisic acid responsive element
GmPME82	Glyma.12G004400.1.Wm82.a2.v1	1752	1797	Abscisic acid responsive element
GmPME82	Glyma.12G004400.1.Wm82.a2.v1	1011	1058	Gibberellin responsive element
GmPME82	Glyma.12G004400.1.Wm82.a2.v1	277	323	Light responsive element
GmPME82	Glyma.12G004400.1.Wm82.a2.v1	279	325	Light responsive element
GmPME82	Glyma.12G004400.1.Wm82.a2.v1	1158	1207	Salicylic acid responsive element
GmPME82	Glyma.12G004400.1.Wm82.a2.v1	1854	1901	Gibberellin responsive element
GmPME82	Glyma.12G004400.1.Wm82.a2.v1	745	790	MeJA responsive element
GmPME82	Glyma.12G004400.1.Wm82.a2.v1	188	235	Light responsive element
GmPME82	Glyma.12G004400.1.Wm82.a2.v1	18	64	Light responsive element
GmPME82	Glyma.12G004400.1.Wm82.a2.v1	1751	1797	Light responsive element
GmPME82	Glyma.12G004400.1.Wm82.a2.v1	1733	1783	Light responsive element
GmPME82	Glyma.12G004400.1.Wm82.a2.v1	1080	1126	Light responsive element
GmPME82	Glyma.12G004400.1.Wm82.a2.v1	1125	1171	Light responsive element
GmPME82	Glyma.12G004400.1.Wm82.a2.v1	1751	1797	Light responsive element
GmPME82	Glyma.12G004400.1.Wm82.a2.v1	977	1023	Light responsive element
GmPME82	Glyma.12G004400.1.Wm82.a2.v1	1445	1491	Light responsive element
GmPME82	Glyma.12G004400.1.Wm82.a2.v1	512	561	Zein metabolism regulation element
GmPME82	Glyma.12G004400.1.Wm82.a2.v1	745	790	MeJA responsive element
GmPME82	Glyma.12G004400.1.Wm82.a2.v1	32	81	Light responsive element
GmPME82	Glyma.12G004400.1.Wm82.a2.v1	551	600	Light responsive element
GmPME82	Glyma.12G004400.1.Wm82.a2.v1	1949	1995	Low temperature responsive element
GmPME83	Glyma.13G060900.1.Wm82.a2.v1	716	763	Gibberellin responsive element
GmPME83	Glyma.13G060900.1.Wm82.a2.v1	1257	1306	Defense and stress responsive element
GmPME83	Glyma.13G060900.1.Wm82.a2.v1	1182	1228	Light responsive element
GmPME83	Glyma.13G060900.1.Wm82.a2.v1	1245	1291	Light responsive element
GmPME83	Glyma.13G060900.1.Wm82.a2.v1	1291	1337	Light responsive element
GmPME83	Glyma.13G060900.1.Wm82.a2.v1	1500	1546	Light responsive element
GmPME83	Glyma.13G060900.1.Wm82.a2.v1	1842	1892	Abscisic acid responsive element
GmPME83	Glyma.13G060900.1.Wm82.a2.v1	1911	1960	Abscisic acid responsive element
GmPME83	Glyma.13G060900.1.Wm82.a2.v1	37	86	Circadian control element
GmPME83	Glyma.13G060900.1.Wm82.a2.v1	356	402	Meristem expression regulatory element
GmPME83	Glyma.13G060900.1.Wm82.a2.v1	98	146	Light responsive element
GmPME83	Glyma.13G060900.1.Wm82.a2.v1	469	517	Light responsive element
GmPME83	Glyma.13G060900.1.Wm82.a2.v1	488	536	Light responsive element
GmPME83	Glyma.13G060900.1.Wm82.a2.v1	1592	1640	Light responsive element
GmPME83	Glyma.13G060900.1.Wm82.a2.v1	912	958	Light responsive element
GmPME83	Glyma.13G060900.1.Wm82.a2.v1	1257	1303	Light responsive element
GmPME83	Glyma.13G060900.1.Wm82.a2.v1	1727	1773	Light responsive element
GmPME83	Glyma.13G060900.1.Wm82.a2.v1	453	500	Light responsive element
GmPME84	Glyma.13G113700.1.Wm82.a2.v1	843	889	Anaerobic induction element
GmPME84	Glyma.13G113700.1.Wm82.a2.v1	739	784	Abscisic acid responsive element
GmPME84	Glyma.13G113700.1.Wm82.a2.v1	1611	1657	Abscisic acid responsive element
GmPME84	Glyma.13G113700.1.Wm82.a2.v1	1612	1657	Abscisic acid responsive element
GmPME84	Glyma.13G113700.1.Wm82.a2.v1	1896	1941	Abscisic acid responsive element
GmPME84	Glyma.13G113700.1.Wm82.a2.v1	996	1042	Light responsive element
GmPME84	Glyma.13G113700.1.Wm82.a2.v1	1042	1088	Light responsive element
GmPME84	Glyma.13G113700.1.Wm82.a2.v1	1571	1617	Light responsive element
GmPME84	Glyma.13G113700.1.Wm82.a2.v1	1780	1826	Light responsive element
GmPME84	Glyma.13G113700.1.Wm82.a2.v1	1855	1901	Light responsive element
GmPME84	Glyma.13G113700.1.Wm82.a2.v1	803	852	Defense and stress responsive element
GmPME84	Glyma.13G113700.1.Wm82.a2.v1	1627	1674	Gibberellin responsive element
GmPME84	Glyma.13G113700.1.Wm82.a2.v1	190	236	Light responsive element
GmPME84	Glyma.13G113700.1.Wm82.a2.v1	737	782	MeJA responsive element
GmPME84	Glyma.13G113700.1.Wm82.a2.v1	1880	1925	MeJA responsive element
GmPME84	Glyma.13G113700.1.Wm82.a2.v1	498	545	Gibberellin responsive element
GmPME84	Glyma.13G113700.1.Wm82.a2.v1	419	465	Auxin responsive element
GmPME84	Glyma.13G113700.1.Wm82.a2.v1	738	784	Light responsive element
GmPME84	Glyma.13G113700.1.Wm82.a2.v1	1611	1657	Light responsive element
GmPME84	Glyma.13G113700.1.Wm82.a2.v1	1896	1942	Light responsive element
GmPME84	Glyma.13G113700.1.Wm82.a2.v1	1473	1523	Light responsive element
GmPME84	Glyma.13G113700.1.Wm82.a2.v1	1611	1657	Light responsive element
GmPME84	Glyma.13G113700.1.Wm82.a2.v1	737	782	MeJA responsive element
GmPME84	Glyma.13G113700.1.Wm82.a2.v1	1880	1925	MeJA responsive element
GmPME84	Glyma.13G113700.1.Wm82.a2.v1	32	80	Zein metabolism regulation element
GmPME85	Glyma.13G115200.1.Wm82.a2.v1	1954	2003	Zein metabolism regulation element
GmPME85	Glyma.13G115200.1.Wm82.a2.v1	1081	1131	Light responsive element
GmPME85	Glyma.13G115200.1.Wm82.a2.v1	1066	1111	MeJA responsive element
GmPME85	Glyma.13G115200.1.Wm82.a2.v1	1875	1920	MeJA responsive element
GmPME85	Glyma.13G115200.1.Wm82.a2.v1	824	870	Low temperature responsive element
GmPME85	Glyma.13G115200.1.Wm82.a2.v1	1169	1215	Low temperature responsive element
GmPME85	Glyma.13G115200.1.Wm82.a2.v1	227	273	Light responsive element
GmPME85	Glyma.13G115200.1.Wm82.a2.v1	1815	1861	Light responsive element
GmPME85	Glyma.13G115200.1.Wm82.a2.v1	446	495	Light responsive element
GmPME85	Glyma.13G115200.1.Wm82.a2.v1	227	273	Light responsive element
GmPME85	Glyma.13G115200.1.Wm82.a2.v1	1698	1744	Auxin responsive element
GmPME85	Glyma.13G115200.1.Wm82.a2.v1	1861	1907	Auxin responsive element
GmPME85	Glyma.13G115200.1.Wm82.a2.v1	1066	1111	MeJA responsive element
GmPME85	Glyma.13G115200.1.Wm82.a2.v1	1875	1920	MeJA responsive element
GmPME85	Glyma.13G115200.1.Wm82.a2.v1	276	322	Meristem expression regulatory element
GmPME85	Glyma.13G115200.1.Wm82.a2.v1	942	988	Meristem expression regulatory element
GmPME85	Glyma.13G115200.1.Wm82.a2.v1	978	1024	Meristem expression regulatory element
GmPME85	Glyma.13G115200.1.Wm82.a2.v1	1375	1421	Meristem expression regulatory element
GmPME85	Glyma.13G115200.1.Wm82.a2.v1	41	87	Light responsive element
GmPME85	Glyma.13G115200.1.Wm82.a2.v1	227	273	Abscisic acid responsive element
GmPME85	Glyma.13G115200.1.Wm82.a2.v1	228	273	Abscisic acid responsive element
GmPME85	Glyma.13G115200.1.Wm82.a2.v1	1816	1861	Abscisic acid responsive element
GmPME85	Glyma.13G115200.1.Wm82.a2.v1	428	474	Anaerobic induction element
GmPME85	Glyma.13G115200.1.Wm82.a2.v1	1457	1503	Anaerobic induction element
GmPME86	Glyma.13G115300.1.Wm82.a2.v1	1480	1530	Light responsive element
GmPME86	Glyma.13G115300.1.Wm82.a2.v1	111	156	MeJA responsive element
GmPME86	Glyma.13G115300.1.Wm82.a2.v1	370	415	MeJA responsive element
GmPME86	Glyma.13G115300.1.Wm82.a2.v1	181	227	Low temperature responsive element
GmPME86	Glyma.13G115300.1.Wm82.a2.v1	1446	1492	Low temperature responsive element
GmPME86	Glyma.13G115300.1.Wm82.a2.v1	147	196	Zein metabolism regulation element
GmPME86	Glyma.13G115300.1.Wm82.a2.v1	1307	1354	Light responsive element
GmPME86	Glyma.13G115300.1.Wm82.a2.v1	941	991	Light responsive element
GmPME86	Glyma.13G115300.1.Wm82.a2.v1	111	156	MeJA responsive element
GmPME86	Glyma.13G115300.1.Wm82.a2.v1	370	415	MeJA responsive element
GmPME86	Glyma.13G115300.1.Wm82.a2.v1	99	145	Auxin responsive element
GmPME86	Glyma.13G115300.1.Wm82.a2.v1	1138	1186	Light responsive element
GmPME86	Glyma.13G115300.1.Wm82.a2.v1	538	586	Seed specific regulation element
GmPME86	Glyma.13G115300.1.Wm82.a2.v1	277	326	Abscisic acid responsive element
GmPME86	Glyma.13G115300.1.Wm82.a2.v1	643	689	Light responsive element
GmPME86	Glyma.13G115300.1.Wm82.a2.v1	658	704	Light responsive element
GmPME86	Glyma.13G115300.1.Wm82.a2.v1	668	714	Light responsive element
GmPME86	Glyma.13G115300.1.Wm82.a2.v1	924	970	Light responsive element
GmPME86	Glyma.13G115300.1.Wm82.a2.v1	1059	1105	Light responsive element
GmPME86	Glyma.13G115300.1.Wm82.a2.v1	1691	1737	Light responsive element
GmPME86	Glyma.13G115300.1.Wm82.a2.v1	1706	1752	Light responsive element
GmPME86	Glyma.13G115300.1.Wm82.a2.v1	1274	1320	Anaerobic induction element
GmPME86	Glyma.13G115300.1.Wm82.a2.v1	1763	1809	Anaerobic induction element
GmPME86	Glyma.13G115300.1.Wm82.a2.v1	715	761	Light responsive element
GmPME86	Glyma.13G115300.1.Wm82.a2.v1	765	811	Light responsive element
GmPME86	Glyma.13G115300.1.Wm82.a2.v1	1110	1157	Light responsive element
GmPME86	Glyma.13G115300.1.Wm82.a2.v1	1111	1157	Light responsive element
GmPME87	Glyma.13G115400.2.Wm82.a2.v1	1533	1580	Light responsive element
GmPME87	Glyma.13G115400.2.Wm82.a2.v1	1798	1846	Light responsive element
[truncated: 970 more rows]

## Sheet: Gene upstream 2000 bp sequence
Table S12 Cis-element analysis of GmPME gene promoters
Gene name	Gene ID	Upstream 2000 bp sequence
GmPME1	Glyma.01G006800.1.Wm82.a2.v1	AAGTTGAATCTTTAGCCAATGAATTTTCAAAAGCTAAGTCTTATTTGTATGTTTCATGTATTCTGCAAATGGAATGGAATTGTATATGAAGTTTCAAATTGTATGTTTTAATTATATTAATAACCTCTTAAAAAAAAAGATGATATTGGTGTTATTAGGTTAGGTACATTATTTTATTTGGTTTTTTGTTGTATGACTGCTTGTCTTATTTTATTAGTTTCTTTTCTTCTATTGCTAATGTGACTGTTTTGAGTGGGTGACTGAGGAAGGTATCTTTGGTGCTGCCGGAGAAGTATTGAAAGTTCAGTATAACTGAATTATGAAGCTTAAAAAGAATATAATTATGCTTTAAAAAAGGAGCACTAGATGGATGTGGTATAGTTTTAATGATTTATAACA…
GmPME2	Glyma.01G066000.1.Wm82.a2.v1	GTTGGTTTGATGGTTGTTCTGATGCAGACATACTTGCTGCATTTGATGATGCAATTGCAGATGGGGTTGACATAATAACAGTTTCTCTTGGAGGGTTCAGTGATGAAAACTTCTTTAGAGATGTAATAGCCATTGGAGCATTTCATGCTATGAAAAATGGAGTATTGACAGTAATTTCAGCAGGAAACGATGGTCCAAGACCTTCCTCCCTATCCAACTTTTCGCCTTGGTCAATTATTGTGGCTGCTAGTACCATATATGACTATATATGTATTTTCAAGTGTATTCAAACCACTCATCTCTCATGGTTAGGTTGGCATACAAAACAGAATCGACCAATATTTCATTCAAAACCAGTATTTAAAGAAATAATAAGAGACAATGAAAGGAGAATAAAGA…
GmPME3	Glyma.01G066100.1.Wm82.a2.v1	ATAGAGGGCATACAAATCCCAATTATAATTTTACTAAAATGTATCTACATGCCCCCACGAAGTCTAAGCAAAAAGGGCAATAAAGAATTCAGTATATCAATTACTGAATTTCCAACATGAATTTCATTCAAAAATTGAAATATCAACATGAGAATACTCATTGCATCTGATAAAGGTGCCTATGCATATAAAATTTAGCAAACACATGTCCAGCCTTTCTTTTAAATACAAGAAAAAAACATTTAAAAAAAGGATATCTATATGACTATATATGTATTTTCAAGTGTATTCAAACCACTCATCTCATGGTTAGGTTGGCATACAAAACAGAATCGACCAATATTTCATTCAAAACCAGTATTTAAAGAAATAATAAGAGACAAGGAAAGGAGAATAAAG…
GmPME4	Glyma.01G066300.1.Wm82.a2.v1	TGTGTCCTCCACCTTTGAGTTTGGAGCCATGCGTAGTGATTGCTTAGTGCAATTCTCCATTCTCAACCCTTTTTCGGAGCCCCATGAATTGCGTTTTCGTTCATGTGTCCTCCACCTTCGAGTTTGGAGCTATGCGTAGTGATTGCTTAGTGCAATTCTCCATTCTCAACCTTTTTTGGAGCCCCATGAATTGCGTTTTCGTTCATGTGTCCTCCACCTTCGAGTTTGGAGCTATGCGTAGTGATTGCTTAGTGCAATTCTCCATTCTCAACCTTTTTAGGAGCCCCATGAATTGCATTTTCGTTCATGTGTCCTCCAACTTCGAGTTTGGAGCTATGCGTAGTGATTGCTTAGTGCAATTCTCCATTCTCAACCTGTTTCGGAGCCCCATGAATTGCG…
GmPME5	Glyma.01G068100.1.Wm82.a2.v1	TTCTCCAACTTGGTGGAGAAGTGTATTGATGTTTTTATGAATGATTCTTCAATATTTAGCCCATCTTATGACTTTTTGTGTTGAAAATATGTATAGAGACCAACCTAATTCTCAACCGGGAAAAGTGTCACTTTATGGTCTGAGAAGGCTTAATTCTTGGCGTGGCTATGCAAAAAAATTATGCTAAAATAATGATGAAGTTTCTAAAAAATAATATATTCTAAAGGTTTGGTTTTCCTAAAGTGCTTATTAGTGATGGAGGTTCTCACTTTTGTAATGCTCAACTCAATAAAGTTTTGGAGCATTACTTGTTGAGACACAAAGTGGCAGCCACTTATCATTCGCAAACCAATGGGCAACAGGAAGTTTCAAATAGAGATATCAAAAGGATTCTTGAGA…
GmPME6	Glyma.01G111400.1.Wm82.a2.v1	CAATTTTTTAGAGGGACTAAAACTGAACTTTAGAAATTTGAGAGGCTAAAAAAATATTTTACTTATAATAAAAAAAATCACAGAGTGGCAAGGGTCAAATAAAAAAAATAAATTTTTTTATTTCAGGTCAATTTTATCCATATTTTACCTGTTAAAATTACCTTCTATATCAAATCAATTTTAATATTTTGTCATACACCACTCATAAGGTGATTCACCTTAGCCTGAATCATACATCTAATAAAACTTATTTTGAAAAATAAAAAAATGTTATATCTAATATTCATATTGTTGAAAATATTAATATCAACAATATGAATATTCATACTGATACACCTAAAGTTTAAAAAGACACATGTTAAATAAACATCTCAGTTTAAAAAGTAATTTACACTATTT…
GmPME7	Glyma.01G137700.1.Wm82.a2.v1	TTAGGCAATTTTTTTAAGATGAAAACTACAATTGATTATTTGACTAAAAAAAACTTACAATCGAAAATGAATTTTATGTCTCACACTTAAACATTTATTTGTTAATAGAAACACTAGTGAAAATTAACTTCTTAGAAGTATAAAATATTTTTGAAAACCTATTGACAATTTTCACGGTTAATACATAGACTAAAAGTTGTATTAAGCAAAAAAGCTTTGGTATCACTGTTGGGAATTAACATATATCAAATTTCATCATCTATGAATGCAAAATAGAGATTCTACAAAAGCAAACATAAGTAGAGGGAGTAAAGAAAATAACACCAGAATTTTATGTGGAAATTTAAAATCTTCTCAATGTGAGCAAAGAAAAACCAAGGGACTTGTCCAACCAAAATA…
GmPME8	Glyma.01G138000.1.Wm82.a2.v1	GTCAACACAGGGCTAGTAGGTGTAACAAGCAACCCTTTCCATCCCGTTGTCCATCAAAAGAACCTTGAGAAGAAGTTGTTGTTATGTCAATGTTTGTGATGGGAGCAAAAGCAACAAATTCTTGTATAATAACCAGCCTTAATTCAACTCTCCTTTGTTCTTTGATGTTCTAATCAAAACCTGATTTGCTTCCTCAATATTCCAATAAGTAGTAACTTATTGGAATACGTTTACCTCTAGCTATGTTGTAAAACTAGTAACTTCATATGCCATTTATTTGATTTCTACTATAATGTACACTAGTTACTAGTAGTGGTTTTTTAAGGCTGACCATGCCTCTACTTTGAATTCAACATAGAACCTTTTTTTAAGGTTGTTTTTTACGGTGATAAAAATATG…
GmPME9	Glyma.01G138100.1.Wm82.a2.v1	AAAAAATATATATAATAAAATTACTATGGTTTGATTTTATGTATGATTTCGTTAAGTACAGAACCTTGTTTCGAAAATTGACATTTTTTGGATGATTGAAAATTGACAACATGCATGTAACTTGGCATGTGGAATTGCTTAACAGATGTCAACTATTGGATCACCTAGTCAAAAGTTTTATCCTCATCCCTCTTACGGAGAACCTTCTGTCATCGTCCTACAAAATATATATACTCAGCTAAACTCTACATTTCAAATTTAGGTAGTGTTAAAGTGGATTTATCTAAAACTAATTATATAAAGCATGCAAATTAATTAATATGTAATTTTTTAAAAAAGTAAAGCGAAAAAATAAAATATTTTCCTTGAATGTTCTCATTGTCCAAGTTATTTATTTGA…
GmPME10	Glyma.01G209500.1.Wm82.a2.v1	AATATTTGAAAAAAATATAGGAGAAGCTCTTTCATAATTGGTCTATCAAAACTTCTCATCAAAATAACTACTCACTTATCCACTCAAAATGTTCATTTTGTTAATTATGTAAATGCTTTATCATTTTAATACTTGACAAATTATTTTTAGTTTCTATTAAAAAATAGATAAATAGTATTTGGTAGACTTCCTATTAAACTGTGAGAAGAGTAATATTATTTTTATAATATTTTTTTAAAATAAAAGAGTGAGATAAGGAGGGAAAATATAAAATTGTATTAGATAAGTAAAATAATTTAAGAAATAAGTAAATATTAAATGCATTTACAGTAAAAGAATTTTTATAATAAGACTACTACTTACAAATTATACTTATCATGATTTTTAATTGGTTAATAA…
GmPME11	Glyma.01G240300.1.Wm82.a2.v1	ATTTAGAGTAAAAAAATTTGTAAATAAGAAGAATAGTATCTACCAAAATAGAAAGCATAAACTGATATTATAAAACAAACAATAATTAAGTCTCAATTAAAATAGGATGGATTGATGAATGAAATAAAATAGGATCTCATATTTGACACATAATCACAGTTGTTTTAAGAATAAAATAATTAAACTTCAAGTTTTAAGTCTATCAATAAAAAAATTATTAAAATTTATAAAATAATAAAGATCATACTTGTTGATAAAAAAAAGTTACTGTCCAAAAATAAGTTTCACATTTGAGAAAAAATTATTCAAAAAATAAGTATTTTTAATATAATATTAATTATTATTTTTATTAATACCTCTAATAAATATTACTTTAATTTTTCAATCTAATATACATAA…
GmPME12	Glyma.02G008300.1.Wm82.a2.v1	AGAAATAGATATTTAAATATCATTGTCCTTAAAAAAATACTCACTGCTCGCATATGCATTCTTATTTAACTGGTTTATTAAAACTTGTTTGGTGTAGTTTTTCAAGAAATAGGAGTTAATAGTAATAATTTTTCATGCTTTTTTTTTCATTACCCTTATATATATATGTTCCTTTTTATAATAACAAAGTAAAAAATAAAAACTTAAATTTTAGCTTTTCTATTTCTTTTTTTTTCTTTACAAGGTGAGAACTGATCAAAGATGGTAGGTTTATAAAAAAAGCAAGAATACATTTTTAATTGTACATAATTGTCGAATTGATATACTAGCAAAAGACCTGCGATTTCACACTAAATAACATTGCTTTAGTGTGATAAGGTCCTACTTTACCTCCAAATT…
GmPME13	Glyma.02G008400.1.Wm82.a2.v1	CCTTGGAAACAAAATGGAATTGCAATGACCTATTCTTTGTCTCTCTCCTTTATTCTACGTTTCCTATCACTTGCTCGCACCGCCATTAGTGACTAGATTTGTGACCACTGCGAGGAGAAGATCTTCTGATTCGAAAATGGTGTCCTCCTCGTCTATCCTCACTCCCCGAACGGAAATTACCATGGAAGTTTTAGGCGGTGGTGTCAAGGTGGAGGAGGAGACTGCGGTGGAGCGAATCTGACAAAGAAAGAGAGAGAGAGAGAAATACCTTTGCCATGAAAAATTATCAATTAAAATAAAAACTGGTATCCCATGCTTTGTGTACATGATACAATCTCAAGATCTCAGCCATTGATTATTTTATGGAATTAATTAAGTTTTTAATTTTTAATTTTTTTA…
GmPME14	Glyma.02G009900.1.Wm82.a2.v1	AAAACATAAAACATACCAAGAAAAAAACAATTCAGCGTTCTGCAAGACTGCAACTATTGGGGAATCTTTCGCAGCCTCCCACTAAATCTTTTGAAAAAATATTGAATCCTCAAAGTGCCGATCCTCCTAAATCCAATGTTTGCTCTTTTTAGCCCTTCTCTCCCTATATATTTTTTCACAAGCACCTCTTTCAATTCTCTCCGTTTCACTAGCTCTTATTCCAAAGCAAAAGAAGAAGAAAGGGCAAATTAGTATAATATGGAGACCATGAATGTTCAGGTGATGAGAAGCTTATCAGATATGGTAATTAAAAAAGGACCATGGACTGAGGAAGAAGATTCTGTTCTGATCAACTATGTCAACGTCCACGGCGAAGGCCACTGGAACTCCCTCGCTCGC…
GmPME15	Glyma.02G016500.1.Wm82.a2.v1	AACTCAAATTTAAACATATTGATAAAGTTACAACATTCGTATTTTAATTCATCCACATACTCATGACACCATGAAAATTTAGGTGTAGAATTAATCAAATTACTATTAGTATACATATTTTTAAATTTATATAAATTCAATAATTGCAAAATTACTATTAGTATACATATTTTAATTCCTTGATAACCATTAGGATTGCCTAGGCAACACCTAAAAGCAATCTTATTCATTCGTACGACATACATACTAAATGTAGAAACAAGCGTGCCAAAACCACAGTAATTGAACAACTTTACTCTGTTTGAGTTGAACTATATCAATCCACCCGAGTATGGGACACCAGTTTGAGGTAAATGTAGAAACAAGCGTGCCAAAACCACAGTAATTGAACAACTTTAC…
GmPME16	Glyma.02G016600.1.Wm82.a2.v1	ATAAGTCAGCTAAATTTTAAAAATTTTTAAATTTGTAGATGATTTTGTTGGAATTACTTTTGTTGTTTTATGTAAATAAAAAGAAATTAGAACTAATAGATGAATTTGTAGTAGAAATCTAGAAAAAAATATTTAAAACCCACCTATAGATTTAAATAAAGAAAATTCATCAAAAAAAATGTAAAAGCTTCTAGCAAAATTCCCTGTGAATTTAAATCTACATGAAAAAAAAAATCATATCGGTACGCATAACAAATTTAGCAGAAAAAACTTGCAAAAAAATTCCCAAGAAAATCGCAATAGATTCTTAAATTTATAGTAATGACAACAATATTAAAAGGTACAAATTTCTACTAATTTAATGCTCATTATTTATATATTTACAATACTACACCCTCC…
GmPME17	Glyma.02G086800.1.Wm82.a2.v1	TGATATCGATCTGAAAAAGGAATTGCAGGCCCAAAAATTTAATAAACAAATAATAATAAAAAAGCATCAGCAGCTTCAACTGTATGAGGAACAACTGCATGATCAAGTAGTTTACTACCATCATGTGGTTTTGACGATGAATCTTCGTATGATATATTATTAACTCTTTTTATATATTAAATAATTTAGTTACGTGTTATATATGTAAATATTAGCCGAAATATGATGCTTATGATAGATATATACACTATGGTTGCCGTGTATTTATATGATGTGTGTATAACTCGTAAATATATTTTTAGTGAATTTTGTTATAGGCATATGCACTGATATGTGCTTAGATTTAGTTCATGCACTGATAGAGAAGGGGGATTATGTTTACGAGTTCTATTTGTAGTA…
GmPME18	Glyma.02G086900.1.Wm82.a2.v1	GTTTGTAAACATTACTTTTTAAGGTGTCTGGTTTGGTGGTAAAAAATCACGATGAATGCATAATATGGTAAGCTTACCGAAAAAAACAACTATTTGTTGTCTCTGAAAATTGTGGTCTTCAACTCACCACCAATCCAATATACACACTTGGAAGTTTAAGAAAATCACAAACTTAATAGAATTAACTACTAGTTTAGGCTAATACATTTTAAGAGATCCAATACGTCCTTTTTTTTCTTTATCTCTACTGAATTATAATTTAGTGCACATTCAATTGTTGTTTTATTCACATTATCTAATACGAATATGCACGAAACAGCGAGGTAGGTTCATTTAGGCAAGCTTGATGTTAATAGTTTCTTTTAGGAAAACGACTCCAGTTGTTACGTGGCAACATGT…
GmPME19	Glyma.02G124800.1.Wm82.a2.v1	CATGCCAAAACTACTTGTGATGCAATGTTAATAATTTTTCTCTATCTAATGTTATTTAAGTTTCCACCCACATCTACTATGATACTCTATCTTTGGTGTCCTGCATGAAGAGCCTAATTTATCTATCTTTCTCTTTCAATTTTTTTTACAAAGATAAAAATAATAAATTACATTAAGATTATAGATGCATAAAATAGGCTAAACAAATCTCACTCTATTTCTAGCAATAATTTCATTTAGATGTCCTTTTTCAGTTCTTAGAAAATAACCATTTTTCAATGCATGAGCAGAGCATAGACATGGGTGATCAAACCATAATCAATAAACAAATAAGCATAGAAAAGAGCAATAGAAACTGGATTGCATTAAATAGATAATAGGAAAGAATTACATTACAAG…
GmPME20	Glyma.02G294700.1.Wm82.a2.v1	TAATCTATGTACTTTATTATAAAAGAACATCCTTTTTAAACACGTTATTCTCTTAATAATTAGTATATGTAGAGTTTAATGTCTATGATATTATAAAATAATTTTATATTATCATTCAATCATACATCACGATTATTTAAAATAATTATTTTAAAAGATAACAAACTTATTAAATATGATACGTTGTGATTGAATAAATGTAAGAAAAATCGTCCAAATCAATAAATATTATTTACTATTAATTTTTATAAAACATAAAGATTTTATATGTTGACAAAAAAGACCTATTATATCATTATCACATTTAAAATAAAATATTTTTCTTAAACTTTATTTTGGATCTCATTTATCGTTGCATCAATCTCAAGAAACAATCTCAATTGAAAGCCATCCCTTCCC…
GmPME21	Glyma.02G299200.1.Wm82.a2.v1	AATGGCTTACACTCTTTCATTCTGTTTCTCCCTTTTTTTTTTATCCATTTTTTCAATTACCTTTTATGGGCCTAGCTTACAATGTCAGGCCCAGATACGGCTGATCCAGGTCCAAACCAATAGTGCCTAATTCAGCATTTACATGCTGTAAATATATATTAAAATAATAACATTTTAGGTAATACAATTTTGGACTTATTTTGTTTTTATTTTATTTTATTTCAGATGAGTTCTTCAAGTTTAAAAAAAAATAAAAATTAGTCCCATAAAATTAGGGAGGATACTTAGACCTTACGAATACTTGTAATGAGTAAAGTAGATACTTATTTAATAGGGATAGATCCACAGTCACAGATTTATTTATAAAGTTTAATGGAGATGAATGTAAGTATAAGAACA…
GmPME22	Glyma.02G299300.1.Wm82.a2.v1	ATCTTCACCACCGGAACCAAATAAAACAGAACTTCCCATTCCTTGATATTTACTGTCTCTCATTTCCGATACCTTTATCCATAACCTTTTACACTTCCTTTATTTTTCTTATGTAAATGAAGCAAATTCATATATGTGAATGTATGAGCCTAACCAATCCTTGCCTATAGCGGGAGATGGAAGCGTGTGTGAGAGAATTATGATTCATGACACCATCAACTCGTTACTCATGAGTGAAGCTTATTTATTGTTTTTACCTTAAATGGCCAAGGACTGTAATGAAGGGAGAATTTGAAATGATTTGCTATTGTAAAAATTGAGGTAAAATTCACTTTCGTCACTCTTCGGCGCACTAATTTTTTTTATATTGTAACCGTTGTATACTCTATGATTATGCAA…
GmPME23	Glyma.03G028900.1.Wm82.a2.v1	TAATAATAATAATTTTATTATTACTAATATAATATTTTTAAATTATATTTTTGGGTTTTTTAAAACCTTAAATAGTTAAATTTTTTTAGATTTATATTTATTATTTTATTTAGTAGTCTTTATTATAAAATAAATTTTAAGATTAAATCATTTGATAGACTTGAACCAAATAAATAAATTAAGTGTGAACCTTTAATTTGATAAATAAAGTAGGTTCGACCTTAATTTGAAACCTAACATTGTCAAATTAATTTATTTCTAACCTGAACAATAACCATGTGTGCATTATTTTTATACAAAACAGTTGAAATTTTAATTAAGGGGATGCATCATTAAATACAACATAACAAAAAGAGGTTTATTTCCTAAAGAGAACAATTGGAACTACTTTATAGAATC…
GmPME24	Glyma.03G029000.1.Wm82.a2.v1	TGTGCAAGATATACAAACACTCATTTATTTTAAACACCCTATTAACATATTTCATTTCTCTCTATCGATCTTCTTTTTTATTAAAAGGAGGTCCAAGCCAGTCCTATATCCTATAATACCTATATTTTTTTTCTCTCTCTAAGTATTTTATAGCATAATGAATGTTCATAAAACATTTTTCTTCATTCTTTCAATAAAAAGTTGGTAGTGTTTTTAAAGTCTTGATGTGATAACTTGGAACCCAAACAAAATAATTTAAGAGCCAATAGTAGAATTTACTATTGTGGATACTCTAAGGTCAACGATGACCATAAAGTGAAACTCAACATGTTATTTTTTTGACACTCATTTGTCCTTATGTAGGAGATACTACCTTGAGTAGTGCTATCAACTATAAGT…
GmPME25	Glyma.03G029100.1.Wm82.a2.v1	GAAGATTTCGAGTCATGCATGTGGCCGTAGGCACAATTACCTGTGATATTTTTTATTTACTAAATCATAAAAATTACTTGTATTTTAATAATAAACTACTCATATAAAAAATAGCTTTTGTATTCTTTAGAGTAAATTACAGGATTTCCTTGAACTTTGCTCCTTTTATACCGATTATTCCTTTAATTTTTTACATTAATTTGAGCTTTCTAAGAGGCGTTGATGTAATATTTTTTACGTTTAAAAAAATTGAGATTTTTTGTAAGATTTAAAAATGAAGGGTACTATATCGAATGTTATAAGGACAAATCTAGAAAGAGTTTGTATAATTTAATCTATTATCTCTATATATAAATATACAATAAAAGAAAATTACTATCATTTGATTTTATATATGAT…
GmPME26	Glyma.03G029200.1.Wm82.a2.v1	GATATACAAAAACTCATTTATTTTAAGCATCCTATCAACATATTTCATTTCTCTCTATCGATCTTCTTTTTTATTAAAAGGAGGTCCAAGCCAGTCCTATATCCTATAATACCTATATTTCTTTTTTTTTCTCTCTCTCTAGGTATTTTATAGCATAATGAATGTTCATAAAACATTTTTCTTCATTCTTACAATAAAAAGTTGGTAGTGTTTTTAAAGTCTTGATGTGATAACTTGGAACCCAAAAAAAATAATTTAAGAGCCAATAATATAGTTTACCATTGTGGATACTCTAAGGTCAACGATGACCATAAAATGACACTATTTATAAGTTATTTTTTGACACTCATCTGTCCTTATGCAAGAGACACTACCTTGAGTAGTACTATCAACTATAAG…
GmPME27	Glyma.03G029400.1.Wm82.a2.v1	TTCCCAATATATATTCTTGTATGGAATATTAATCAATATAATTTTGATTTTGTTTATCAAAAACTAACTTGTGTACAAACACATGAAACACACACACGTACATATATATATATATATATATATAATTCCTCAAAATGTTTATATTTTGTTAGAATCAGACCTATACATCATCACTATCCCAAAGTCAACCACTGAGAAAATTAATGCTGCCAAACAATTCATCGTTTATCAGGAAATTAGCTAGTAAGAAAAATCTCCTTGATACTGTATTTTCCTGTCAATTTAGACGTATCACATATGTCATCCGTAACCAAGAGAAATACAAATGGTAGAATTGCTGAAACCAAAGGGTCAATGTCCTCCTATTTTACAAGTACTGTCTTTTGAAAGTAAATATTT…
GmPME28	Glyma.03G215800.1.Wm82.a2.v1	TCAAACATTAACTTTCATGTGATATATTTATATTAACATAGAGTTTATATACACTTAACATGATGTTTATATAAAAAAATAAATGAAGTAAAAAAAAATATATTTTTTAATAAAAATTGAACTCATGACCATATATATATTATATTGACAAAACAATGAATCATTATAACACTTGTTTTATTTAGTTAGTTATATCAAGAGTTATTATTTTTTTCAACTTATCAAAATTTATAAATTAAAATATATTTAATATAATTTTTTAATTGTATTTTATATCATTTAATATGTTTTTATTTTGAATAATTTACGTATTTTTATCTTTATTTGATAAATTTATAATTAAATTTTATAAATTAATAAGTAAATTATTAACATTTCTTTAAAATTAATTTTAATATA…
GmPME29	Glyma.03G215900.1.Wm82.a2.v1	TAGTTGGCTGCCTCAAACTGGAGTTCCATACGTGACTGGATTGATATAGTCAAAAGTTACAAGCTAGCTGGTTACGTATAATAAGAGCAAAGTTGCTTAACAATTCTTTTAATGCTGCTGCATGTGTTTCTCTATTGTATTTATAAATGATTAAATGCACCGCTACTCTATTGTAAGATTGTGATTCACTCATTAATAATATTTACACCACTTATATTCACCTTTATAGTTTTCAAAGATCTAGACGCTGCAATATTAGTGACTTTCGGTTACTTACAATATACAAATCACTAGTTTTAATTTGTCCGATCCGAGTATAGGACTTGTGTCGCCCAAGGCTAACATGGGTTGCTTTAAATTCGTCATACCTGCAGCAGGCATTTGAATTATTAGTTTAAT…
GmPME30	Glyma.03G216000.1.Wm82.a2.v1	ATAACTTGGAATTAATCTTTCGAAACATGAACAGGTATATCTCTAGTTCTCTACAGTAGTAAGTCACGGAACTAATTTTCTGAACAAATACAATTCTAATTATGAGACGTACAATTTCTCTATTCATATGTATTATTCTATACACATTACACATAATGAAAGATTGAACTCTTTATCATACGCTTAAAGAATTTGAGCTACAATCCACTTTTGCTATTCCTTGTGTTGAACATGAACTATGTGAACACTTATCTAAATTTAGATATACACACCAGACACCACTATTAAACTCAATATTATTATTAGCACGTCGTTGCGGACATTTAGTATATCCACATTGCGATTTTTGTCATACTTTGAACACGAGACAATGCAATGATCTTGTATCTTGGTTATTTA…
GmPME31	Glyma.03G223400.1.Wm82.a2.v1	TTGACTATTGAGTATGCAAATGTTGTAAAAATGAATGAGACGTGTGATAAAATAACGTGAATTATGCTCAAGTGAATTGTATTTTGTTATATAATATTTATACCTATATGTTGTCTTATTTTTTCTCTATTAGTTAGGAATGTGATAACTCACTCTCTCTGTTGTTTGTGTTTAGATCCTGTGATGATCTTGAACTTTGTGTTCGGGGGAGCAGATGACTAGGTGAGTTATCTTAAGGAACCTTGTGCTGAAGGACGTCGAGACACAATATGTGACATTAGGGTATAAGTTGCTATATTAATTGTATGAAGTCTTGGATAACCTTGTTTTGAGCCGAAATAATTTATTAATTATTTGAACAAGTTTTATTATGATGTTAGAAAGGTGAATGTGAACCTT…
GmPME32	Glyma.03G228400.1.Wm82.a2.v1	TATATAAGAATAACTTTAACTTATATGTAAAAGTTATTTAATTAATTTTAAATTATAGGTAACTGAAAGTTGAGGATTTACAAATGAAATAATATTTTTATTTGTCATCCATAATCATGGTCAGCAATTTATTTTAAGATACATATCTATCGCATTATGTTATTATTTTTTAAAAAATAATAATAAAATTATTATATTAATATAGAGGAGAATGTATAAAATATTTTTCTTTTAAAAAAATGTGACAAATGAAAAATGAGAGAAATTGTTATTTAAGGAGAATATTTTTTGCCATACATGTGAAACAAAAAAATAGAAAGTAATGCAAAAAAGAAAGTGCAAAAAAAAAAAGAGATGGAATAAAAATAAAGATGATAAAAGTTAGACATTATAAAACAA…
GmPME33	Glyma.03G234100.1.Wm82.a2.v1	CTGATATATTTACAATGATAAGAAATGTTAGCACCGAACTATGTAACACACTTGAAATTTGTTATAAATCACAAAATTTAATTCGTAGAATTCTATTTTTTAATTACAAGTTGACACTTATCCTTCTAAGGAAATATTGCATCTGCATACTTAAAGCTATATGATACACTGGAGATTTGTTTTATTTTAGCTTAAATTGTTTGCCACATTGTCACAAGTCGCGTTCCTTTGTATTCCATTCCATTTCATAATATACAAACAACATACGATAGATTGATGTTTGTAAGATGAAGATAAAAGAAGGTAGATGGAAAAGATAGACAATTAAAAAAAATTAATATTACATATATGTGTATGTAATAAAAGAAAGATATTTTTTTTTATCTCAGCTTCTAGATC…
GmPME34	Glyma.04G119100.1.Wm82.a2.v1	TTTTAATTACGTAGAATATTTATTATGATACTAATATTGATATCTTCATTTTTATATTATAGAATAATGTATGATTAATTTTTTTCCTATCAAAACTTTAAGGTTTTTCGACTTTAGTACTACCTAAAAAATATTGTATCCAATATTTTAGTCCTTCTACCACTTTTTGGTCCTCAAAGTGGTTTAAATATCATTTTTTTTAACAATTATTAACATTCCAAAAGTGTCTTTATTTTATTTTATTTAAAAAATCATATGACACATATTTGTGTTAGGTTTGTTTAAAAAAAATATAAGAAAATTGCTTCCTTAATTATTATGCTATTATTTATATTTGAAATTATATTAAATATTTACAATATTTACAACATTAATAATGTTTTTAAAATAAAATTATTC…
GmPME35	Glyma.04G119200.1.Wm82.a2.v1	CGATTACTATAGTATGACCCCTCAATGTTGACGCCAAAAACATCTCCAGGACAAGGTTTTTAATATATTTTTCTACATAGTTTAAACTTATAGTGATAGTTTTTGTTGTAGGTATAGGTCACTTGTCTTATAGTGATGATATCAAATAAATTTGGCACCTTTAATTTTTTTTGTTTTAATCATTTGATTCGTCATAAAAAAAATCTTGACTAATTTAAAGTTCGATCAGGAGATAAGTAAAACATTTACTCTACTATATTGGAGTTGGCATGACACCACTAAGGCAAAAATTAAATAAAAAGAAAGAAAGCTATCAACCATTATCATTAAAAAAAATATGAAACCAGGCCAGTTATAATATCCATGAACACATTGACACATCAGTATATATATGTTAAC…
GmPME36	Glyma.04G119300.1.Wm82.a2.v1	TGTTCAGATAATTCCATCATGCATCTTTATTTTTACTATGCCAATTCCAATTGTCTTGCATGAGACATCATTTCCCATGAAGACATTTCCACCCGATTTCTCTTCATAGGTGTCAAACCAGGTTTTGTTAGGAAACATATGAAAGGAACAGACAGAGTCTAATATCCACTGATTTTCAGAATGTTGGTGATGATCAGCAACTGAGAGAACAAGCTCATTTTCAGATGTGGAACCTTCCTTGGCAACAACAGCAGATGGTTTGCCCTTTTTCTTAGGACAATCTTTCTTCCAATGACCTGGCTCCTTGCAGTAGTTACAGATATCCTTTGGATTGACACGAGTCTTCTTTTTTCCTTTAAACACCTTTTTCTTGATGTTCTTATTAGAGTTAGAGACAAC…
GmPME37	Glyma.04G236200.1.Wm82.a2.v1	AACCAACTCACATTTAACAAAAAAATTAAAAATAAATAGAAAATAAAAATTTTAAAAATATAAATTTGACTCATTTTAAAAATTAATTAATTATGAGAATTATCTAATAAAAAAATATTTGTCCAAAATAATAACCTAATTTACATTTTAAGTCTCTTAAAAAATACTTTCCTACGTCATCTTTACTTTATTTATAATTCTATACTAAATTAAAATATTATATAATTATTTACAAACTATTAAATCATATAGAGATTACTTAATGTGAAGTGGACCAAGTGTAAATTTTAAAACACATTTTTTAAAATAGGTTATAAAAGGCTTGCAGGGACCGCAGGCTGGTCCATATAACCTGGGGATTAAACGAGTCATGCTAAAACATCCACAAATCAAACGATC…
GmPME38	Glyma.05G190300.1.Wm82.a2.v1	AAAACTTAAGCACGATACTAATTATGCATGATCTGGGATTGTATTGTGTACTTAAGTTAGCTTAACATTACTCTACCACATGTTATTTTTCATATTGACGGGACTGTATTTTGAATTGAATCGAATTGTTATTAATTGCTGGAGTTTATATATACACCAGCAACTTCAAGCGCCCATTTCACTCCAACACTTTCTCCATGTTGTCAATCAATATAATTATACACTTTTGAATGCCGAAATTCCAACACCCAATCTTCTTTAGAGAAAGTCCCTATTACTCTCCACAATCGTAGCCTAAGAGTGACACCGATTATAATAGTATAATGTACTTTAAGTAGTAAATGATATTTTTTTGACAATATATAGGAATCTTTTAATTTAATATGAATGTTTCTGTTA…
GmPME39	Glyma.05G190400.1.Wm82.a2.v1	ATATAAGTATTTTTTTAAAAGAAATATATAAGATTTGTTTCTTTAAAATAAGTATAACAATTTTTTTAAGCAGAAAATAAAAATTTATTTATTTTATTAAAATAGACATTTATTTCAACAAATAAATTTAAATAAATTAGCCCATAACATTTGGCATAACTTGGGAGGTTGGCTATAAAAACTTCATGTGCAGTGATGGATCCAAGACCCTAAGTTAGTGGGTGTAAATTATAAAAAAATAAAATCAATGGATTCAATTATATAAATATAAATAAAATAAAATATAAAAATATAAAATTTTATTTACCAATTTAATGAATTTTAAAAAATGAGGGAGTACAAGTGCACATCTTCAAACCAATGTAGGTCCACCACTGTTCATGTGTGACTTTGATTACT…
GmPME40	Glyma.05G226000.1.Wm82.a2.v1	AAAATAGGCCCGCCCTCTTACAATAAGCTGACAGCAAATACGCATTTCTCACGGCTCATGCCACTGATTCTGTCCTCTGTGCCAGTGTGATTGCGTTTTGGAAAACAATCTCATGTTGCGTCAACTCCTAAATCCTATTAGTTTAAATTGTTAAGTATAGGAACTTGATAAATTTATTGGATAGTCGTCATTCTTTTATACAAACCCAACAGACAAGATTTAAAATCAAATCAACTTGTTAAAAGTCAAAAAAAAAAAAAAGTTTTTTTACGGTTCAGAGAGTATTATATAAACAACGATTCCCAAACACGCCAACTAGATAAATTTTGATGCTTTATAATTTGATCACGGTTTTTAAACTCAAAAACCCTGTTGTAATCTGAATGGAATTGTAGAGAA…
GmPME41	Glyma.05G236800.1.Wm82.a2.v1	TTTTTCCCTTAATTTTATTTGCTAATTAGAATATATAATAATATTAACACTGATAATAGATCACTTAATATTGTTGGATACAACACTGATGATGTGACAAAAGCTCAAGTTATTAAACGGAGGTGAAGAAACATGATTTTAATTACATAATTTTAATTAAACATATTCCATCAAGCCCTGGTCCCCTTCTACTTTGTGCAAAGTCTGAAGACACATAACTGATTTAAAGTACGTCTGAATAAATTAAGATTACATTCCAAAAGTCTGATTGGTTGACAAATCATTCATTGGTTTAAAGAAAAAAAATGTTCTCCTTTCGCAAAAGTTGCACGATAAATTCTACAAAACAATAATATGAGTAAAAAAAAAAAGAGAAAAAAGAGAAATATATATAAAAAA…
GmPME42	Glyma.05G236900.1.Wm82.a2.v1	GAAATGTAGTTATAAGTCATTTCTTCTCAAACGATTTTCAAGTTGAAATCCTAGTAGAGCCACAAGAAAATACAAAGATTCGGAGCATATCTATAAGAAAGGTATAAAAATAATAAAAAAAGAAGCGTAGTTGGTCTACGATAACTTTGAAAAAAGCAAAAAGGCGTGTGCGGCATTACTAGTATAGAAAGCAATGAATCTAACAAGCAATCCAGCTTAACTATTGAATTATATGACAGTAAACCTTTTAGAAATTCAAAAGGAAGGGTGTTCCAATCATAAAAAGATAAGCTGAACTTCCAAGGACATAATCACCTAATTGGTCTCAGCCTCTCATAGGTTTTCTACTATTCAAAGTCACGATACAATGAAACGAATACTGCATATTAGTGTTTATTT…
GmPME43	Glyma.06G128500.1.Wm82.a2.v1	TATAACGAGCTATTTTACCCACCCCTATCCTTAACGGTAAATACATACATGTGCAAGGCAAAGTTTAAGAACGTTTCTAGGTGGACAAGGGCTTCAAGTGGTGTATGGTGGACAACATGAAACAATTAAATCTATTAAATATTTTAATTCAATAAATTAGTTTATAAACTTTTAATTAGTAAATTACAAATTTAAAATTGGCTTACGAATTAATTTTGCAAAATATAACTTGTCCCATTAGTGTTGTACATATACAAAAAAAAATTAATTATTTTTTTATTTTTACTAAAGCTAATCAGTCAAATTTTCAAACATAAATTAGTAATAACCAGAACTCATAAATATTATGCACATGAGTAAAAAAACAAAAAAAAAATTATTTAGCTAGAAGGGAATAAA…
GmPME44	Glyma.06G152000.1.Wm82.a2.v1	GGTTTAATACCTCTAATCACTTGGTACATTTTCCTCGTATTATACTTTTTAGCATCACACATCTCCTTCCAAACCACAGACTGCGTAAGTAAATTTTTATACTTGAAAATAGCTTTCAACGTCCAAGAACAATTTTGCCCCGGCTGGAAGTTATCTGCATTATTATTTTTCATATAATAAATGTGTATCCAATGAATCCACAACTTATCCTTTTTCTTCCAAATATTCCAAAGAAGTTTACCAATTGTAGCTTTATTCCAATCCTCAAAACCAATCAGATTCAGTCCACCTGCATTTTTTGGATCACAAATATGATCCCAAGAAATAGGGGCTTTCTTACTGTTACTGCTCTTACCTGTCCAAAGAAAACTTCTACAAATCCCTTCAATATGCTTCACC…
GmPME45	Glyma.06G314100.1.Wm82.a2.v1	TGTTTCATAATTTTGATATATATTATTTATGAAACATTAGTTATAATATTATTTTTATAAACTTATATCATGACGATGTTATTTTACTAACAAAACTTCCCATGGTACAAATTAGACATCGTCTTGAATTAGTAATAAATCATAAAATTTACAAAAATTCTCTATAAGCAAAACTTTTCTTATCGGCCACGAAAGACTCTTCTGTGGCTGTCAACCTTAATGCTGAATTAGTTATTGTGGCATTTCGAAGTATATTTTGATGCTGAGAAAACGAATAAAAAGGGAGGATGGTTAATTTTGGAATTAAAAACAAAGAAACTTTAAAAGTTATAATTAGTTAACAATTTATATATGAATTATATAAATTGGTTCACAAATGTCATTTTTTAACTAGGTGAG…
GmPME46	Glyma.06G314200.1.Wm82.a2.v1	ACCAAACATATTTTTAGAATTCTAATATTTTAAAAATGAAAACAGTTCTAAAAAAATAAAAACAAAAAATAAAAATACAATCCTAAGTTGCAACCTAAGTTTGCAAGATAAAAGTTGGCTAAGCAGCTGAACTATCACTGACGTCATATCTTAAGCTTCAACTTTTATATATGATTTGATAGTTTTTTTAACTAACTCTACCTAATAAGGACTGTGTTTAAAATTGCTTTTAAGTGTCCATGATATATATATGCCATCATTCTATTTTGTTTGGAGCTCTAGTACATATATGTATATATCCACATAATGATTAATAACTAAATCCTTGTTTAACTGACTGTTGAATATCTACAAAGCAGCTGTCACATCTGTGTTAGATGAATTACTCGTTTAATATTT…
GmPME47	Glyma.06G319000.1.Wm82.a2.v1	GTTTAAAAAAAATTTAAAAAAAAAGACACAAAAAAAAAACAAAAAAACCACTTCCGGAAGAAGTGGTTCTTCCGGAAACATTCCGGAAGAAGGGGTTCTTCCGGAAAGGTCTTCCGGAACTTTGAAAGTTCTTCCGGAAGTGCGCGTCTTCCGGAATTCTTCCGGATGAACCACTTCTTCCGGAAAGTTCCCGGAAGAGGTTTTCCGGGAGTCTTCCGGAAGAAGGGTTCTTCCGGAAGACGTTTGGTTACTTCCGGAAGAACACTTCTTCCGGAAACTTTCCGGAAAATGTTCTTCCGGAACTTCCGGAAGAACCCCTAACGGGTCTTCCGGAAGACTTCTCCGTCAGCCTTTTCCGCCATTTTTTCCGGCGTACTCTCGTCTTCTACCCTAAGGTTC…
GmPME48	Glyma.06G319100.1.Wm82.a2.v1	GTTTATGACAATTAGATATAGGAAAGATGTCAACGCTTGATCAAGGACGATGGGAATGGAATGAAAAAGAACTCATTAAGTTATACGAATCAATGTTAATGACAATTAAAAATATGGAAGATGTCGGAATGGAATTAATAAAAAAAATAAGAACTCATTAAGTTACCACTTTCATGTCACCAACATTATTTTTATCGCTTAATGAATTCTCAATCATTTATATGACTAAATGATCATTAATTACAAGAAAATGCCGATTTTCGATGACCAAAATTCATTGGTAAGTATGAAAATCCCCATCGGTAAATATGAATTTTCGACAAACCCAAATTTGTTGGTAGTTTGGTCATAGGAAAAAAACTCAGTCAATAAAATTACCCACGAATAATCCATCGACAA…
GmPME49	Glyma.07G024200.1.Wm82.a2.v1	AACGTAAATCTGAGTTTGAATTTGTGAGATTCAGAGCGTTAGCTTTTCAATGTGAAAGAGATTAAATAATAATATGGTAAGACATGTTTTTGTTCTTTATAAAATTTTTGAAGTTTAGTTTTAGTCTATTAAAAAATTTTAGTTTGTTTTTCATGTTTCTAATTTTATAATGTATCACTTTTATCCCCTCAAGTATTATTTAAACAACTTTTTGTCTCTGTATAAAGTACTATCTAAGCCACATCAAAGATAAAAAGTGGTGCGCTTCAATATTAGAAGGACAAAAAAATGGACAAATTTTTAGAGGGACTAAAACCAAACATTATAAATTTGAGAGATCAAAGACAGATTCTACAAAAAGATAACACACAAAGTAGCAAGGGTCAAATAAAAAATATA…
GmPME50	Glyma.07G024300.1.Wm82.a2.v1	GGTTCCATGATGCTGTTGATTTATTTGTAGAACAATATTTATTATTTTCCCTTGTTATATAGTTGCCTGAGTTACCCACCTAGGTGTTTTGTAGGGTATATTCTTAAACCATTTCCTATGTATCTGTGTCGAAATTTTTTCACTTTATATTCATTTATAATTTATTACGAGACTTGACATGTTTGTGATTACTTCGGATTGATATTGCTTATAAACAACATTTTCCTACCTGTTTGTCTTTGTAGGCAAAGGGTGCTATCATGAGGAAACAAAAAAAAATAGCTCCAATAACAAAAATAACAAAAAAAAGTTGCATTCTACATTGGTTCTAGAAAGATCGTCGTAGAATGCTATCCATTCTAAGACGGTCACATGTGAATGACCGTCTTAGAATGAGTA…
GmPME51	Glyma.07G024500.1.Wm82.a2.v1	TTTCATTGTTAGGTGGTTAAGGGTAGTTAGTTACATAATTGGTCAAGTGATTAGGTTAAATGGATGGACAAGAGTGGAAGGAGATTTCATTCTCAATAGTTAGTATTAAGAAAACTGAGCATTATCTCAATTGTAGAATGGGAAACCCCTGGACGGAGTATTAACATCATATTTGCCGTGTTGTGATCTGAATCTATATGCATTTCTTCCTTAATACTTCCTAATTTATCTTTCCTTTCTTTTGTCACTTCACATAGAGGATGAAATTGATGATATCCAGAAGGTATAAATCTTGTAAATTACATGTACTTGATATTTGTTGTACCCAAATTTTTACATTTTTATTCTGTTCAATATTTTCAGGAAATTTCTGTTCTGTCCCAATGTCGATGTCCATAC…
GmPME52	Glyma.07G024600.1.Wm82.a2.v1	TCAAATTGATTTATGTAGTTTTCTTGTGGCCCATCTATAGATATCTCAATGTTATTTTACTCATTATATTTCCAAACAAAGGGTATCGAGGCAAATGGTGCCCTCATGGAGGAGCTTCGTTTATGAAGAATTTCAGTGTTTTTCTTTTATTAGCATATATAAATTCATAAATTTCGATCGAGTTTGAATTTGTGAGATTCAGAGTGTTAGTTTTTCAATGCGATAGAGATTAAATAATAATATGGTAAAACATGTTTTTGTTCTATAAAACGTCTGAAGTTTAGTTTTAGTCTATTAAAAAATTTGGTTTGTTTTTCGTCCTTCTAATTTTATAATGTATCATTTTTATTCCCTCAAGTATTATTTAAACCACTTTTCGTCTCTCTATAAAGTACTATC…
GmPME53	Glyma.07G026600.1.Wm82.a2.v1	AGTTTGAAATTGTGAGATTCAGAGCGTTAGCTTTTCAATGTGAAAGAGATTAAATAATAATATGGTAAGACATGTTTTTGTTCTCTATAAAACTTTTGAAGTTTAGTTTTAGTCTATTAAAAAAATTTGGTTTGTTTTTCATGTTTCTAATTTTATAATGTATCACTTTTATCCCCTCAAGTATTATTTAAACAACTTTTTGTCTCTCTATAAAGTACTATCTAAGCCACATCAAAGATAAAAAGTGGTGCGCTTCAATATTAGAAGGACAAAAAAATGGACAAATTTTTAGAGGGACTAAAACCAAACATTATAAATTTGAGAGATCAAAGACAGATTCTACAAAAAGATAAAACACAAAGTAGCAAGGGTCAAATAAAAAATATAAAAACTTTTATT…
GmPME54	Glyma.07G046000.1.Wm82.a2.v1	TTAAAAAATAATTTATAATTGTTCTTACTATGCATAGAAAATATTAATAATTATTGATAAATACGTTATTAACCAATTGTAAAAAGTTAATCTATTTCTCTTACTACTTTAATTTGTCTGTGCTATGATAATGTTGTATTCAATTACTACATAGAGTATGTGTTACTCACTTTTCAATAACCCTAAGCCTAAGGTTTTCCAACAGACACTGAGCTTTAAAATATTTGAGTCAGGAACATTATTCAGCCAATAAATTTTTATAGTTTTCTGTTATTTCTTTTTATATATTATTCATTTTATTTTACAGCTCTCTCTCTTTTTTTTTTTTTTTTTTTTTCCCCCCCCCCCCCCCCCCTCAATTAAACAAAACTTATTATATAAAAATAATTTCTCTTATTG…
GmPME55	Glyma.07G125100.1.Wm82.a2.v1	CCTTTGTGGTAGGTGATGATTCTGAAGATTTGAAGGCAAATGTTTTCCAAGAAGGAGGGAATGATGAGAATTCTAAAACTGTCCAAATACAAGAATCTATGACTAGTAGTAAGACCAAACAATCAGTGGATACCCTCCAACAAATGGTAGCAAACATACTTAACAAGACCTAACTGGAGAAGGATGAAGGCCCAAAGGCAAATGCACTACTAAGAATATTAATTGTTGCTGAAGGCCCAGACTAATTTGAAGGCACATGCCAAATATGTTCTTTTTTATATTTCTATTTTTTTCAGTCATTTTGACCCAAACTGATTTGGAGGCCTATGTCTATTTCTATTTTTTTTTATTCAGATATACTATATGTATTGATTTTGTTTTTAATAGAAGAAACTTTTG…
GmPME56	Glyma.07G173500.1.Wm82.a2.v1	ACACTTAAGTGGATGATATTATACTTTCATTATATTACTTAGCATAGTTAAAATAAATCATCTAATATAAAATAATTAAAAAATAAGATAAATCTAACATTTATTATTTTAAATTTTGTGAAATATAAAGTTGAAATAATAAACAGAATACTATAAAAGTACAATGATTAAAAAAAGTAATATAAAAAAATGTAAAATATAATAACAAAAAATAAAATAAAATAAACCTATAATTTATTATTATCAATATAATAAAATCTTATCTTATATAGAAAATATTAAAAATAAAATCTAATAAATATTTTAAGGACAAAAGAATAATAAAATATAATTTAATATAAAAAGTTAGAAGTTATATTTTTTTAAAAAATATTACTTTAAGTAGTGCTTTAAAACATA…
GmPME57	Glyma.07G245300.1.Wm82.a2.v1	GATAATATACGAAACAAATACTAATAATTAAGTTATTTATTATTTTATATGCACACATTTACATAACATGAAAGATCAAACTCACAGGTAGATTGACATTAGGAAAAAAAAAAAAAAAACTCACAGTAGAAGAGATACTTTTATGACTTCTTATACTCAAGTTTAGATTTTACCTCAAACTAACAGGACTTAAAAATGTAGTCCCACAGTCACAGCAGAATTTGCAGTTTGCCTATATAGTCATATATAGAGGCACGCATTTGAAGCTAATAACATATGAGACTTCAAGTACGAATTGGTGTACCACAACGACTATGTTGTGTTCCTTTGAAGCAATTGAGAAGCATTATCCCACCAAAGCGAGCAGCTACCTGGTTGCTATTCAAGGCAAGCTCTTCC…
GmPME58	Glyma.08G033000.2.Wm82.a2.v1	TTCTTAAAAAGAAAAGAGTATTAGATGTATCTATTTACAAATCATAAAAATTATTATAAGTACAAAATATTATCAATTTTAGCTGGCACTTTTAGTAGAGTATGTCTTCTCTTCAATTTTATTCTTTTATTTTTTTATTGACAAAATTAGAACTCTAAAACTTTGCTTAAGATATCAACATGTTAAAGGTCAAAAAGTTTTTTTTTTTACCGTTGAGAGAGTTTAACAAAAACAATGATTCCCAAACACTCCAATTAGTTAAATTTTAATGAGAAATTTCGATGGTTTATATTTCGATCATGGTTTTTAAACTCAAAAACCTGTTGAGTCTGAATGGATTTGTAGAGAAAACAAAATCAGCATTGATAGACTGGTACAGATAGCGTAATTCGCCTTGTG…
GmPME59	Glyma.08G044000.1.Wm82.a2.v1	TATTTTTCCCTTTTCTCCTTCGGTATGTAAATCCATTAATTAGGAGTGTAAAACTTTGTCCAAGACTTCAAGCGTCTTTTCCCTTTATTTTATTTACTAATTATAATATATAATAATATTAATACTGATAATAAGTCACTTAATATTATTGAAAACAACACTGATGATGTGACAAAAGCTCAAGTTATTAAACTATCGAAGGCGAAGAAACATGAATAGTAAAGCGTATTCCATCATGCCCTGGCCCCCTTCTACTTTGTGCAAAGTCTGAAGACACATAACTGATTTAAAGCACGTCAGAATAAATTAAGATTTCATTTCAAAGTCTAATTGGTTGACAAATGCTAACATTCATTGGTTAAAAAAAAATGTTCTCCTTTCACAAAATTTGCACGATAA…
GmPME60	Glyma.08G147900.1.Wm82.a2.v1	TAGAGCAGGTCTCATACATTTTCCCCATAAAAAACTAATTCCTAATTTGATATTAGACAAATTGCACTTCAACAAGAATATTATATTAGAAGGTGACCATGTATAACAAGATAATCCTAATCCTATGCTTATATAGTGACAATGAAAGTTACGCAAACAGAAAATTACGCAAACTGAAACAACAGGAATTGAAAATTACGCAAACAGAAAATTACTATGATCAATTTTATTTACCCGTCACTCACAAAATTCGAGCTGCTTCCAACACAAAATCAATATAAGAATGGTAGAAAAATGAAACTGCACAGCAAAACAAGGAAGAGATAAAACCGTTATTATTGTTATGATTATTATGTCTTAAAGTCAAACAGGTAGTTAAGTTGGAAATGGAACGCATTT…
GmPME61	Glyma.09G003800.1.Wm82.a2.v1	ACGAGAAATTATATTAATTCTTCTTCAGGAATTATATTCGTACAAATACAACAAAATATATGACTAAAAGAGAAAATAATAATAAGTTTGAATTTGAAATATAATAAATAATAAAATGGAGGAAAGAGATCGACACAAAATTAAAGTGATATAAGAATAGAAATTAAAACTAAAAATAACTACTACTTTAAAACAACATTTGTATATATTTTTTGTTTGATTTTAAATTTTAAATTAATTTTACATGTCATTAAATTATAAATTGTAAAAAGTTAAAACTATTTTAATTTATAATATTATTTAGTGTTTCACAAACACTCGTGAGAATTATTTGATGATATAATTTTATTAGTGACAATGGTAGTAATAGAATAGATGATAAAAAAAAGCTAGACAAAA…
GmPME62	Glyma.09G035100.1.Wm82.a2.v1	TTCTTTACACAATTCAAATATATTTTAAGCTAATTTTAATTATAAAAAAATTAAAATTACATTTAAAATTCAAAATTATAATTGCAATTCTCTCTTTCCATTAAGACCTCAAGTTGTTGCACGATTAGATCAATGGTAATTAAATAAAACACTACATTTAGAGTTACTATTTGATATGTCACTATAAAATATTTATAAATTATTAAAATTATACTCTTTTTTTCAAACAAAAACAGACCTGCGCAAGAGCAAAGAGCAGGGAGATACAAATCTATTTTATTAATTTACAATAAAGCTAAAAAGAATTGAAACATAACGATAACTTTTTTGTTGAAGTTTAAATTAACCCTTCTTTTAAGGAATGCTGATAGGAAGATATTTTGGTCAAAAGTTTTATGA…
GmPME63	Glyma.09G042100.1.Wm82.a2.v1	TTTGACCGCTAATTTTTGTTGGTCACCGTTAATAAAATAGTCTACGTGGTACAGAAGAATGAATTTGTCATCGAAATAATTGTCAATACGGTCATCTCTAATTGTCAACATAAGGATATGTTTGTCATATAATATTTTCTTGACTTTTCGTCTTCCTATCGTCTAGAAATAGGAATAGAATAGTCATTTTGGTCCATGAACGTGTAATTTATTGATAAATGTGTCCTTAAAAGATGAAAATACAAATTTTAGTTTCCAAAAATGTAAAAAGTACGACAAATATATTTAACCATTAACTTTTTTTCGTTACCGTTAATAAAATACTTAAAACTCAAATAAGTGAAATATGTGATATATTATTTTTTATTTATAGTAGATTGTGACTAATTATTATAATTT…
GmPME64	Glyma.09G042200.1.Wm82.a2.v1	TGTAAAATTTATGCATTTTCCAAGATTCAAGCCCTAAGTTGTATGCATGTTTTTTTTACCACTAAATATTAGTTGTTAATTTGTTAATTTCTTTGCTAGTAGGAAAAGTCGAACCCACAACTTATCCCTTCCTCCCTTTTTCTTACTTTTAGCTGTAATTCAATCTTATATCTTCAAGTTGTATGCATGTTAGAGATATGAAATCAATTGAGTGTCTTTTCTTCGTTTGATAGTTGAACTTTTTTGGAATATTGACACTTGACAAAACCAACAAACATTTTTTAAGTGACATAAAATAGAAAGTAATGATGTGTTTTGATTGGCTTTTTATTTTTGTTTTTACAAACGGGGCAACATTGTTTAATTTGACTAATGTTATTTTAGCAAACAACAAGATCA…
GmPME65	Glyma.09G076000.1.Wm82.a2.v1	TTTAATTATCTATATTTACAATCCATTTCTCACTCTAAAAAATTCTCATTTGATATGCATTCGCTCTCTCTATATATGCACGTTAAAAATACATTGCTAATATCAAAGAGATAATAGTGTAGTGTCCGGCCACTAGCTTTTTTTTTTAGAATCGTCCACTTCTACCGTTAAAGAAAATTTCCTGGGTTATGTGTGGCGTGAATCATACGAAAAAGGTTAGAGAATACTTGCAATTAAAATAAATAAATCTTTTAGTTTAGTTGCAAGTCTAGATATTGCTAGGTAGGGTATAATTTCATAGCAGATCGAGTTGTTATATAATACAAAAATTAGTGTAGAATTTGTTACGGAATGGTGACATTTTTTTTCTCAAAATAAATTATCTTCATAATCAAGAAT…
GmPME66	Glyma.09G076100.1.Wm82.a2.v1	TAAGTCTTTTATAAACAAATCTTTTATATATATATATATATATATGGGAATAAATATTAGAAAGAGTTACACCAATGAATTATTTTTATGGATTTTATTCTCACTTATACAATGTTTATGAAACTTCAACTTACACTTATATTTTAATAATCTTTTTCTTTAAGTGTGAATTTTTTCCTCTAGTAGAAGTCATCTTCAATCGAGTATCAAATAGTGATGTTTAATGAGATGGAGGAAAAGTAAGAGTAAACTCCCATATTTTTCCCTAAAAGATATCGGTGCTTGCAATTTATTCCTAAGATTTTGAGGCAAAATAGTCCTTGAATTTTTTTATTGGACACATAAGTCCTTTCATCAGTTTCATTCAATTATAAATTAGCTAACTTAAAATAATTGTGC…
GmPME67	Glyma.09G076200.1.Wm82.a2.v1	TTCGAGAATCTACACTCGGATGCATAGTGACCAATCTTGTTGCAATTGAAGCACTTGATTTGTGATTTGTTATACCTCGACCATGAATTTCCTCTTCCACGACCTCTTGTTACTTGTGGATTCCAACTTCTTTCTCCATTGTTGAATTTGTTGGAATGGTTGTTGTAACCACCTCTTCCTTCTCCTCCATGTCCTCGTCCACGTCCACGATCTTGGCCGCGACATCGTCCTCTTTGGCTCTTGTAATTTGCATAGTTTGCTTCCTTTACGTTGAGTTGTAGTAGTTGCTCCGTAGCCTCCTTTTGTTTAATTTTTCTCTTTTGTTTTTCTTCGTATGCTTGTAAGGAACCCATGAGTTGCTCAATAGTCATGGTCTTTAAATCCTTGTTTTCTTCAATG…
GmPME68	Glyma.09G076600.1.Wm82.a2.v1	GGTAACCAGAATGCCACATGGTGATGGTGAAGGCTGTTGGGGCCATCGTTTCCCACAGTGGCAGACACGAACATACCAGGCTCGAAGGGAGATCACCATGCCCCCAACGATAAGGGGCCACGTCGGTGGTTACAGGGAGTCGTACTTCACGGAAGTTCAAATTTTTATTTTTTTAAGATAATAATAAATATAGTGACGGTTAGATTAATTGGACGAAAAAATTAAATTGATGCATTTAAAAAAAAAACCTGAGAACCATATAAAATTCTTTAAAAACTTATACACTAAATTAAATCTTTTAAAATAATTTGAGCATCAAATTCATAATTAAATCCAATAAATTGTCTCTCTTAATTATTTATAGAACATTATACCATGTACGTTTATAAAAAAAATATT…
GmPME69	Glyma.09G077100.1.Wm82.a2.v1	ACCATGATATAGTTAGATATTGGTCATGTTGTTGATTTGGGCTGGGATGCGTGCCTAAGCTGATAGATGGCCGGGTTGGAGACTAGAGCTGCCCTGACTTTAGCCTTATGACTAAACCTGTAGATCATGTAGGTAACTTTTATATTAAAAAAATGTTACAACGTGAAAAATTAATTTTGCCTCACAGAACGTGCTGAAATCATGGTGAAATACTGGTTCATGTCCTGCCTCTAAAAAGATATCACACGCTTTGTCTAATAATTGTAATTTGCAATGGAGACAAGCAAGCATGGTCTCTCGTGTTGATTTTCTTCCTTTTCTTCTTCTTAATTTCTTATGTACATGCATCGATCCAAAAAAAGAAAATGACGAACGGTGAAGAGTTTCTTGGTGGGTCAC…
GmPME70	Glyma.09G232100.1.Wm82.a2.v1	CTTGATCATGATGTACTCCAATCATGGTAGGTTAGAAAAGGCACGTTGGGTATTCAATCTAATGCCAGAGAGGGATGTTGTTTCGTGGAATTCTATAATATCTGCACATTGCAAACGTCGAGAAGCCCTTGCTTTTTTTGAGCAAATGGAGGGAGCTGGTGTTCAGCCTGATAAAATAACATTCGTTTCAATATTATCAGCTTGTGCCTACTTAGGTTTGTTGAAGGATGGAGAGAGATTGTTTGCCCTAATGTGTGGAAAATATAAAATAAAACCAATTATGGAACATTATGGTTGTATGGTTAACCTTTATGGAAGAGCAGGACTGATTAAAAAGGCTTATAGCATCATAGTCGATGGAATTGGCACTGAGGCTGCTGGTCCAACTCTGTGGGGAGC…
GmPME71	Glyma.09G234800.2.Wm82.a2.v1	CAAAGCAATGTATGTTACAGTATCTGGTTCTAGTCCACTCTCAATCATTTTATCAAAGAGGCTTACTGCTTGTTGAAAGTTATCTGTCTTCATGAGTCCATCAATCAACACAGTGTAACAAACAACATCCGGATTTATTTCCATTTGCTCCATATCTCTCAAGATGGTGGAAACATAAAGTGATGTTGTCTTTCCTTTTCCATGAGGAGAGAAACGTTTATGTAAATATGCTTTTAAGCTCCCAGCAAGCAATTCATCCTACGATAACTATTTATCATAATTGTGTAAGTTACAACATCAGGAGTGAATCCTCTATTAACGAAAACATCAAACAAAGTGCGAGCATTCTTCATATCCCCAGCCTGGCACAGTGCAGCTAAAACTTTAGAATACCCATTA…
GmPME72	Glyma.10G009000.1.Wm82.a2.v1	CGTCTTTACGATAAAGTGTTGGGAAAAACTGCAAAACAGAATTGTGTATACTCAAAGCTAAGAGCAAGTCAATGGACTATCTCTACTGGAAACAGTTATTCACCGAGAGCCGTTCTTATTAGATTGATTCTTTTAATTTTTTTCATTAAAATGTTTGTCAAATTGAGAGTTGTATAAATTACTCAAAATTTCAATTCCAATGTTTTAGGAAAGAAAAAAGAAAATATTGTTTCACTGCTCAATGTTGTGGCTGTTGTTTCGTTTGCGATTTAATTTTTTTAATCATATATGATTGTTTTCGTTTCCTTACTAATTTATTTTGGCACGTTGGGGAATTACGAATTATGCTCGAATGATTCATGGTGCACTTTTATTATGGCTTATATAATTTTACACATA…
GmPME73	Glyma.10G010500.1.Wm82.a2.v1	TATTCTATTTAAAATTATAATTACAGTTATTAAGTAAGAAAAGAAGTTGATGTTTCAAAATGTATAGATAATAAATTCTCAGGCATTTTATATTTTTATAGAACCATATTTTGTTTAGAGAAAATGTGAGTGTGTGTATATAGATAAATCATAATACAAGAGGCATATAGAGGCCTTTCTAACTTAATTTGATATTTATTCAAGATTTAGCAGTACTTCAACATTGTGGCTCCTAAAACGACAATGAGAGTGAGTAATTTACAGAAGAAAAGGTAATGGGAGAGAAATGATTTTTTTAATCTTTGCGGGAGTTCAAATTTTGGCTTAAATATTTTTTTATCCTAAACTTATGATTAAATTTTTGTTTTGGCCGAATATTGTTTTTAGCATTTTGGACTC…
GmPME74	Glyma.10G017100.1.Wm82.a2.v1	TCGACTTTCATCCTGACTAACAACCGCAAAGTCACTTACCACAACACTTAAATCTGTTTTTAGTAGATTCCTCCTGTGATGTCTAGCAGAATCATAAACAGCACGCACTCGGTTGGACATGATCACTGGTAAGTGGTCATTTTTTAAATTTAAATGCCTCCCATTTTGGGGCAATGGTGTCATGATTTTTATCTCAGGCACCCAACCCTTTATGAACAAAGCCAATGTGACATTGTGAAGCTTCAAGTCATCAGAGAAAGATGAGGACAACTCATTCTTCGCTCTTGCGTCTGAACTCTGTAACCCATTTAAACATGTTTGTTGGTTAGTCAAAACGGCACTGAGATAGGTTTCAAAATCTTTAGCTTCAGAAGTGTGAAGAAAACCACTAACTTGGTT…
GmPME75	Glyma.10G017200.1.Wm82.a2.v1	TCTTTTCAGAAATTTGTTTTTTAATATATATATATATATATATATATATATATATATATATATATATTATTAAAATAATTATTTTATTTGAATATTTTTACTATATAAATAATAGTATTAATTATTTATTTTTTATAAAATATTTTATTCCTTTGTTATAGTATTGATTTAAAAAATAATGACATTTTCCTCTCTTTTTAGACAAATATTTTATTTTTTTATAAATATTAATTTTTTTATAGTTTTCATAATTCAAATAATTACATTTTTTTCTTTTTTAAAATGAAATATTTGAAGTAATTTATTTTCTTTGTTCATATCTTTTCCTTAATTAATGTATTCTTGTAATTTAAATTTATAAATATTTGCATTGGTTACAATTGATTTGAGAAATTAAAT…
GmPME76	Glyma.10G136900.1.Wm82.a2.v1	TGGTCACTTTTATGTATTAGGGACGAAGTGGACACCAGTGAATTTTGACCAATTTACAGTAGTTTCACACACCACACAAACATTATCTGACCCATGAAATCTGCACAGTACTAACATATTACTAAGCATGAATCCAAGTTGATCCACTCAATCATATTGTGAATGGTTAAAGCATTTGATATATAATTCGTGTGCATATGCATGCAAAAACTTCATTCAGTAACTTTTGTTACAAAAAAATATTAAAAAAAAATTAAGAGTGTGGATGCAATGTTTGATATTTAGGTAAATATCATGTCTATCTCTTTAAAATTATACTACTTTGATAATTTTGACAACCAATTAATACTACATTTTAGTAAAAAAGAGAATTTTTGTAGATTATATATATTACAATTT…
GmPME77	Glyma.10G137000.1.Wm82.a2.v1	ACCTTAGGTCTTTTATATTTTGATATGGGTTTGGAACTGTTGCATCCTACTCACTTAAGCGTGAATAATGTCTCACTTGAATGAGGCCTTCTAATCTTAAATTTTTCAGCTTCTAACTCTCCTCGCTTAAGTACACAAAATGTTGCACTTAAGTGAGGTCTTAGTGTTCTTCGATTAACTTGATTGTCTCGCTTAAGCACTTTGAGACTTGGGCTTAAGCGAGGGCCTCTAGTGAATAAAAAACTGCTCACTTAGCTCGCTTAAGTGCATGACATCCCACGCTTAAGTGAGCTTGACTTCATCATTAATCTTCTAAGTTTCTCTTGTTCAACAGATTATGCTTAAGCGAGACTTGTCAGTGACTCCTTCAATTGGTTTTATCTTGGTTTACTTAAGCAC…
GmPME78	Glyma.10G146500.1.Wm82.a2.v1	TTATATATTTTAAAATACCTAAAAATATAGAACTATACTTCACTTGCATTTATAAACTTATTTCACATTTTCTCGTGTCTTTTTATAAATTTTATACAAAATACTAGAACTAATACAATTTGTCATCTAACTGTTTACTTAAAAAAGAATGATGTTAGTGTTTATTATGTACAATTTTTTGTTTAAAATTACATTTACTTTCATTGCTTTATTTTTTTAGTGAATTACATGCTATCTATATATAAAATAAATAAGTAAATATAATTTATAAGTATATTGGAATAGAAGTGTAAAGATAAAATCTCACATTTAAAAAAATAAACAAATTAAATAATATATAAATAAGAAAGATCCACAAATGTATTAAGCTTTTTTGGATTGAAGGTAATATCATATTCA…
GmPME79	Glyma.10G150600.1.Wm82.a2.v1	AAACAAGACGTGGGAGGCTTGTTGGTGAGGAGAAGATTAAAAGAAGCAAGGCTTGGAAGTAGGGATTGGGGTTCTGTGATACTTCATCCATCTTCATGGTCATCATCCATTGATTCAACTTATCTTCAACCCTGGCATTGGAATGCTGTGGTTGTCATGAAATCTGATGCTGTAGATCAGCTGAAAAGGTATCCAACATTAAGTCCATCACCAGTGGAAGGTAGTGACAAGTTATACAAACAAGGAATTTTAAGTTAAGCCTGTCTTCAATTTTAGCAAGTACTATTACTATCATTAATTGCAAAAATAAAATAAAAAATTGCTTGCTTCAAGTTCACATTTTTTCTGTTCAAAATTCTGAGCCAGAAAAGTTTGTTTGGAGCATAAAATCCCCTCCTC…
GmPME80	Glyma.10G150700.1.Wm82.a2.v1	ATCTCCATACAAAACTGTTGCATAATAGCAGCCAGTGACTTGGGTGATGCTACCAACAATTATAATGGGATAAAGACATATTTGGGTCGGCCTTGGAAGGAGTATTCGAGGACTGTTTACATGCAATCTTTCATTGATGGCCTAATTGATCCAAAGGGGTGGAACGAATGGTCAGGGGATTTTGCTTTGAGCACGCTGTATTATGCAGAGTTTGCTAACTGGGGACCTGGTTCTAACACTAGCAATAGGGTCACATGGGAAGGTTACCATCTCATTGATGAAAAGGATGCAGATGATTTCACGGTGCACAAGTTTATTCAAGGTGAGAAATGGCTGCCTCAGACAGGAGTGCCTTTCAAAGCTGGGTTACAGTGAATAATTTTGGTGCTGCTTACACAC…
GmPME81	Glyma.11G032700.1.Wm82.a2.v1	CTTCCTTTTCCTTTATTTGCAAAAGAGGGAAGAAATATGAAGGAAAAAGTATTTCAAATTTAAATTTTTATTTCGAAGAATTTTCTGTCCTCTTAATTTTCATTGTGATTACATAATAGAAAATATATATATTTTACGTCTGTTTAGTGTTCAACATATTTTCATTCAATGTGTTTTTTCTTAATAAGAATATTTTATCTTTAATAATATCAAATGATTTATTATTTTATTTTATTATGTTAGTTGAAATATTTAATTAATACATTGTTGATAAATATTTTATTATTATTTTTATATGAATTAAACTCTTACAAATTTATGAATTGAAAACTCTCCGATTTAATAACTTTAGAAATAATTAACATTTCAGGTATAGAATAAAATAGCAATTAAAGAGAA…
GmPME82	Glyma.12G004400.1.Wm82.a2.v1	ATCATGATGTACTCCAATAATGGTAGGTTAGAAAAGGCACGTTGAATATTCAATCTAATGCCAGAGAGGGATGTTGTTTCGTGGAATTCTATAATATCTGCCCATTGCAAACGCCGAGAAGCCCTTTCATTTTTCAAGCAAATGGAGGAATCTGGTGTTGATCCTGATAAAATAACGTTTGTTGCAATATTATCAGCTTGAGCCTACTTAGGTTTGGTGAAGGATGGAGAGAGATTGTTTTCTCTAATGTGTGGAAAATATAAAATAAAACCAATTATGGAACATTATGGTTGTATGGTTAACCTTTATGGAAGAGCAGGACTGATTAAAAAGGCTTATAGCATCATAGTCGATGGAATGGGCTCTGAGGCTGCTGGTCCAACTCTGTGGGGAGCTTTA…
GmPME83	Glyma.13G060900.1.Wm82.a2.v1	TATTGTGGCAACAAATATGCTAGGCAGCATGATTGTTCACCCAACTCCAACCAGAACAAAGGTATCAAATATAACAACTGTTGTTCGAGAAGGTTCTGATGGAATAATGTTGTCAGGAGAAACAACTCATGGAAAGTTCCTACTAAAAGTTGTGCAAGTAATGCACACAGTAGCATTGCAGACAAAAGCAACTATACTAGGTGGTAAAATTCCACCTAACATTGGTCAAGTGTTGAAGAACTACATGAGTGAGATGTTTGCCTACCACGCAACCATGATGTCTATCACCCTTGGAACCTCAATTATTGTCTTCATTGGAACGGGTTTCATGGCTTAAGTGGTGTTTCTTGACCACATACTTATTGTAATAGACAAAGTGGCTGCCACAAAAAATGGTCT…
GmPME84	Glyma.13G113700.1.Wm82.a2.v1	CTCTCACATACACATGTGCATGCATATTGGCATGAAATGTATTAAGTGGAGGATGATTTGAGAATGGGAAAAGAACAGGTATCTACTATCGACAATTAAATTATAAATTTTATCAAATTATTAAAATTGAAAAACAAAAAAGTGACTTTTTACGTAATCATAGGACTTTAAGTTACCTTTCATCTTGAAATCCATTTCTCTAATTACTCTTAACCCCACCCACCCCCATGTAGGTGTGTGCATCTATGAAAAAACATATTAGATGAAAGATGTACAAGAAAAGCAAATATCAACTATATAATTAAAATTGATATCAACTATGTATATATATATATATCCTAGTAGGTTACACTGTAATTACTCGATTACCATTGTGTGTGGAAAAGAGAGAAGGGAGGC…
GmPME85	Glyma.13G115200.1.Wm82.a2.v1	AAAATTTCAATTCTGATCGGAAAACAACACCTAAGCAATTGCATTTTAAGTTGTCTTTTAATTAATAAGAGAAATTTAATTTACTTCATCTTCTTTTCACCTGACCAGAAGTCTATTCAAATTGACTCTTAGCAACATGATTTTTTTTCTTCATGTTATTGTTGATTTGCTCAAAATGGCAATTGCATCATGACCATTGTCTCTTTTTTCTTTTTTTTTCAGCGGTCTCTGGTGAGGGCTTTCTGGCACGTGATATAGCTTTTGAGAACAAGGCAGGGCCAGAGAAGCATCAAGCAGTGGCCTTGAGAGTGAATGCAGACTTCACTGCTTTCTACAGGTGTGCTATGTATGGTTACCAAGACACTCTCTATGTCCACTCCTTTAGACAATTCTATAGGG…
GmPME86	Glyma.13G115300.1.Wm82.a2.v1	GAGCCTTGTGCACCCATTCTCTGTCCACTTTCTATGTGTAAATGTAACTCTATACTTAATTCTTTACTATCAATACTTAATTATTGAATATAAGAATTGATATAATCATCAATTATGTGTCGTTAACTTTCGTCAACGCGAGATTTTGGCTTGCAGACTTTGAGGACCAAGTCATCTGCATATTTTGACTTGACTCGTGATTTCGGCGATACCTAGCTCAAGTTGCAAATATTTTATGATTATGATTTTATTTACTTTTTATTTTTTGAAGCAATGATTTTATTTACTTACTTCCATGCACATACGTCTACATGCCTGGGGCTGGGGAGATTTTTATTTTTATTTATTTTTTAAGAGTAGGCATGAGTAATAGGTTCTAACTTTCGAGTCGTCACTATC…
GmPME87	Glyma.13G115400.2.Wm82.a2.v1	TTAGGATTAAATATTATAATTAATAATAAAAAATATTAAAAAAATAATTGACAATGAAAGTGATAAAAAAATTCAAAATGTCGTTAAGAAACAATTTGTTCATATGATGAAAAAGTTTGTTTATAAAAAACTTAAAATATAAAAACTTAAAATTTATTTATATGAGAATTAAGAATCTTATTGATGAATAATTAGTAAGTATTTTCAAATCTTAAAATCTGTCTTAAATATGATAATCTCCTGAATTCAACTCGATCACCTAATCTTTTTGTAACATTTCTCGAAAAAAGAATGTAATTGACCCAATATCATTGTTTTACTCTTTAATGGTTAGTGCATATCAGCATCTATTTACTGAACGTATTAAAGCCGTGTAATCGGAAACCTATGGCTGCCTGT…
GmPME88	Glyma.13G186000.1.Wm82.a2.v1	TGAAAATTTATCATGGTCTTTTACATCAAAATCATCAAGAAAATGCTACTTTTAAAAAATATATTTTTTGAAAGAAAAAAATTATAAAATTAATTTCATCCAATATATCTACCACAAAAATTATATTAAGTAGCAATAGATAGAATGTTTTTTACCTAGCTAGCTTCCAAAAATATTTTATTTATTTAATATTTGGATGAAAATAGCCATGTAAATTTAGTACAAATGTGATTTCTTTCCTTGTCACTTGAATCAAGCAGTAAACTTTCTATCTTCTCAAGTTTTATGTTTGATTTAAGGAAAAAATAAAAAGAAAGAAAAAGAGTGGAAAGTGATATAATTTGGTTACAAAATAAATAAATAAAAATAAGATTTATTTGGTAACAAAATTTATCTAAA…
GmPME89	Glyma.13G186100.1.Wm82.a2.v1	AAATTATTAATGAGAATTATAAACATTGTGCTAGCCAGTGATATATATATATATATATATATATATATATATATATATATATATATATATATATATATATATATTAATAAGAGAATAAATTAAAAATATCATTAAAAGCAATTCGATATCAAATTGGAGACATATATCAACATTGTTTATATAGGTTTTAAGTAATTTGATATCAAATTAATTGCTCAATGAAAAGTTTGGGAAACAAATATTTTTTGATGAAATTTGATATTTTGATTAGTGACTTTTGAGCTGAAGGTTTAAGTTAAAATGCTTTAATCAATTCAATTTCAGAAAGAAATTAGAATTTAAAAATTTTGAGTAAAAAAAATAATATGATAGAACAAAATTTACTTAATTTGGCTTGAA…
GmPME90	Glyma.14G014400.1.Wm82.a2.v1	AATGGCCAAGGACTGTAATGAAGGGAGAATTTGAAATGATTTTTGCCATTGTAAAAATTTAAGTAATATTCACTCTCGTCACTCTTCAGCACACTTATGTTTTTATATCGTAATGATGACTCGCGACTCTACATGGAAGGTAATGGAAGTAATTGCTTCATAAAAGTAAAAAAAAAAAAATTTACGTTGAATAAATATTTTTTTTGTTCCTATAAAAAATAGATGTTATATAATTTTTTTTAATAAGATGAATGTGAATAATTATAAAAGATAAAAGAGAAAATAAATTAATATTAATTTTACTCACTTTATCCTTTTAATTTTACTATTTTTAATAAAACTTATATAATTTTTTATTCTAAAAAATATTAGACTATTTTTTGCCCTCACTAATTTTTT…
GmPME91	Glyma.14G014500.1.Wm82.a2.v1	TCAAATGAACCACTGCTTAATTTCCCTCTTCTGAGTTGTCAATCTACTCAATTTCTTAATTCGTTTGCAGTTGACATCTATCATCTTTACATACAAATATAATTCATTTGTTAACTATATATAACCAATTTAAATTATATATATTAAATGCTATATTCATTAAGCACAATATATTTGTTATTAGATATTTTTTTAATGTAATGTATGACTTTTTATATATAAAAATTTATTAGAAAAACTCATTATTAATCAAAATATAGTTATTACAAATTTTAATACTTAAAAATAGATATTAACTTCTTCATATTATTATTATTATTTAATAATGCATATAAATTAAACTCTTAAATAATTTTTTTAAGCACGAATAGCCGTATAATTAATTTTTTCAATAAAAAC…
GmPME92	Glyma.14G014600.1.Wm82.a2.v1	TCTCATATAATTAGGGATGATAATACTTAGACCTTACGAATACTAGCAATGGGTAAAGTAAAAGCTTCTTCAATAGGGATAGATCAAGGTTCAAAGATTTATAAGTTTAATGGAGATTAGTGCAACAATGGGATCAAGTACTCAATATCAAAGAAAATGGTCAAGAATGTTTTAGTCGGTACAAATGAGATAAAGTGTCAATGTATTATTTTTAGGCGGGTCTTGAAAAATAATAACACATGACGTCCAAGTTTAAGAAATAGTTGTTTTTTAAGTTTATCGTTAGATTTAATCAACTTTAAGAATTAAAACATTACATTTAATGATGATTATGCTAAATGATCATGTCCCTGTTTTTTATATTCAGTTGTACCATTTTTCAATTATTATTTTTCATTG…
GmPME93	Glyma.14G020300.1.Wm82.a2.v1	GGATATACCAAAGCTCAAATTCATTTTATAATTATAATTTTGTGCTTTAATTTTTTCAAAATCCAAATATAGAAATTTACACTTTAAATCAAATTTAATTCATTCGAATAGAAATCATGAAATAAAATATTATTATTATTATTACTATTATTATGTACATTTAATTTTTCTATTTTAAAATATATTTTATAGATTTTGAGAAATAATAAGAAAATTATATATGTTTTACCATTGTATTTTTTTAAAAAGTGGAAACTTAATGAATTAAAAAACTCCAGTAATTATTCTGTTAATCACGAATTAAAGATTAAATAAATGTATTGAATGAGTGGTCAATATTTTTTTAAACGGTCAACTCAAGCGACTTAATTGAAAGATCAAAATTGTGAAAAATTGGAA…
GmPME94	Glyma.14G159600.1.Wm82.a2.v1	AGGCTTAGGTATGGCAATGGGAGGGCAGCGGGGGAGATTTAGTCTCTTCACTCCCTGGTTTCCACTCCCCAAGTCTTGCATGCTCTCGCCCTTAATTTTCGTGAGGATCTAAAAATTAGATTTATTCTGGTCTCTATTTGGGGATTGGATTTTTTGGCTCTGTCCTACCCTAATCCTATTTTGTTTTTTTATTCATAAAAATGAAATAACATAATAATTTTTTTAATTTGACTGAATCTATTATTACAGCATGTTAAATTAAAATTTTAAGTAAAAATTTGTTTGATCTCTTTTATTTTTAGATAGTTTAAAAAAATATTAATCATGACACTTTATTTACTAAGCTTGAAATTCCAAGTGCTTAACAATAAATTAAGTAAAAATTATTTTTTCTTATTT…
GmPME95	Glyma.15G001800.1.Wm82.a2.v1	AGGAGCTTGGCATTGGAGGCATGGGCTTGCTTTGCAATCTCGGCGGGGGTGAAGAAAGGGTTGGCAGCAGTGGCCATGGCACCGCGGTGGGATGCGCCAAGAAACGAGAAGACGAATTCGGGGCAATTGGGGAGGAGGATCATGATGACCTGGCCCTGTTCCACGCCCTCTTTCTTCAGCCCCCGCGCCACCTTTCTGGCGGTGCTTTCCACCTCCTCGTAGCTGTAGACGTCTCCCGTGGGGGCATTGATCAAGCAGGGGCGTGCACCGTACTCTGGCAAATTCTCGAAGCAGTATGTGTGGAGGGGAAGGTGTTTGGGGATGTAGATATCCGGAAGCTTCGACCTGAATATCAATTCCCTCCTTCTTTCAACAACTGCCATGCTCCTCTCTCACTTA…
GmPME96	Glyma.15G150800.1.Wm82.a2.v1	AGCTTGAATATGCATAAATATACCTAAGTGAATGAGGAAAAAGAGGAAGAGAGAGAGAGAAGAGTAAATCGTTACGAAAAAGGTTTGTGAATTTATTAAGAAGTTATTGTGCATAAATAAGAAAAAATGTATATTTACAAGATAGCAGTATAACAACTATAAGTTGTACCCTTCTGGAACAGTATAACTTGTAGCCTTTCTGGAACCATGTCTGTTGTGCCCTGTACTAGTATCCTACCCCGTGATGCAGGGGGCATTTTTGTCTTTATATTTAAAATATAATAGAAATTATTATATGATACAAAATAAAATTTAGTTTTAAAGTAAAATATTTTAATCACTTTAAAATCGTATATATTAAAGAAAATGATTATATAATGTGAAATTATCTCAGTTTTA…
GmPME97	Glyma.15G183700.1.Wm82.a2.v1	TCAAAGATTTTTTTTATGCTTGATATCAAATTCCAATGAAAAATAGTTTAGGAAAAAAAATTATTTAATTGAGAATGACACAATTTAATAAAGTTAATTAATTTTTGAATAAATATTTTGAGTTGTTAATTTTGCTTAGTAGATATCTTTCCCTATTTTGTTCTTCAAATCATCAAATTTTTTTATGGTAGTTTTATACTATCAAAAAATTGTAACATCATAAAATAGTCTAAACATATGTTGAACTAGTAACATTTTATCACTTAACTATTATATCAAACATTTTATCACTTAACTATTATATCAAATTAGTGACCCAAATAAAAAGTCACATAGTTAATACATCATCACTTAACCGCACCATGATATTTGATGGGATGGAGTAAAATGTAAGAATAA…
GmPME98	Glyma.15G183800.1.Wm82.a2.v1	TTATCATTGTTTGGGCATGCACGTGTGGACGAGAGATGTTTCAGGTGTTTCTATTTTTGGAAGTTGGTTAAGGACCTGCAAGGAATAATACGGTGATGTGAGGTAGTTATTCATTTGTTGTCAACTTCTCTCATACTCAGATCAGGTTTGAAAACTCTTTTCTAAATATGTTCTGTCCATTTCCAAAAATAAGACAACACTTGTGGTAATAAAATTATAAGTAGAAACATGTATGACAAGTACCAGCTTTGCTAGTTTGGTCATTATGATTCACTCGATCTTCCAGCTAATACAGTCATTTTAAATTACAAGGTTTGGAATAATGACTAATAATTAAAAAATTTATGGTTGATAATGTAATAATTATGTAAATTATTTAACATGCAATTAATTATTTTT…
GmPME99	Glyma.15G184100.3.Wm82.a2.v1	GAGAGAGAGAAGGAAAGTTAAATTGGGATAATTTGAGTAGTAAAATGGCCTTGCTTATTGTTTTGCTCTTATTAAAAAGAAAAACCATTAGGTCATGATTTATTTTTACCAACAATTATCCGTCATGCAAAAGGTTGCTCCAATACATTTAAAGTTGGATATATCCACTTACAAAGAGAATTAATGAATATCTCGTTAACATAAACTTCACAATAAAATAAAATAGTAATTATAAAATCTAAACATAAATTTATATTTCTTATAATTAAACCAAAAAAATAGAATCAATATTTTCTTATATAGAAAAAAATAATACACCGAATATTTTTTATAAAAAGGAGCGGAAAACATATCACATTAGAAATTCAATTATTTGAGTAATTGGTTAAATTTTTTTTA…
GmPME100	Glyma.15G184300.1.Wm82.a2.v1	GTTTCTCTCTAGTAGTTAGAAATCTGATAACTCACTCCTGGTTTGCTGTTTGTGTTTGGATCCTATGATGATCTTGAACTTTGTGTTCGGGGGAGCAGATGAATAGGTAGATGACTATGAAGAACCTCATGCTAGAGGACACGGGAACACTACGCTCTGATAGGATGTGACATTAGGATATAGGTTCTATATTAATTGTATGAAACTTAGATGACCTTCTTTGAGCCGAGATGACTTTATTATTTATTTGGACAAGTTTGAATATGATGTAGAAGAAAGTGAATGTGAGCCTTTTACCCATTTGAAAGGCTTATATTTAAAAATGTTTTAAAAATACTTTTAATTAATATTTGAATTTTTTATTCCTTTATTAATATATATGTGAGGGGTAGAGGGTGT…
GmPME101	Glyma.15G184400.1.Wm82.a2.v1	TAGTCCTCAAATGTGTAAAAAATGTGACATATATATTCAGACGTTAATAATAGATTGTGATTAATTATTCTAATTTGAAAAATTTTATAATTATTGCTACAAAAGGATCAAATTAGCAATTTAATATTTTTTTAAAAAAACTTAACTCATCTCAAATAACAAACAAAAGTCAGTGTACATTTAAAATTTTGATTTGGTTGTTAACTAAAATTCAGATCATAGAATTAAGGTTAAAAGGATGAAAGCAAAAAAAATTTAAATAAGAAAAAAATATAATAAATAATTATTTTTGTATTTGCTTTATTAACTTTAAATTAATGATAAATACTCGTAAATTAAATTGAGTCTAAAAGAAAAAAAATAGTCGTTTTATAAACTCGTAAATAGTTTTTTTTTACT…
GmPME102	Glyma.15G223500.1.Wm82.a2.v1	TTAGATAAATGTCTAAATAATTCAAGGGGAAGTTGAATTAAAATTTTAAAAACCTTTATAAAAAATAAAAATTTGTTACAATGGACTCAAATTTAAATTAGATTAATTGAAAAGATTTTTTTTTTACGTTTTTTTTATGAATTTATTCTATTTTATGTTAATGATATTGGTAGAAAGAAAATATATTGCTGAGTGAGATAACTATGAGAACTCATAAGAAAATAAAGAAAGAGACACTGTTAAGAAATTAAATGTGCACGAAACAATTTTATCATGGTTTACCTTCAGCACCGAAAGTTATATTCAGTCCCTAGAAATCTAAAATTTTTATCATGGTCTTTTACATCAAAACCGTCAAGAAAATGTTACATTTTTTTTAGAAAAAAATATTTTGAAAGA…
GmPME103	Glyma.15G223800.1.Wm82.a2.v1	CTTTTATGGTTTGAATCTTTATTGACCCATAGCTTTAAATAAGAATTTTTTACATCAGTTATAAATAACTGAGTGATACACACTTTGTACATTTGACAGAAGAGAGAGTATAAACGTGTGTGATGGCTTTGGATGCTTTGAGACTCAACTTCTATTATTTCTCTATCAAAAGCTTAATCCCCCATGATTATGAGTAACTAATATCATTCTTGTTGGGATTTGATGTAATTGGATCTCCTCTATGTAATTAAGTATCGTTGTTGTTTTTGTTTCATGCTTATTGTTTGCTCTTAGCTTGATCACCTGAGTGCATGATTCTATTTATTTGATTATAATTGGAAAAATTCAATTGAATTGCAAATGGAAGAAAATAATCAATGAACTTTATGCCTAGATAAA…
GmPME104	Glyma.16G014000.1.Wm82.a2.v1	ATTTTTTTGTTTAATAGGAAACCAAATTTGTAATTATTTTATTTAAAAAAAAAGGGGATCTGGAGACGAAGTAGGAAAGGAAAAACAATCAAAACAATCCGTATGTGTATGGCGCGATTACCGGAATGTTGCCACTTGCTACGCAGCGTGCAATCAAGACATTGCCACATGCCCCACATCGAATAATAAATTCGCGTACAGTTTTTACTTTTTAATGATAAATATTCTCTCAAATTAAAGTTTTAATTTTCTTCCAGAGAATAATTTATAGTTTTGAATTAATTGAGGTTTGTACACCAAATTCATATAATTTAAAGGCACACTACGCTCAGTCTAGAAATTAGGTTTCCTATAACTATAACCAAAATGTTTTATCATCTTTAAAAATCACAAAATACC…
GmPME105	Glyma.16G014100.1.Wm82.a2.v1	GTGAAAAATGAAGATTAAAATATTGCAACTTGTGTTGCTTTAAAGCTTTACAGATAAACTGAAATATAAAACAAAATAATTAAATGAAGAATTACACTAGATAAGAATGATAAACTCCCAAATAGGTGGTATAATAGTGCTATGTAAAAGTCTTTAAATTAAGACTTTCTTTCACTCATGATTCTATTCATTTCTTTTGACTATAAAATACTACAGTTTATATATAATAATTTTATTCGGGGATATTTATTCTCCCAAGGAACTAAAAAGTTCATATATTATTAGTAACAAATTTGTAGATAATTCGTATTAAGGGTTAATTTATTATCATATGTATAAGAAAACACTTTGATGCAATAGATAAAATTTATTTTTTAAAAAAATTAATTTCTACTTGTT…
GmPME106	Glyma.16G068600.1.Wm82.a2.v1	ATTATTTGCTTCAATTTTTTAATAAAAAGGTGAAAAGACATTTCTTTTCTATACATGATTGTTTAACTTACCCCAAGTGAATTAAATATCCCATAAGAGATGATTGGTGCAGTTAATAAGAGACATTGTAGCAATCATCTTGGAGTACAAAATTAATTGCACCAATAATCTTTTATATGTGATGTTTTTTAACCCAATTTTTACTTAAAATAAAATGAACAACCGCTTTTTACATGTAAAAGTTGTGCAACTAGTTTACATGTTCAAGTTTTTTTCATAGAATTTAAGAGTGTGTCTCATCGTATAGATCAATATGCCTTTCTTGAGTCAAACTCAAACATACAACTTATCAACGCCATTTATACATCCAAAGATAATTTATTATCCAAAATACAAACT…
GmPME107	Glyma.16G083600.1.Wm82.a2.v1	TTGTTTTGCATGACGCAATCAATCACTGACCCCTTGATCTTCATTGCCCACATATCTTTTTCTCTCAAAGTTTGTGACTTTGTGTTGCGAAGATTAGCGGTGTGGCGTTTAGGGCTTCAATTCCGAGCAGTGTGAGGATGACGATCCAGAACATCAAGGAGATCACGGGCAATCACAGTGAAGAAGACGTTTATGCAATGCTCAAGGAATGTTCCATGGATCCCAACGAGATTACTCAAAAGCTTCTCCTTCAGGGTAGGGATTTTGATCTTGAATCTTATTAATATCTTTAAGAAAGAATTGAAGCTTACTTTTGGAGCTCAATAAATAAAGTTAGGTTTGTCTTTATGTCTTCTCCCTGCATCACTGCATGTATGATTCTTTAAGAAATGGATGGTT…
GmPME108	Glyma.17G028600.1.Wm82.a2.v1	TTTTTCACGATCTTGTAAGTATCTCAGGTCTTCGGGAACAAGCATATGCGATTTGTTATCTGAATAAGTTAACATACTGAGTTGTTATGATGTGAAAAATCTATTTCTGATGTGGTTCATATTTTGTCCAGGTTCAATTCTAATATTTGAAAACTATTGTAATCATAAAATTATTATCCCACGATTATCTCTCATATCCCGTTGCACACTTGAATTTGTTGGTGACCAAAACTCTATATAAAGTGTGCCGCTGCTCTAATAGGTCACCAAATCCGCTCCTCCTTTCATATATTAACACCATTGAGTACAAGTGAGTAGGAGTTTGGAACCATAATCCGTTATAAAGTTACCGTGGAGTAAAACCGTCACCCCATGAACTTTCAGAACAATAATAGCAAT…
GmPME109	Glyma.17G044500.1.Wm82.a2.v1	TTTTCTTTTATCTGGTGACGGTGGTGGGAAGGAAAATGAAAAACAGAGAAGAGTCGATGCAAATGCAACAAATTGATTCGGTGGAAGCTGTAGTAGTAGCAGTCACAGTGGGTGGGGTGTCAAGAACAGGAATCCAATAACCCAGTCTCGGATTTGGTTCTGCAACCTGTAATTGTGACATGCATGGCTAAGTTACCGCCGACACAGCCCTCCTTTTACGTTTCGCAGCATCTCCTCTCTTGTGAGAAATTGTATTTTTACATTGTTTTTAAATAATAAAATAGAAAAAAAAATGAAAGATAAGTTTATTCAGATCTCTTGACTTAGATGAGACTGTTGGTCTTCTGGGTCCAAGATTTCTTGACTAAGGAGGAGGTAACGGTTCATAAGAGATGGGTT…
GmPME110	Glyma.17G044600.1.Wm82.a2.v1	TATGATTTAAGCATCAAAGAGGAAATTATAATTTTCCAAATTCTTTTCGATTCAGTGCATATAAGTGTTTTGCGGTTAGCATTAACGAGCTTTGTGGGGGTGGACAGTCCATTGGTTTGGCGAAATTTTCTTTGTGGGGGTGACTTTATTTATTTGGTGTGGTGACAAATCACTGCATGAGAAATACTACTACTATTTTACAACGAGCCAGTGCTAATTAATGAAGTCCCAACAAACTACATTATATATATATATACCAACTAACTATTATGATTTCTCAAAAAAAGTGATTTTTCTCTCCTATTGAATATAAAAGTTTTCCTTGGCACATTCAATAGACTTATGTCAAATAACTTGAAAAAGTCACAGCCATTTAGTGTAGATTTTATATACTCATAC…
GmPME111	Glyma.17G044700.1.Wm82.a2.v1	GTGAGGGCTTTCTGGCACGTGATATAGCTTTTGAGAACAAGGCAGGCCCAGAGAAGCTTCAAGCAGTGGCCTTGAGAGTGAATGCAGACTTCACTGCTTTCTACAGGTGTGCCATGTATGGTTACCAAGACACTCTTTATGTCCACTCCTTTAGACAATTCTATAGGGAATGCGACATTTTTGGGACCATAGATTACATATTTGGGAATGCAGCAGTGGTTTTGCATGCATCCAAAATTATCACAAGGATGCCAATGCCTGGTCAATTCACTGTCATCACTGCACAGTCCAGAGATTCCCCTGATGAGGACACTGGCATTTCAATCCAAAACTGTTCAATTCTAGCCACCACAGATTTGTACTCCAATTCTGGTAGTGTCAAGAGCTACCTTGGAAGGC…
GmPME112	Glyma.17G141700.1.Wm82.a2.v1	GATGAATAATGAATCTTTAGACTTGGACTTTCTTTAAGTAACTCGAGTATTAATTAAGTTGCATCAAGTAATGTTTTTAAAACTAATTTTTATTTTTTATATATAAAATGTTATGTGTATTTAAACTATCACGTTAAATATTTAAGCAATTCAATTTTAATTAAATAAAATTATTATAAATAATACATTTTTCTTACGGATAATAAAATACAATTTTCCTTGCCAAATTTTTATTCAACTGTTTTTTTTTTAAGGATTTGAAGTGAAGACCACTACTAACCACTAATAGTGAAAATTTAGTTATCAAAATTCTTTTGTGAAAAGTTGATGTAGAATAGTTATAAATACTTTTATATTAATTTCTTATATTTTACAATAAATGTTGAATACGTTTTAGAT…
GmPME113	Glyma.18G262500.2.Wm82.a2.v1	CCTTAGCAAGCCTATATATAGATCTTTCTCCGTCCCTGGTTCCTAGAGCTTGGTATAGTCCGTCAAAAGCTTGGGCTCTTGCCTCACTCACCGCCTTTTTGGTTTCATTTCTAGCTATCTTATACTTATCCCAAGTTTCAGAATTTCTACACCTAGACCACTCCTTGAAACACTCTTTTTTTACTCTAACTTTGCTCTGAACATTTTCATTCCACCACCACGATTCTTTACCCCTAGGTCCAAAACCTCTAGATTCACCCAACGTCTCTTTAGCCACTTTAATAATCTCTTGGTGCATCTTGTTCCACATATCATTTGCACTTCCTTGTGATTGTCCACACCAACCCTCCCATATCTTTTGTTGGAAGATTCCTTGTTTCTCACCCTTCAAGTGCCACC…
GmPME114	Glyma.19G025500.1.Wm82.a2.v1	AGAAATTAAAATTTTTTTCTCCAAACAGAAATGGAGATGCGGGGGATCGAACCCCGTACCTCTCGCATGCAAAGCGAGCGCTCTACCATTTGAGCTACATCCCCTTTGAAAACGTTATTGCACGAGTTTATATAAGTAAATTATTTCACTAGTTACTAGAATCAATGCTTTAAGCGCTCAGAGTGAGTTTAGTACCTTAAGTGTGCTTTGTGAATTAGAATTAGAATTAGGGGGTGTTTGGTATGTTTAAGGATACAAGACTAACTAAACATATTTTACATATTATTAAGAATTATGATTCAAAGGTATGTAAAAAAATTTCGTCCACCAAGCACCCCCCTAATTCTAATTAAAAAATAACACTAAAAAAATACTTATCAAACTGCATTTAAATTTTAT…
GmPME115	Glyma.19G078400.1.Wm82.a2.v1	TGGATAGAAGACTTTCAACGGTTCCGTGAAGTTTTTATATATATAAGAGTGTGTGTGTGTGTAAAACCCGTATTAGAAAATGCCAATTTGAATGACCTCAACCTCTGTTTGATGCATACGTGTAAAACCCGTATTAGAAAATGCCAATTTGAATGACCTCAACCTCTGTTTGATGCATACGATCATTACGCTTTCTTTATCTTTAGTATGTATAAAGGATATAAGCACCGCACCGCGTCCGCGTATTGATGAGAAAAACTGACGTAGACACACAAAGTGTACGTAAGGGTTCAGGGACAAACGGTAGGTTAAGATTAGGTGAATTTATAGATGTTTGTGACTTAATTTTATGTACTTGTAAACAAAATATAGAAAACTAAAAGAATATAATAGATGATG…
GmPME116	Glyma.19G145700.1.Wm82.a2.v1	CTATGTATATTGATACTCTCCTTTGGGTGATACACCAACGCACAACATACAAACATGATGATGCTAATAAAAGTCTTAACATTATTTGACAATTAAATATACACCATTTAGTAGTATCTATTACCTTTGGGTATATAAATAAATTAATGGTACACACAAATTACCTAAAATTATATTCATTGATTATAAAAACAACTAATCAACCTTTGGACGATCCATAAATGCTTATAACAATGAATTTTAATTACACATAAACCAATAATCATATAATTTAGCATCCATTATTCTATGAGTAATTGAAGTAATCATTAATTTGGAATTAAACAAACTTATGGATTTGAACACTTTGGTGACAAACAAATCCATCATACACTTAATTCCAATCAAATACGCGACATG…
GmPME117	Glyma.19G187800.1.Wm82.a2.v1	GTTACTGTGGCAGATAACTTAGCAATCTGCATTTTTGTCATAACACTATTTTGTTTTTCATCTTGTGCTGCAGCTCACCAACTATAGAAAGAACTGCCATCAGATGGTAAGTTTCAAAGGGACCAATATGCTGCATAAAATGGTACCTTCGTGTCGGGTCATCAATAATCAATCATGACATTTTTTTTTATAGAAACGAAATCAATCGTGAAAGGGGAAAACCCCTAGCTTTCTCGCTTCCTTTTTCCCTTTCTTCTGGTTTTGTATATATTAAACTTTTGGCTATTTGAAGCCATTGTTGAAGCGTTCCTGCCATTTGTTTAAACATTTATAATGCCATGTATTCTATTTTTATTTTAATTTTAATTTTAGTAATATACAAGTTTAGAAGTTCTTGAT…
GmPME118	Glyma.19G212300.1.Wm82.a2.v1	AACAATTGGCGCCCCGTTTAAACAAAACAAAAATATTCAAGTCAAATCTACGCTGCATTTTAGCTCTTATTATGTCCTTAATTTTTGTCCTCAAACATGTATGCATGCACATACATTTACTTAACTATGATTAGCATTTGTTAAAAATTATTTAATTTGTTCGCAAAATCGGGGCAGTTATGACTTTGTATCTCTCATTCAAATCAAATTTAGATTTCCCTTTTCATTGATCTTTTTCCATTATTCTTTTTCTCCTGTCTGCCATGTTTCAATTTCAAACAGTTAGACATCATTAATGGGAAGGCAATTCTCTTTTACCAAACGTTTTCTTTGGGTTTTCAGCCCCCTTTTTATTTTTTGTTCCAATTAAGTATCCGCTGGCTTCCACTTTTCTTATCA…
GmPME119	Glyma.19G212400.1.Wm82.a2.v1	TTATTTTTGAAACTTTTTAAAAATTATAAATTTTATAAATTAAAAATATAATTAAAGATAATTTTTGAAGTCTAAACTTTAAAATCTTTAGTTACTTTCAACACTTTTTTATAAAAATCTTTTGGGATTTAGGTTTATATTTTTTTTTATTGTTTCTTAAACATAAATTTTATAAAAAGTGCTGAAAGGAATTAAAAAAATACGTTTTAAATTTCTAAAATTATCTTTAATCATATTTTAAAATTTAAAAAAAAAAAATAATTAATAAAAAGATAACATGTAATTTAATTGATTAAAAAATTAATAATATCAAAACCCTAAATTATTGGGTCACTAGAAACTCTCAAATTTTTTTTCTCGATTAAACGGTGTTTAGGGTCAAGCTCCCTCTGACTCATC…
GmPME120	Glyma.19G212500.1.Wm82.a2.v1	ATCATTTTTATTTTAAAACTGTCACTGTCACTTAATTTGATTTTTATTATAAAAAATCAAATTAGGTACTGATGAAATAATGTAAAACAATAATTAGTTTAGCCATTAAAGTCGACATCACATCAGCCAATTAGGTACTGATGAAATAATATTTGATGCTATCGGAAAATCACCGATTGAACAATTTTTTGTTTTGAGTAAAAGACGATTTTGATTCTTACAAGTGTCACTGTCAAATAATTTTTTTAATATTATTAAATAGAGAAAAAAATGCATTAACAATGCTAAGAATTTTACACAAACATTCAATTAAAACTGAACATCTATAATAAATTTATTAATTTTTAAAATAATTATCTTAAATAATTTAAACGGATAATTTATAATTAAATAATTATA…
GmPME121	Glyma.19G212600.1.Wm82.a2.v1	GTCTAGATACATTGTAGTATTTTTTTTCTAATAAATGAGATTATTTTAATAAAACTATTAGATTTTTTTTAATATAAAACCTTCATGTCAATAAAATGGTTTGAATCCTATTTATGGGGAGAAATTGAAACAAACTCATTGGAATATAAATATAATATTGTTTTTAAAACAAAAATACATTAAATATATTCAAATATTAGTAATAAGTCTTAAATGTAATTTGCTCAATAATAAATTACACACACTCACGCTCATATCTATAAAATACTTATCGAGGTATTTTTGTGCGCATATATTCACACTAGATCTAAAAACATAGATGGTATGAATTATACTTTTTTCATAAAAAAATATAATCCTCCTTTCTTTTCTTTACGTCTCTTGCTCCTTAATTTTTTA…
GmPME122	Glyma.19G220600.1.Wm82.a2.v1	TTCTTAAAATATTAGTAGGATCCTAAAAATTTATATTTTGTGATTGCTTTTGTGTGTAAGAGAGAGAAAATTTAAACGAATTGAATTTTAGGGGCTCATTGGTTTTAAGGTTTAAAAAGGACTTATATACTACTTATAGATAATTTATTGATGAGATTTTTACGTTGATAATAAAATTTAAATTTTAAACTTGCATTCTTGAAAGATATGAGCTCAATTTTGATTAATTTAACCAATATTGGAAATATTTTGTATTGATTAATAGTATAAATGTTTGATATTGTATTATTAATAGTGTATGAAAATTACACCTATTCATTAAATGGTAAAATATAATTTTAATATCTTGAAACATATCAAATTCAATTTTAGGATCTCCAAATTTAAAATGCCCTATAT…
GmPME123	Glyma.19G225700.1.Wm82.a2.v1	TTATTTTTACTTTTTTGGTTGGAAATAATACCGGTTATGACTGGAGCATGGTTCAATTTGTGTTTAATCTGATTAAGCTTTCTCAATAGTGTGACTGGTGTTGACTCATAGCGAGTCATAGCTGTACATAAACTCAGATTTGGACTTGGTGCAGCCAGCAAGTAATGTACCGTCCCATCTTTCTTTTTAATGGTTCAGCTTCAGCATCAACTGATTTGTACAAGTACATTTCTTGGCTTTAGATTTCATGTGTGATTCATTCTTAGTCATTGTATGCAGTCCCGATAGTGAATCACTCGTTAACTGCACTCATTCCAAACATCATAGGTTACCCTTTAGAGATGTTCAACTTGTATTCGAATTCGATATAAGCTTCAAAAATATATGTTGCTTTGATTT…
GmPME124	Glyma.19G231300.1.Wm82.a2.v1	TAAAATTAACTATTCAAACTTTTCAAAAAATTGTCTTATCACAACTGTTATTATGATTATTGCTGCAGACTGTATTTGATGCTAATATTATTCCTTATCTTGTTCAAAGTCTTCAACATGCTGAGTTTGACGTCAAGAAGGAGGCTGCTTGGGCCATCTTTTATGTGACTTCTGGAGGATCTCATGAACATATCAGGTATATATGTTTCACCATTACATTATATTTTCCTTTTTCATGATTTTACCCCATTCTGATACTCAAAGGTGTAGCGGTATGTTGTGATGAAACTGAATTAGGTGAATGTATGTCTATGATAAACATTATTAATGTAGGTACAGATCAACAAGGTTGCGTCAAGGGACTATGTGATCTGTTGAGCTGTCCGGATCCAAAGGTTG…
GmPME125	Glyma.19G231400.1.Wm82.a2.v1	AATTATTAAAAATGTTTCAAAAATATGATAAATTATTAATTTGTATGAAGTCATATTACTATACGCAAACGCAAATACCGACTGATTCTCTTTTTTACGGGATATTTAATTTCCTCCCTCTTCCCTTATCAGCCGTGCCTTATTATTCTGCTTTATTTGTTTTTTTTAATTACAATTACAACGCCTTTTCGTACCAATTAATTAGGCTTCATGTGGGAAACACATAATTTATAATAAACTAAAGTAGCACTAGCTAAGGTGGCATTGGTGCAGATATCATCTATCATGTGAGATTTAAGTTTGTCGTTTGTGAATATATCTGATGGTGATGGTCAAACGCAAAAGTTCCACATCGATCTCCATACAGTTGTTCTTGGCATGTTCAATTAACTTGCTCAC…
GmPME126	Glyma.19G231500.1.Wm82.a2.v1	GGTACCATGTGATTAATGCCACAGATGCTGTCAATTTCACAGTTGCTAATTTCATAATAGGTGATGCTTGGCTGCCTGCGACTGGAGTACCTTACTATGCTGATTTACTCATCTGATTTACACCTTAAAAAAAAATACAATAAATGAATTTAATTGGTTCAAATTAGTTTCCATTTTTCTCTGTAATTGTTCTCCTATGATGTTTTAATCTCATCTATTTCTTATTTTCTTTAAAGTTGTTGCTTGTATTTTTTTTAATTTTTTAATTTTAGATAATCATATTTATATATATAACTTAATATTAAAATATTTATTAAAGTTCGAAATATTTAAGAATAATTTTTCAAAAATACCACATTCATTTTGAGACGAAAATTTCTTTCTAATAAATACACCAAT…
GmPME127	Glyma.20G237800.2.Wm82.a2.v1	AAGCTGTGACATTTATGGCACAGTGGATTTCATATTTGGCAATGCAGCGGCAGTACTCCAGGATTGTAACATGTATCCAAGACTTCCTATGCAAAACCAATTCAATGCAATCACAGCACAAGGCCGAACCGATCCAAACCAAAACACCGGCGTCTCCATACAAAACTGTTGCACAATAGCAGCCAGTGACTTGGGTGATGCTACTAACAATTATAATGGTATAAAGACATATTTGGGTCGGCCTTGGAAGGAGTATTCGAGGACTGTTTACATGCAATCTTTCACGGATGGCCTAATTGATCCAAAGGGTGGAGCGAATGGTCAGGGGATTTTGCTTTGAGCACGCTGTATTATGCAGAGTTTGCTAACTGGGGACCTGGTTCTAACACTAGCAATAGG…
