# Supplementary material for: Genome-wide identification of PME genes, evolution and expression analyses in soybean (Glycine max L.)
Source: BMC Plant Biol. 2021 Dec 6;21:578. doi: 10.1186/s12870-021-03355-1 (PMC8647493; doi:10.1186/s12870-021-03355-1)
Supplement: Supplementary file 13 — Additional file 13: Table S13. Expression profiles of GmPME genes in multiple tissues on Phytozome. [file 12870_2021_3355_MOESM13_ESM.xls]

## Sheet: Sheet1
Table S13 Expression profiles of GmPME genes in multiple tissues on Phytozome
GmPME Gene Name	GmPME Gene ID	Shoot Apical Meristem (SAM)	Leaves	Flowers	Stem	Root	Root hairs	Nodules	Pods	Seeds
GmPME1	Glyma.01G006800.1.Wm82.a2.v1	0.667944	0.140172	0.302332	0.47826	0.359221	1.04975	5.17572	0.776557	2.43625
GmPME2	Glyma.01G066000.1.Wm82.a2.v1	0	0	65.6695	0.091984	0.0268484	0	0.00480064	0	0
GmPME3	Glyma.01G066100.1.Wm82.a2.v1	0	0	70.3265	0.235717	0	0	0.00507973	0	0
GmPME4	Glyma.01G066300.1.Wm82.a2.v1	0	0	52.4329	0.115042	0	0	0.0047644	0	0
GmPME5	Glyma.01G068100.1.Wm82.a2.v1	0	0.0144629	4.92045	0.0476356	0	0	0	0.0156393	0
GmPME6	Glyma.01G111400.1.Wm82.a2.v1	0	0	199.594	0.377339	0	0.00849746	0.128263	0.00530483	0
GmPME7	Glyma.01G137700.1.Wm82.a2.v1	2.97641	0.51332	59.4047	0.545645	254.646	10.6523	36.4595	0.194753	0
GmPME8	Glyma.01G138000.1.Wm82.a2.v1	0.395298	0.0161907	0.0338816	0.0206137	0.1122	0.0137119	0.0318716	0.032052	0
GmPME9	Glyma.01G138100.1.Wm82.a2.v1	0.198221	0.0220398	0.00395273	0.0280381	0.0982799	0.0186062	0.0434413	0.0280526	0
GmPME10	Glyma.01G209500.1.Wm82.a2.v1	12.2642	0.0151512	0.384658	8.09355	8.79245	2.60224	8.28787	4.00195	10.2589
GmPME11	Glyma.01G240300.1.Wm82.a2.v1	0.144406	0.316566	8.03815	0.662002	46.7671	101.615	133.163	0.0569871	5.43148
GmPME12	Glyma.02G008300.1.Wm82.a2.v1	0	0	372.32	0.968418	0	0	0	0.0189634	0
GmPME13	Glyma.02G008400.1.Wm82.a2.v1	0	0.00931894	62.6747	0.145859	0	0.00774767	0.0184763	0.00507965	0.0161652
GmPME14	Glyma.02G009900.1.Wm82.a2.v1	0	0.0406489	0	0	0	0	0	0	0
GmPME15	Glyma.02G016500.1.Wm82.a2.v1	5.62359	0.0541054	0.800866	2.61692	1.5067	0.897111	2.40297	3.57235	0.0949398
GmPME16	Glyma.02G016600.1.Wm82.a2.v1	0.773139	0.0658682	2.79691	4.46266	0.0809338	0.329755	0.691777	0.261777	0
GmPME17	Glyma.02G086800.1.Wm82.a2.v1	0	0	0.0330713	0.0527998	0.0509461	0.0463402	0.71558	0	0
GmPME18	Glyma.02G086900.1.Wm82.a2.v1	0	0.0561271	0.690701	0.0416891	5.89254	0.194437	1.79432	0.0225325	0.14947
GmPME19	Glyma.02G124800.1.Wm82.a2.v1	0	0	50.2931	0.100197	0	0	0	0	0
GmPME20	Glyma.02G294700.1.Wm82.a2.v1	0.0206137	0	0	0.0208774	0	0	0	0.319065	0
GmPME21	Glyma.02G299200.1.Wm82.a2.v1	3.1153	0.0149355	0.760716	0.0296345	1.17671	0.0258054	0.149844	0.0241213	0.0132111
GmPME22	Glyma.02G299300.1.Wm82.a2.v1	0	0.0279604	0	0.0137213	0	0.0362708	2.22346	0.0448084	0.123376
GmPME23	Glyma.03G028900.1.Wm82.a2.v1	0	0	1.04981	0	0.0209487	0.0862092	0.0224478	0	0.145655
GmPME24	Glyma.03G029000.1.Wm82.a2.v1	0	0	0	0	0	0	0	0	0
GmPME25	Glyma.03G029100.1.Wm82.a2.v1	0.377382	0.0232124	0	0.0333991	0.02157	0	0.0228282	0.0801857	0
GmPME26	Glyma.03G029200.1.Wm82.a2.v1	0	0	0	0	0	0	0	0	0
GmPME27	Glyma.03G029400.1.Wm82.a2.v1	28.6096	0.020351	6.09271	0.706529	357.101	29.5608	122.491	0.0218749	0
GmPME28	Glyma.03G215800.1.Wm82.a2.v1	0	6.15085	0.333706	0.281858	18.2743	0.95643	1.57682	0	0
GmPME29	Glyma.03G215900.1.Wm82.a2.v1	0	0	0.0312622	0	756.208	7.64183	11.0645	0	0
GmPME30	Glyma.03G216000.1.Wm82.a2.v1	0	3.4469	38.4588	0.0479753	195.946	8.43877	11.6365	0	0
GmPME31	Glyma.03G223400.1.Wm82.a2.v1	0	0	270.526	0.623738	0	0	0	0.00552301	0
GmPME32	Glyma.03G228400.1.Wm82.a2.v1	0.0149511	0	0.0096893	0	0	0	0	0	0
GmPME33	Glyma.03G234100.1.Wm82.a2.v1	0	0	113.392	0.279629	0	0.00840251	0	0.0110989	0
GmPME34	Glyma.04G119100.1.Wm82.a2.v1	0	0	0	0	14.2607	6.25502	1.34712	0	0
GmPME35	Glyma.04G119200.1.Wm82.a2.v1	0	0	0	0	0.325614	0.237077	0.0132763	0	0
GmPME36	Glyma.04G119300.1.Wm82.a2.v1	0	0	0	0	0.00027228	0	0	0	0
GmPME37	Glyma.04G236200.1.Wm82.a2.v1	11.0652	3.0166	3.10514	45.3547	4.5995	11.4827	8.09505	25.1638	4.60968
GmPME38	Glyma.05G190300.1.Wm82.a2.v1	2.85036	1.36773	3.82637	9.56493	3.91383	5.8202	11.5615	6.33892	5.91753
GmPME39	Glyma.05G190400.1.Wm82.a2.v1	0.0289431	0	0	0	0	0	0	0.0475182	0.0247203
GmPME40	Glyma.05G226000.1.Wm82.a2.v1	1.32301	0.0488279	0.18486	0.490923	0.387828	0.298335	1.01843	1.44524	1.98156
GmPME41	Glyma.05G236800.1.Wm82.a2.v1	0.0322263	16.4437	0.32221	0.269231	0.323305	0.192484	0.631638	0.218461	0
GmPME42	Glyma.05G236900.1.Wm82.a2.v1	0.01084	0.219603	2.57947	0.475359	0	0.120968	0.142868	0.00597818	0
GmPME43	Glyma.06G128500.1.Wm82.a2.v1	7.90348	3.68282	1.45901	21.6308	2.38208	9.06447	8.34824	24.9628	9.84302
GmPME44	Glyma.06G152000.1.Wm82.a2.v1	2.64022	1.31258	0.673947	4.39858	1.95834	6.20616	2.26626	7.48123	2.47186
GmPME45	Glyma.06G314100.1.Wm82.a2.v1	0.00913245	0.0471288	1.71626	0.677697	160.166	1.9943	1.26699	0.00502978	0
GmPME46	Glyma.06G314200.1.Wm82.a2.v1	6.3088	3.45038	8.00801	12.1129	7.48437	6.21643	2.83378	28.6082	19.9644
GmPME47	Glyma.06G319000.1.Wm82.a2.v1	0.175531	0.0129239	0	0.250406	9.61074	0.335608	6.67244	0	0
GmPME48	Glyma.06G319100.1.Wm82.a2.v1	0	0	0	0.0119008	10.0775	5.17932	0.797087	0	0
GmPME49	Glyma.07G024200.1.Wm82.a2.v1	0	0	167.306	0.335352	0	0	0	0.0277225	0
GmPME50	Glyma.07G024300.1.Wm82.a2.v1	0	0	205.595	0.373615	0.0100237	0.00301191	0	0.00717027	0
GmPME51	Glyma.07G024500.1.Wm82.a2.v1	0	0	182.67	0.413776	0.00926053	0.00279507	0	0.00663598	0
GmPME52	Glyma.07G024600.1.Wm82.a2.v1	0	0	175.069	0.381411	0	0	0	0.000707825	0
GmPME53	Glyma.07G026600.1.Wm82.a2.v1	0	0	176.741	0.368249	0.0195155	0.00300083	0	0.00136977	0
GmPME54	Glyma.07G046000.1.Wm82.a2.v1	22.8858	2.02228	12.7882	60.9168	20.526	19.2402	9.59476	6.32726	14.9043
GmPME55	Glyma.07G125100.1.Wm82.a2.v1	0.0495507	0	0.0717105	0	0.721879	0.646957	2.72342	0.108316	0.161497
GmPME56	Glyma.07G173500.1.Wm82.a2.v1	0	0	1.12828	0	0	0.0234246	0.164716	0	0.0239926
GmPME57	Glyma.07G245300.1.Wm82.a2.v1	0	0	159.796	0.420806	0	0	0.00859651	0	0
GmPME58	Glyma.08G033000.2.Wm82.a2.v1	2.14038	1.62717	0.393946	2.22492	0.796309	1.448	6.99745	2.5484	7.92143
GmPME59	Glyma.08G044000.1.Wm82.a2.v1	0.643364	15.2224	0.258724	5.99052	4.21313	0.610867	1.11459	0.0510375	0.586165
GmPME60	Glyma.08G147900.1.Wm82.a2.v1	6.7406	4.27063	4.03422	9.10814	0.654563	3.16289	7.78871	17.6496	6.50684
GmPME61	Glyma.09G003800.1.Wm82.a2.v1	0	0	0	0	0	0	0	0	0
GmPME62	Glyma.09G035100.1.Wm82.a2.v1	0	0	6.75815	0.0472882	0	0	0	0.0258743	0.351804
GmPME63	Glyma.09G042100.1.Wm82.a2.v1	0	0	6.44071	0.0188864	0	0	0	0	0
GmPME64	Glyma.09G042200.1.Wm82.a2.v1	0	0	24.3221	0.0888144	0	0	0	0	0
GmPME65	Glyma.09G076000.1.Wm82.a2.v1	0.311843	0.178188	0.00894005	1.20878	0	0	0	1.00517	0.268657
GmPME66	Glyma.09G076100.1.Wm82.a2.v1	0	0	72.6783	0.124516	0	0	0	0	0
GmPME67	Glyma.09G076200.1.Wm82.a2.v1	9.40506	0	0.399265	6.76801	4.74014	17.9308	3.86902	3.97338	2.90667
GmPME68	Glyma.09G076600.1.Wm82.a2.v1	0	0	0.0695361	0	0	0	0	2.80379	1.38774
GmPME69	Glyma.09G077100.1.Wm82.a2.v1	1.07402	0.197347	12.7354	1.80898	5.0483	14.5727	0.544472	6.96033	7.42458
GmPME70	Glyma.09G232100.1.Wm82.a2.v1	0.603362	0.101926	0.207217	0.519591	2.88034	2.97465	1.96602	0.0493872	0.0389263
GmPME71	Glyma.09G234800.2.Wm82.a2.v1	12.9049	1.97044	3.26023	7.77942	7.48484	9.87859	7.92753	17.8267	38.9185
GmPME72	Glyma.10G009000.1.Wm82.a2.v1	0	0.00923715	12.451	0.00900936	0	0	0	0.00503257	0
GmPME73	Glyma.10G010500.1.Wm82.a2.v1	0	0	0	0	0	0	0	0	0.0289269
GmPME74	Glyma.10G017100.1.Wm82.a2.v1	0.010487	0	0	0	0	0.0271885	0.0535584	0	0
GmPME75	Glyma.10G017200.1.Wm82.a2.v1	0.111863	0	0.055378	1.38847	0	0.0745019	0.313795	0.00560599	0.0262254
GmPME76	Glyma.10G136900.1.Wm82.a2.v1	0	0	37.6478	0.0368217	0	0	0	0	0
GmPME77	Glyma.10G137000.1.Wm82.a2.v1	0	0	91.5091	0.192695	0	0	0	0	0
GmPME78	Glyma.10G146500.1.Wm82.a2.v1	0	0	0	0	0	0	0	0	0
GmPME79	Glyma.10G150600.1.Wm82.a2.v1	0	0.026159	0.107628	0	478.841	2.48225	2.00001	0	0
GmPME80	Glyma.10G150700.1.Wm82.a2.v1	0.0172174	0	3.88059	0.0172171	0	0	0	0.0047572	0.0153593
GmPME81	Glyma.11G032700.1.Wm82.a2.v1	5.48254	0	0.0890269	0.765312	0.710604	0.401157	2.34882	1.64892	4.28067
GmPME82	Glyma.12G004400.1.Wm82.a2.v1	0.0692082	0	0.016429	0.0114995	7.80137	4.26685	2.06158	0.0191352	0.0200741
GmPME83	Glyma.13G060900.1.Wm82.a2.v1	0.0807964	1.59982	0.329347	0.764465	0.113018	0.224196	0.327977	0.947126	0.373658
GmPME84	Glyma.13G113700.1.Wm82.a2.v1	0.161926	0	0.0946398	0	0.0274608	0.0122353	0.0148697	2.37147	0.304453
GmPME85	Glyma.13G115200.1.Wm82.a2.v1	0	0	0.00716951	0.0330111	0	0.0189126	0.0226303	0.0549161	0.0391005
GmPME86	Glyma.13G115300.1.Wm82.a2.v1	13.3511	7.8315	6.44336	20.0451	0.497731	0.658092	0.75402	80.8884	4.58897
GmPME87	Glyma.13G115400.2.Wm82.a2.v1	10.4471	8.91455	2.87929	6.91901	4.87117	2.14988	2.30906	8.17586	9.56937
GmPME88	Glyma.13G186000.1.Wm82.a2.v1	1.13506	0.0105713	0.172968	0.0302643	4.2517	5.17994	2.75492	0	0
GmPME89	Glyma.13G186100.1.Wm82.a2.v1	0	0	0	0	686.55	3.9607	5.62713	0	0
GmPME90	Glyma.14G014400.1.Wm82.a2.v1	0.055982	0.0575057	0.477085	0.0425999	0.134061	0.0247122	0.0287616	0.162466	0.0634586
GmPME91	Glyma.14G014500.1.Wm82.a2.v1	1.07964	0	0.165143	0.0689787	0.215238	0	0	0	0
GmPME92	Glyma.14G014600.1.Wm82.a2.v1	1.29856	0	0	0.0712978	0.143866	0	0	0	0
GmPME93	Glyma.14G020300.1.Wm82.a2.v1	0	0	0.332047	0	0	0	0	0	0
GmPME94	Glyma.14G159600.1.Wm82.a2.v1	1.98813	15.5352	4.83654	40.1893	3.98714	11.8667	6.93296	40.4646	4.59124
GmPME95	Glyma.15G001800.1.Wm82.a2.v1	0.484184	0.0368655	0.139099	0.134987	0.613532	1.03857	2.60609	0.0133091	0
GmPME96	Glyma.15G150800.1.Wm82.a2.v1	0	0	0	0	0	0	0	0	0
GmPME97	Glyma.15G183700.1.Wm82.a2.v1	0	0	183.282	0.423843	0	0	0	0	0
GmPME98	Glyma.15G183800.1.Wm82.a2.v1	0	0	0	0	0	0	0	0	0
GmPME99	Glyma.15G184100.3.Wm82.a2.v1	5.91228	0	0.389144	2.71817	2.15925	8.47237	4.78794	2.13349	14.903
GmPME100	Glyma.15G184300.1.Wm82.a2.v1	0	0	0.0141577	0	0	0	0	0.810906	3.8416
GmPME101	Glyma.15G184400.1.Wm82.a2.v1	5.43847	1.90107	15.7813	2.26094	8.93928	14.0578	1.21586	3.31438	6.92047
GmPME102	Glyma.15G223500.1.Wm82.a2.v1	1.98653	0	0.0284251	0.017428	1.74751	0.974442	1.80747	1.00153	1.28594
GmPME103	Glyma.15G223800.1.Wm82.a2.v1	0.0206121	0	0	0	979.671	7.06137	8.5199	0	0
GmPME104	Glyma.16G014000.1.Wm82.a2.v1	5.19757	4.37076	5.13987	6.57158	16.4969	12.9237	7.46036	5.56956	2.79378
GmPME105	Glyma.16G014100.1.Wm82.a2.v1	18.2432	3.85094	6.46961	82.1947	27.619	36.6948	38.9335	9.64964	108.006
GmPME106	Glyma.16G068600.1.Wm82.a2.v1	0	0	0	0	0	0	0	0	0
GmPME107	Glyma.16G083600.1.Wm82.a2.v1	0	0	0	0	0	0	0.000611519	0.197567	0.156899
GmPME108	Glyma.17G028600.1.Wm82.a2.v1	0	0	169.719	0.42288	0	0	0	0.00489	0.00765952
GmPME109	Glyma.17G044500.1.Wm82.a2.v1	13.6177	3.87921	2.93596	11.5658	19.6759	7.91683	3.01597	28.1651	212.457
GmPME110	Glyma.17G044600.1.Wm82.a2.v1	0.107038	0.0684589	0.00910846	0.105719	0.000746197	0.0683872	0.000557449	0.0660288	0.821939
GmPME111	Glyma.17G044700.1.Wm82.a2.v1	0	0.0162176	140.828	0.308528	0.622427	0.251771	0.154953	0.0395287	1.01172
GmPME112	Glyma.17G141700.1.Wm82.a2.v1	1.92985	0	0.0580969	1.57095	0.688143	0.980289	2.11878	0.920484	3.62336
GmPME113	Glyma.18G262500.2.Wm82.a2.v1	7.4091	4.96746	4.65879	10.7614	7.9122	7.07966	9.20968	14.3043	21.067
GmPME114	Glyma.19G025500.1.Wm82.a2.v1	0	0.0247218	0.0149897	0	0	0.0209881	0	0	0
GmPME115	Glyma.19G078400.1.Wm82.a2.v1	0	0	0.00801821	0.0257257	0	0	0	0	0.310944
GmPME116	Glyma.19G145700.1.Wm82.a2.v1	3.51658	1.51233	0.54831	3.03186	0.154875	0.584151	1.70414	0.473535	0.0591305
GmPME117	Glyma.19G187800.1.Wm82.a2.v1	0.948033	0.972409	0.534384	3.59374	0.27126	1.40976	3.4503	0.615154	0.669893
GmPME118	Glyma.19G212300.1.Wm82.a2.v1	0	1.46376	0.0525007	0.0562866	2.48093	0.73142	0.518658	0	0
GmPME119	Glyma.19G212400.1.Wm82.a2.v1	0	0	0.572138	0	8.48405	4.26788	1.91699	0	0
GmPME120	Glyma.19G212500.1.Wm82.a2.v1	0	0.889491	0.0614756	0	1.82999	0.185668	0.588992	0	0
GmPME121	Glyma.19G212600.1.Wm82.a2.v1	37.668	1.57891	7.50458	82.0353	33.215	35.6108	4.20514	118.584	9.18146
GmPME122	Glyma.19G220600.1.Wm82.a2.v1	0	0	599.163	1.42494	0	0	0	0.0187091	0.00960313
GmPME123	Glyma.19G225700.1.Wm82.a2.v1	0	0	1.32314	0	0.0411338	0.00940235	0.0330397	0.0356746	0.0682041
GmPME124	Glyma.19G231300.1.Wm82.a2.v1	2.13446	0.944695	1.61211	5.35407	1.12254	3.08988	4.27506	2.20259	0.527609
GmPME125	Glyma.19G231400.1.Wm82.a2.v1	0	0	0	0	3.58839	4.39597	0.513054	0	0
GmPME126	Glyma.19G231500.1.Wm82.a2.v1	0	0	151.166	0.391814	0.0190076	0.0170152	0.0101768	0.0167186	0.0176878
GmPME127	Glyma.20G237800.2.Wm82.a2.v1	0	0	14.0568	0.0487247	0	0.00844658	0	0	0
