# Supplementary material for: Genome-wide identification of PME genes, evolution and expression analyses in soybean (Glycine max L.)
Source: BMC Plant Biol. 2021 Dec 6;21:578. doi: 10.1186/s12870-021-03355-1 (PMC8647493; doi:10.1186/s12870-021-03355-1)
Supplement: Supplementary file 14 — Additional file 14: Table S14. Pairwise correlation coefficients between different expressed GmPME genes in various tissues. [file 12870_2021_3355_MOESM14_ESM.xls]

## Sheet: Sheet1
Table S14 Pairwise correlation coefficients between different expressed GmPME genes in various tissues
GmPME Gene Name	GmPME1	GmPME2	GmPME3	GmPME4	GmPME5	GmPME6	GmPME7	GmPME8	GmPME9	GmPME10	GmPME11	GmPME12	GmPME13	GmPME14	GmPME15	GmPME16	GmPME17	GmPME18	GmPME19	GmPME20	GmPME21	GmPME22	GmPME23	GmPME24	GmPME25	GmPME26	GmPME27	GmPME28	GmPME29	GmPME30	GmPME31	GmPME32	GmPME33	GmPME34	GmPME35	GmPME36	GmPME37	GmPME38	GmPME39	GmPME40	GmPME41	GmPME42	GmPME43	GmPME44	GmPME45	GmPME46	GmPME47	GmPME48	GmPME49
GmPME1	1	-0.223501	-0.223814	-0.223555	-0.226503	-0.223013	-0.140235	-0.184566	-0.130019	0.345762	0.691599	-0.223727	-0.223405	-0.260761	-0.00190427	-0.215647	0.888472	0.0416329	-0.223592	-0.135844	-0.232662	0.925552	-0.17838	-0.138426	-0.158064	-0.138426	0.0822763	-0.231372	-0.197824	-0.211215	-0.223661	-0.25237	-0.223711	-0.142213	-0.181407	-0.209987	-0.168902	0.713199	-0.0497997	0.434895	-0.243332	-0.239271	0.00545441	-0.0732772	-0.207593	-0.113678	0.362926	-0.155712	-0.223618
GmPME2	-0.223501	1	0.999998	1	0.999964	1	0.0852187	-0.11711	-0.268296	-0.480739	-0.184123	0.999999	0.999999	-0.125265	-0.237386	0.425299	-0.108004	-0.056551	1	-0.143261	0.0616824	-0.140794	0.98914	-0.125265	-0.192831	-0.125265	-0.172919	-0.16968	-0.128241	0.0576259	0.999999	0.466123	0.999999	-0.186276	-0.191575	-0.124805	-0.262862	-0.215335	-0.235749	-0.343292	-0.120081	0.982924	-0.386372	-0.424634	-0.117723	-0.11217	-0.196323	-0.188974	1
GmPME3	-0.223814	0.999998	1	0.999999	0.999978	0.999999	0.0844852	-0.117486	-0.26871	-0.480591	-0.184666	1	0.999999	-0.125481	-0.237126	0.427093	-0.108142	-0.0573088	0.999999	-0.143363	0.0612106	-0.141024	0.989068	-0.125481	-0.192989	-0.125481	-0.173709	-0.170437	-0.128924	0.0569079	0.999999	0.465927	1	-0.187046	-0.192305	-0.125481	-0.261123	-0.214412	-0.236157	-0.343598	-0.120295	0.983252	-0.385258	-0.424264	-0.118398	-0.112002	-0.19702	-0.189735	0.999999
GmPME4	-0.223555	1	0.999999	1	0.999971	1	0.0846829	-0.117291	-0.268529	-0.480718	-0.18435	1	1	-0.125321	-0.23725	0.426072	-0.10802	-0.0570862	1	-0.143267	0.0614343	-0.140832	0.989115	-0.125321	-0.192862	-0.125321	-0.173461	-0.170214	-0.12876	0.0570924	1	0.466072	1	-0.186806	-0.192059	-0.125321	-0.262096	-0.214891	-0.235856	-0.343349	-0.120138	0.983071	-0.385826	-0.424423	-0.118239	-0.112072	-0.196786	-0.189493	1
GmPME5	-0.226503	0.999964	0.999978	0.999971	1	0.999967	0.0823492	-0.119538	-0.270773	-0.482317	-0.187992	0.999973	0.999971	-0.123907	-0.23671	0.431685	-0.109848	-0.0596899	0.999969	-0.141252	0.0587589	-0.142903	0.988559	-0.12722	-0.194012	-0.12722	-0.17637	-0.171826	-0.130713	0.0549655	0.999972	0.464353	0.999973	-0.189646	-0.194974	-0.12722	-0.255734	-0.213161	-0.236263	-0.345294	-0.118714	0.984184	-0.381087	-0.422464	-0.120159	-0.1101	-0.199635	-0.192363	0.99997
GmPME6	-0.223013	1	0.999999	1	0.999967	1	0.0847203	-0.117326	-0.268531	-0.480703	-0.183861	0.999999	1	-0.125366	-0.23725	0.425777	-0.10746	-0.0569574	1	-0.14331	0.0613963	-0.140254	0.989121	-0.125366	-0.192917	-0.125366	-0.173311	-0.17023	-0.128796	0.0570811	1	0.466032	1	-0.186795	-0.192076	-0.125366	-0.262435	-0.214657	-0.235913	-0.343245	-0.120168	0.983027	-0.386027	-0.424548	-0.118281	-0.112272	-0.196481	-0.189491	1
GmPME7	-0.140235	0.0852187	0.0844852	0.0846829	0.0823492	0.0847203	1	0.0779826	0.234205	0.140141	0.18721	0.0846053	0.084559	-0.18131	-0.137673	-0.160091	0.0328826	0.976592	0.0847181	-0.20823	0.210291	-0.0386858	0.0689067	-0.170169	-0.189441	-0.170169	0.94655	0.906299	0.969374	0.995755	0.084661	-0.102574	0.084611	0.881884	0.752702	0.968142	-0.311923	-0.165347	-0.33757	-0.307969	-0.171131	0.0285811	-0.457466	-0.325297	0.970608	-0.225379	0.83422	0.850658	0.0846875
GmPME8	-0.184566	-0.11711	-0.117486	-0.117291	-0.119538	-0.117326	0.0779826	1	0.966916	0.553186	-0.203873	-0.117355	-0.117464	-0.169948	0.768138	-0.098483	-0.146949	0.0531331	-0.117244	-0.0710775	0.975005	-0.145328	-0.165741	0.966798	0.953314	0.966798	0.137468	0.0366588	0.114677	0.0786887	-0.1173	0.794438	-0.117352	0.0277301	-0.0140603	0.117934	-0.0920577	-0.359739	0.311837	0.213883	-0.181659	-0.176997	-0.166799	-0.151758	0.113332	-0.225266	0.0351805	0.0159927	-0.117268
GmPME9	-0.130019	-0.268296	-0.26871	-0.268529	-0.270773	-0.268531	0.234205	0.966916	1	0.611473	-0.0838643	-0.268595	-0.268716	-0.160402	0.766583	-0.15563	-0.0465147	0.240373	-0.268491	-0.0762332	0.931282	-0.0580363	-0.325576	0.889397	0.891959	0.889397	0.337117	0.22302	0.292431	0.233605	-0.268544	0.638022	-0.268597	0.205603	0.139371	0.293885	-0.0619937	-0.27896	0.234564	0.162385	-0.167652	-0.321473	-0.156255	-0.126031	0.28923	-0.27433	0.245681	0.18798	-0.268519
GmPME10	0.345762	-0.480739	-0.480591	-0.480718	-0.482317	-0.480703	0.140141	0.553186	0.611473	1	0.025088	-0.480696	-0.48075	-0.512189	0.533497	-0.0453579	0.179186	0.228717	-0.480752	-0.13214	0.499588	0.195018	-0.457677	0.522629	0.513555	0.522629	0.305808	0.0520454	0.229756	0.127095	-0.480722	0.18806	-0.480749	0.114909	0.0200617	0.229331	0.163986	0.299803	0.288761	0.646107	-0.519447	-0.510418	0.153162	-0.0373438	0.223565	0.0859739	0.320459	0.0885812	-0.48079
GmPME11	0.691599	-0.184123	-0.184666	-0.18435	-0.187992	-0.183861	0.18721	-0.203873	-0.0838643	0.025088	1	-0.184535	-0.184298	-0.240916	-0.117767	-0.249742	0.776039	0.318762	-0.184363	-0.277585	-0.215543	0.737822	-0.155895	-0.242188	-0.290458	-0.242188	0.379041	0.105881	0.118738	0.130685	-0.18445	-0.322158	-0.184476	0.384233	0.435264	0.10242	-0.227344	0.534848	-0.438403	-0.144595	-0.218885	-0.190829	-0.213533	0.0851091	0.112022	-0.458031	0.552099	0.400031	-0.18441
GmPME12	-0.223727	0.999999	1	1	0.999973	0.999999	0.0846053	-0.117355	-0.268595	-0.480696	-0.184535	1	1	-0.125373	-0.237196	0.426427	-0.108154	-0.057187	1	-0.143237	0.0613585	-0.140989	0.989098	-0.125373	-0.192893	-0.125373	-0.173574	-0.170294	-0.128814	0.0570272	1	0.466025	1	-0.186892	-0.192142	-0.125373	-0.261725	-0.214776	-0.235902	-0.343427	-0.120191	0.983131	-0.385584	-0.424316	-0.118291	-0.111978	-0.19692	-0.189578	1
GmPME13	-0.223405	0.999999	0.999999	1	0.999971	1	0.084559	-0.117464	-0.268716	-0.48075	-0.184298	1	1	-0.125287	-0.237398	0.426077	-0.107929	-0.0571877	1	-0.143317	0.0612551	-0.140726	0.989137	-0.125455	-0.193008	-0.125455	-0.173573	-0.170329	-0.128892	0.0569628	1	0.465953	1	-0.186924	-0.192168	-0.125455	-0.262113	-0.214777	-0.235893	-0.343284	-0.120103	0.983082	-0.385807	-0.424448	-0.118372	-0.112044	-0.196847	-0.18961	1
GmPME14	-0.260761	-0.125265	-0.125481	-0.125321	-0.123907	-0.125366	-0.18131	-0.169948	-0.160402	-0.512189	-0.240916	-0.125373	-0.125287	1	-0.391534	-0.239483	-0.161348	-0.179984	-0.12528	-0.143063	-0.208485	-0.126264	-0.16136	-0.125	-0.120567	-0.125	-0.192318	0.19198	-0.128478	-0.147914	-0.125327	-0.183675	-0.125371	-0.186337	-0.191571	-0.125	-0.266292	-0.501517	-0.235251	-0.419001	0.99942	-0.0789102	-0.285195	-0.320125	-0.129695	-0.312929	-0.195062	-0.189018	-0.125305
GmPME15	-0.00190427	-0.237386	-0.237126	-0.23725	-0.23671	-0.23725	-0.137673	0.768138	0.766583	0.533497	-0.117767	-0.237196	-0.237398	-0.391534	1	0.125287	0.0734787	-0.111742	-0.237277	0.397131	0.670291	0.0717339	-0.31537	0.757342	0.85026	0.757342	-0.0213121	-0.231598	-0.0930164	-0.15244	-0.237237	0.538012	-0.237215	-0.173631	-0.213624	-0.0918923	0.409073	0.13696	0.526953	0.360221	-0.394542	-0.254421	0.419467	0.314686	-0.096312	0.13006	-0.0159819	-0.186127	-0.237226
GmPME16	-0.215647	0.425299	0.427093	0.426072	0.431685	0.425777	-0.160091	-0.098483	-0.15563	-0.0453579	-0.249742	0.426427	0.426077	-0.239483	0.125287	1	-0.0357378	-0.226075	0.425898	-0.143827	-0.0548268	-0.107532	0.376073	-0.0676214	-0.0713363	-0.0676214	-0.279423	-0.315799	-0.239565	-0.172993	0.426171	0.184782	0.426293	-0.312119	-0.318029	-0.235823	0.658807	0.345834	-0.323472	-0.314421	-0.23373	0.559805	0.282367	-0.0547581	-0.231734	-0.0590745	-0.250158	-0.314795	0.425885
GmPME17	0.888472	-0.108004	-0.108142	-0.10802	-0.109848	-0.10746	0.0328826	-0.146949	-0.0465147	0.179186	0.776039	-0.108154	-0.107929	-0.161348	0.0734787	-0.0357378	1	0.205194	-0.108091	-0.179009	-0.17452	0.991082	-0.120379	-0.161348	-0.163042	-0.161348	0.242323	-0.055728	-0.0655481	-0.0487458	-0.108123	-0.206209	-0.108158	-0.0223485	-0.0878799	-0.0790318	-0.0992595	0.711614	-0.303658	0.0622728	-0.133461	-0.0883656	-0.0794372	-0.158313	-0.0741012	-0.372253	0.534252	-0.0425662	-0.108121
GmPME18	0.0416329	-0.056551	-0.0573088	-0.0570862	-0.0596899	-0.0569574	0.976592	0.0531331	0.240373	0.228717	0.318762	-0.057187	-0.0571877	-0.179984	-0.111742	-0.226075	0.205194	1	-0.0570615	-0.213503	0.157834	0.140883	-0.0708751	-0.19089	-0.201633	-0.19089	0.987836	0.904334	0.957656	0.9629	-0.057125	-0.202947	-0.0571823	0.876871	0.735597	0.95406	-0.301724	-0.0236239	-0.342033	-0.232179	-0.166335	-0.108687	-0.416845	-0.305963	0.956114	-0.251562	0.929304	0.841931	-0.0570959
GmPME19	-0.223592	1	0.999999	1	0.999969	1	0.0847181	-0.117244	-0.268491	-0.480752	-0.184363	1	1	-0.12528	-0.237277	0.425898	-0.108091	-0.0570615	1	-0.143234	0.0614876	-0.14089	0.989124	-0.12528	-0.192826	-0.12528	-0.173434	-0.170165	-0.128719	0.0571333	1	0.466109	1	-0.186754	-0.192	-0.12528	-0.26225	-0.215036	-0.235778	-0.343313	-0.120099	0.983039	-0.385913	-0.42443	-0.118199	-0.112051	-0.19679	-0.189439	1
GmPME20	-0.135844	-0.143261	-0.143363	-0.143267	-0.141252	-0.14331	-0.20823	-0.0710775	-0.0762332	-0.13214	-0.277585	-0.143237	-0.143317	-0.143063	0.397131	-0.143827	-0.179009	-0.213503	-0.143234	1	-0.161341	-0.137187	-0.184677	-0.0694501	0.115088	-0.0694501	-0.214011	-0.216901	-0.147043	-0.192409	-0.143242	-0.144584	-0.143191	-0.213263	-0.219253	-0.143063	0.386323	0.0853191	0.777444	0.374834	-0.145994	-0.186166	0.726149	0.704295	-0.14846	0.797795	-0.221872	-0.216248	-0.143073
GmPME21	-0.232662	0.0616824	0.0612106	0.0614343	0.0587589	0.0613963	0.210291	0.975005	0.931282	0.499588	-0.215543	0.0613585	0.0612551	-0.208485	0.670291	-0.0548268	-0.17452	0.157834	0.0614876	-0.161341	1	-0.18483	0.0172833	0.915467	0.878153	0.915467	0.21696	0.117214	0.208904	0.207217	0.0614223	0.851972	0.061361	0.10491	0.0496027	0.212684	-0.198141	-0.425779	0.215365	0.129701	-0.21906	-0.00863366	-0.312808	-0.287421	0.209575	-0.277423	0.093748	0.0898216	0.0614525
GmPME22	0.925552	-0.140794	-0.141024	-0.140832	-0.142903	-0.140254	-0.0386858	-0.145328	-0.0580363	0.195018	0.737822	-0.140989	-0.140726	-0.126264	0.0717339	-0.107532	0.991082	0.140883	-0.14089	-0.137187	-0.18483	1	-0.146041	-0.140589	-0.138243	-0.140589	0.179539	-0.109033	-0.127595	-0.118907	-0.14094	-0.206581	-0.140985	-0.0970127	-0.163496	-0.140589	-0.136181	0.691133	-0.215234	0.158674	-0.100337	-0.131234	-0.0598533	-0.154255	-0.136926	-0.311573	0.48002	-0.118058	-0.140914
GmPME23	-0.17838	0.98914	0.989068	0.989115	0.988559	0.989121	0.0689067	-0.165741	-0.325576	-0.457677	-0.155895	0.989098	0.989137	-0.16136	-0.31537	0.376073	-0.120379	-0.0708751	0.989124	-0.184677	0.0172833	-0.146041	1	-0.16136	-0.245709	-0.16136	-0.188953	-0.194396	-0.141456	0.0427789	0.989111	0.427702	0.989106	-0.175658	-0.166931	-0.138401	-0.312339	-0.204891	-0.23028	-0.282125	-0.158137	0.963376	-0.408062	-0.420386	-0.13103	-0.0821327	-0.215164	-0.174318	0.989117
GmPME24	-0.138426	-0.125265	-0.125481	-0.125321	-0.12722	-0.125366	-0.170169	0.966798	0.889397	0.522629	-0.242188	-0.125373	-0.125455	-0.125	0.757342	-0.0676214	-0.161348	-0.19089	-0.12528	-0.0694501	0.915467	-0.140589	-0.16136	1	0.978512	1	-0.101425	-0.190531	-0.128478	-0.168132	-0.125327	0.819362	-0.125371	-0.186337	-0.191571	-0.125	-0.0503881	-0.32927	0.370394	0.293946	-0.139956	-0.172826	-0.0921942	-0.10274	-0.129963	-0.187013	-0.178212	-0.189018	-0.125305
GmPME25	-0.158064	-0.192831	-0.192989	-0.192862	-0.194012	-0.192917	-0.189441	0.953314	0.891959	0.513555	-0.290458	-0.192893	-0.193008	-0.120567	0.85026	-0.0713363	-0.163042	-0.201633	-0.192826	0.115088	0.878153	-0.138243	-0.245709	0.978512	1	0.978512	-0.109438	-0.193671	-0.129784	-0.185055	-0.192861	0.761144	-0.192892	-0.215516	-0.234676	-0.125664	0.0615954	-0.28578	0.487928	0.337632	-0.134492	-0.23806	0.0622236	0.0191307	-0.132018	-0.0619388	-0.178408	-0.222319	-0.192822
GmPME26	-0.138426	-0.125265	-0.125481	-0.125321	-0.12722	-0.125366	-0.170169	0.966798	0.889397	0.522629	-0.242188	-0.125373	-0.125455	-0.125	0.757342	-0.0676214	-0.161348	-0.19089	-0.12528	-0.0694501	0.915467	-0.140589	-0.16136	1	0.978512	1	-0.101425	-0.190531	-0.128478	-0.168132	-0.125327	0.819362	-0.125371	-0.186337	-0.191571	-0.125	-0.0503881	-0.32927	0.370394	0.293946	-0.139956	-0.172826	-0.0921942	-0.10274	-0.129963	-0.187013	-0.178212	-0.189018	-0.125305
GmPME27	0.0822763	-0.172919	-0.173709	-0.173461	-0.17637	-0.173311	0.94655	0.137468	0.337117	0.305808	0.379041	-0.173574	-0.173573	-0.192318	-0.0213121	-0.279423	0.242323	0.987836	-0.173434	-0.214011	0.21696	0.179539	-0.188953	-0.101425	-0.109438	-0.101425	1	0.892963	0.947628	0.93278	-0.173505	-0.190397	-0.173564	0.892999	0.761861	0.942939	-0.281058	0.000588926	-0.313038	-0.194487	-0.179226	-0.225894	-0.388998	-0.248149	0.944659	-0.287041	0.946563	0.860993	-0.173472
GmPME28	-0.231372	-0.16968	-0.170437	-0.170214	-0.171826	-0.17023	0.906299	0.0366588	0.22302	0.0520454	0.105881	-0.170294	-0.170329	0.19198	-0.231598	-0.315799	-0.055728	0.904334	-0.170165	-0.216901	0.117214	-0.109033	-0.194396	-0.190531	-0.193671	-0.190531	0.892963	1	0.946034	0.924378	-0.17023	-0.267974	-0.170289	0.855375	0.733616	0.945916	-0.321381	-0.314948	-0.358581	-0.387121	0.199329	-0.204055	-0.452275	-0.319221	0.945156	-0.283748	0.769658	0.826198	-0.170202
GmPME29	-0.197824	-0.128241	-0.128924	-0.12876	-0.130713	-0.128796	0.969374	0.114677	0.292431	0.229756	0.118738	-0.128814	-0.128892	-0.128478	-0.0930164	-0.239565	-0.0655481	0.957656	-0.128719	-0.147043	0.208904	-0.127595	-0.141456	-0.128478	-0.129784	-0.128478	0.947628	0.946034	1	0.981469	-0.128767	-0.188758	-0.128811	0.912002	0.788485	0.999864	-0.226813	-0.196162	-0.241797	-0.231034	-0.122857	-0.181104	-0.347166	-0.212574	0.999905	-0.142561	0.807514	0.882769	-0.128745
GmPME30	-0.211215	0.0576259	0.0569079	0.0570924	0.0549655	0.0570811	0.995755	0.0786887	0.233605	0.127095	0.130685	0.0570272	0.0569628	-0.147914	-0.15244	-0.172993	-0.0487458	0.9629	0.0571333	-0.192409	0.207217	-0.118907	0.0427789	-0.168132	-0.185055	-0.168132	0.93278	0.924378	0.981469	1	0.0570796	-0.116708	0.0570331	0.894319	0.771775	0.981219	-0.295781	-0.220246	-0.316427	-0.315411	-0.140071	0.00179157	-0.440786	-0.298676	0.983079	-0.195293	0.796819	0.865187	0.0571047
GmPME31	-0.223661	0.999999	0.999999	1	0.999972	1	0.084661	-0.1173	-0.268544	-0.480722	-0.18445	1	1	-0.125327	-0.237237	0.426171	-0.108123	-0.057125	1	-0.143242	0.0614223	-0.14094	0.989111	-0.125327	-0.192861	-0.125327	-0.173505	-0.17023	-0.128767	0.0570796	1	0.466067	1	-0.186824	-0.192072	-0.125327	-0.261981	-0.214902	-0.235846	-0.343374	-0.120146	0.983087	-0.385747	-0.424375	-0.118245	-0.112018	-0.196855	-0.18951	1
GmPME32	-0.25237	0.466123	0.465927	0.466072	0.464353	0.466032	-0.102574	0.794438	0.638022	0.18806	-0.322158	0.466025	0.465953	-0.183675	0.538012	0.184782	-0.206209	-0.202947	0.466109	-0.144584	0.851972	-0.206581	0.427702	0.819362	0.761144	0.819362	-0.190397	-0.267974	-0.188758	-0.116708	0.466067	1	0.466027	-0.273802	-0.281493	-0.183675	-0.197419	-0.418312	0.194308	0.0639564	-0.194018	0.413736	-0.305744	-0.336993	-0.184009	-0.231545	-0.272374	-0.277743	0.466086
GmPME33	-0.223711	0.999999	1	1	0.999973	1	0.084611	-0.117352	-0.268597	-0.480749	-0.184476	1	1	-0.125371	-0.237215	0.426293	-0.108158	-0.0571823	1	-0.143191	0.061361	-0.140985	0.989106	-0.125371	-0.192892	-0.125371	-0.173564	-0.170289	-0.128811	0.0570331	1	0.466027	1	-0.186854	-0.192086	-0.125371	-0.26183	-0.214831	-0.235852	-0.343407	-0.120189	0.983108	-0.385626	-0.424273	-0.118289	-0.111964	-0.196918	-0.189535	1
GmPME34	-0.142213	-0.186276	-0.187046	-0.186806	-0.189646	-0.186795	0.881884	0.0277301	0.205603	0.114909	0.384233	-0.186892	-0.186924	-0.186337	-0.173631	-0.312119	-0.0223485	0.876871	-0.186754	-0.213263	0.10491	-0.0970127	-0.175658	-0.186337	-0.215516	-0.186337	0.892999	0.855375	0.912002	0.894319	-0.186824	-0.273802	-0.186854	1	0.968513	0.907557	-0.246302	-0.130601	-0.350688	-0.330792	-0.180414	-0.235788	-0.358423	-0.0183209	0.911667	-0.244221	0.753952	0.997456	-0.186791
GmPME35	-0.181407	-0.191575	-0.192305	-0.192059	-0.194974	-0.192076	0.752702	-0.0140603	0.139371	0.0200617	0.435264	-0.192142	-0.192168	-0.191571	-0.213624	-0.318029	-0.0878799	0.735597	-0.192	-0.219253	0.0496027	-0.163496	-0.166931	-0.191571	-0.234676	-0.191571	0.761861	0.733616	0.788485	0.771775	-0.192072	-0.281493	-0.192086	0.968513	1	0.783143	-0.223246	-0.144182	-0.360538	-0.370571	-0.188494	-0.235742	-0.325838	0.111974	0.788891	-0.249716	0.608245	0.98379	-0.192038
GmPME36	-0.209987	-0.124805	-0.125481	-0.125321	-0.12722	-0.125366	0.968142	0.117934	0.293885	0.229331	0.10242	-0.125373	-0.125455	-0.125	-0.0918923	-0.235823	-0.0790318	0.95406	-0.12528	-0.143063	0.212684	-0.140589	-0.138401	-0.125	-0.125664	-0.125	0.942939	0.945916	0.999864	0.981219	-0.125327	-0.183675	-0.125371	0.907557	0.783143	1	-0.223831	-0.205721	-0.235251	-0.229319	-0.119748	-0.177703	-0.344675	-0.21439	0.999892	-0.135227	0.79952	0.878061	-0.125305
GmPME37	-0.168902	-0.262862	-0.261123	-0.262096	-0.255734	-0.262435	-0.311923	-0.0920577	-0.0619937	0.163986	-0.227344	-0.261725	-0.262113	-0.266292	0.409073	0.658807	-0.0992595	-0.301724	-0.26225	0.386323	-0.198141	-0.136181	-0.312339	-0.0503881	0.0615954	-0.0503881	-0.281058	-0.321381	-0.226813	-0.295781	-0.261981	-0.197419	-0.26183	-0.246302	-0.223246	-0.223831	1	0.510715	0.159815	0.0488299	-0.266709	-0.139105	0.855648	0.594889	-0.22555	0.38407	-0.260377	-0.240195	-0.262191
GmPME38	0.713199	-0.215335	-0.214412	-0.214891	-0.213161	-0.214657	-0.165347	-0.359739	-0.27896	0.299803	0.534848	-0.214776	-0.214777	-0.501517	0.13696	0.345834	0.711614	-0.0236239	-0.215036	0.0853191	-0.425779	0.691133	-0.204891	-0.32927	-0.28578	-0.32927	0.000588926	-0.314948	-0.196162	-0.220246	-0.214902	-0.418312	-0.214831	-0.130601	-0.144182	-0.205721	0.510715	1	-0.0976325	0.251181	-0.482659	-0.142506	0.508223	0.318388	-0.201571	0.122639	0.242476	-0.135722	-0.215023
GmPME39	-0.0497997	-0.235749	-0.236157	-0.235856	-0.236263	-0.235913	-0.33757	0.311837	0.234564	0.288761	-0.438403	-0.235902	-0.235893	-0.235251	0.526953	-0.323472	-0.303658	-0.342033	-0.235778	0.777444	0.215365	-0.215234	-0.23028	0.370394	0.487928	0.370394	-0.313038	-0.358581	-0.241797	-0.316427	-0.235846	0.194308	-0.235852	-0.350688	-0.360538	-0.235251	0.159815	-0.0976325	1	0.783087	-0.252999	-0.329437	0.55675	0.49456	-0.244647	0.792859	-0.359838	-0.355734	-0.235661
GmPME40	0.434895	-0.343292	-0.343598	-0.343349	-0.345294	-0.343245	-0.307969	0.213883	0.162385	0.646107	-0.144595	-0.343427	-0.343284	-0.419001	0.360221	-0.314421	0.0622728	-0.232179	-0.343313	0.374834	0.129701	0.158674	-0.282125	0.293946	0.337632	0.293946	-0.194487	-0.387121	-0.231034	-0.315411	-0.343374	0.0639564	-0.343407	-0.330792	-0.370571	-0.229319	0.0488299	0.251181	0.783087	1	-0.432468	-0.427423	0.409918	0.245262	-0.23735	0.62931	-0.135431	-0.344639	-0.343263
GmPME41	-0.243332	-0.120081	-0.120295	-0.120138	-0.118714	-0.120168	-0.171131	-0.181659	-0.167652	-0.519447	-0.218885	-0.120191	-0.120103	0.99942	-0.394542	-0.23373	-0.133461	-0.166335	-0.120099	-0.145994	-0.21906	-0.100337	-0.158137	-0.139956	-0.134492	-0.139956	-0.179226	0.199329	-0.122857	-0.140071	-0.120146	-0.194018	-0.120189	-0.180414	-0.188494	-0.119748	-0.266709	-0.482659	-0.252999	-0.432468	1	-0.0720688	-0.289254	-0.326078	-0.124195	-0.326514	-0.174354	-0.183902	-0.120125
GmPME42	-0.239271	0.982924	0.983252	0.983071	0.984184	0.983027	0.0285811	-0.176997	-0.321473	-0.510418	-0.190829	0.983131	0.983082	-0.0789102	-0.254421	0.559805	-0.0883656	-0.108687	0.983039	-0.186166	-0.00863366	-0.131234	0.963376	-0.172826	-0.23806	-0.172826	-0.225894	-0.204055	-0.181104	0.00179157	0.983087	0.413736	0.983108	-0.235788	-0.235742	-0.177703	-0.139105	-0.142506	-0.329437	-0.427423	-0.0720688	1	-0.327068	-0.41587	-0.170232	-0.157702	-0.232896	-0.237122	0.983032
GmPME43	0.00545441	-0.386372	-0.385258	-0.385826	-0.381087	-0.386027	-0.457466	-0.166799	-0.156255	0.153162	-0.213533	-0.385584	-0.385807	-0.285195	0.419467	0.282367	-0.0794372	-0.416845	-0.385913	0.726149	-0.312808	-0.0598533	-0.408062	-0.0921942	0.0622236	-0.0921942	-0.388998	-0.452275	-0.347166	-0.440786	-0.385747	-0.305744	-0.385626	-0.358423	-0.325838	-0.344675	0.855648	0.508223	0.55675	0.409918	-0.289254	-0.327068	1	0.805464	-0.349198	0.720711	-0.339979	-0.350783	-0.385801
GmPME44	-0.0732772	-0.424634	-0.424264	-0.424423	-0.422464	-0.424548	-0.325297	-0.151758	-0.126031	-0.0373438	0.0851091	-0.424316	-0.424448	-0.320125	0.314686	-0.0547581	-0.158313	-0.305963	-0.42443	0.704295	-0.287421	-0.154255	-0.420386	-0.10274	0.0191307	-0.10274	-0.248149	-0.319221	-0.212574	-0.298676	-0.424375	-0.336993	-0.424273	-0.0183209	0.111974	-0.21439	0.594889	0.318388	0.49456	0.245262	-0.326078	-0.41587	0.805464	1	-0.214475	0.593098	-0.273468	0.0191038	-0.424323
GmPME45	-0.207593	-0.117723	-0.118398	-0.118239	-0.120159	-0.118281	0.970608	0.113332	0.28923	0.223565	0.112022	-0.118291	-0.118372	-0.129695	-0.096312	-0.231734	-0.0741012	0.956114	-0.118199	-0.14846	0.209575	-0.136926	-0.13103	-0.129963	-0.132018	-0.129963	0.944659	0.945156	0.999905	0.983079	-0.118245	-0.184009	-0.118289	0.911667	0.788891	0.999892	-0.22555	-0.201571	-0.244647	-0.23735	-0.124195	-0.170232	-0.349198	-0.214475	1	-0.141904	0.802016	0.882658	-0.118224
GmPME46	-0.113678	-0.11217	-0.112002	-0.112072	-0.1101	-0.112272	-0.225379	-0.225266	-0.27433	0.0859739	-0.458031	-0.111978	-0.112044	-0.312929	0.13006	-0.0590745	-0.372253	-0.251562	-0.112051	0.797795	-0.277423	-0.311573	-0.0821327	-0.187013	-0.0619388	-0.187013	-0.287041	-0.283748	-0.142561	-0.195293	-0.112018	-0.231545	-0.111964	-0.244221	-0.249716	-0.135227	0.38407	0.122639	0.792859	0.62931	-0.326514	-0.157702	0.720711	0.593098	-0.141904	1	-0.336455	-0.246853	-0.111921
GmPME47	0.362926	-0.196323	-0.19702	-0.196786	-0.199635	-0.196481	0.83422	0.0351805	0.245681	0.320459	0.552099	-0.19692	-0.196847	-0.195062	-0.0159819	-0.250158	0.534252	0.929304	-0.19679	-0.221872	0.093748	0.48002	-0.215164	-0.178212	-0.178408	-0.178212	0.946563	0.769658	0.807514	0.796819	-0.196855	-0.272374	-0.196918	0.753952	0.608245	0.79952	-0.260377	0.242476	-0.359838	-0.135431	-0.174354	-0.232896	-0.339979	-0.273468	0.802016	-0.336455	1	0.716515	-0.196829
GmPME48	-0.155712	-0.188974	-0.189735	-0.189493	-0.192363	-0.189491	0.850658	0.0159927	0.18798	0.0885812	0.400031	-0.189578	-0.18961	-0.189018	-0.186127	-0.314795	-0.0425662	0.841931	-0.189439	-0.216248	0.0898216	-0.118058	-0.174318	-0.189018	-0.222319	-0.189018	0.860993	0.826198	0.882769	0.865187	-0.18951	-0.277743	-0.189535	0.997456	0.98379	0.878061	-0.240195	-0.135722	-0.355734	-0.344639	-0.183902	-0.237122	-0.350783	0.0191038	0.882658	-0.246853	0.716515	1	-0.189477
GmPME49	-0.223618	1	0.999999	1	0.99997	1	0.0846875	-0.117268	-0.268519	-0.48079	-0.18441	1	1	-0.125305	-0.237226	0.425885	-0.108121	-0.0570959	1	-0.143073	0.0614525	-0.140914	0.989117	-0.125305	-0.192822	-0.125305	-0.173472	-0.170202	-0.128745	0.0571047	1	0.466086	1	-0.186791	-0.192038	-0.125305	-0.262191	-0.215023	-0.235661	-0.343263	-0.120125	0.983032	-0.385801	-0.424323	-0.118224	-0.111921	-0.196829	-0.189477	1
GmPME50	-0.223573	1	0.999999	1	0.999968	1	0.0847878	-0.117216	-0.268459	-0.480777	-0.184315	1	1	-0.125269	-0.237295	0.425728	-0.108087	-0.0569912	1	-0.143195	0.0615229	-0.140878	0.98913	-0.125269	-0.192815	-0.125269	-0.173361	-0.170095	-0.128653	0.0572024	1	0.466119	1	-0.186678	-0.191926	-0.125214	-0.2624	-0.215121	-0.235723	-0.343283	-0.120089	0.983007	-0.385997	-0.424438	-0.118133	-0.112044	-0.196728	-0.189363	1
GmPME51	-0.223668	1	0.999999	1	0.999971	1	0.0847129	-0.117293	-0.26853	-0.480727	-0.184432	1	1	-0.125333	-0.237247	0.426122	-0.108128	-0.0570748	1	-0.143233	0.0614352	-0.140946	0.989112	-0.125333	-0.192866	-0.125333	-0.173455	-0.170181	-0.128716	0.057132	1	0.466061	1	-0.18677	-0.19202	-0.125276	-0.262025	-0.214931	-0.235841	-0.343379	-0.120151	0.983077	-0.385778	-0.424377	-0.118194	-0.112018	-0.196815	-0.189456	1
GmPME52	-0.223632	1	0.999999	1	0.999971	1	0.0846855	-0.117276	-0.268521	-0.480732	-0.184412	1	1	-0.125307	-0.237256	0.426061	-0.108108	-0.0570977	1	-0.143247	0.0614504	-0.140919	0.989117	-0.125307	-0.192847	-0.125307	-0.173474	-0.170202	-0.128746	0.0571027	1	0.466085	1	-0.186794	-0.192041	-0.125307	-0.262093	-0.214957	-0.235825	-0.343352	-0.120126	0.983068	-0.38582	-0.424402	-0.118225	-0.112038	-0.196827	-0.189479	1
GmPME53	-0.22364	1	0.999999	1	0.99997	1	0.0848071	-0.117252	-0.268482	-0.480731	-0.184372	1	1	-0.125312	-0.237283	0.425955	-0.108112	-0.0569785	1	-0.143255	0.0614892	-0.140925	0.98912	-0.125312	-0.192856	-0.125312	-0.173355	-0.170085	-0.128627	0.0572247	1	0.46608	1	-0.186673	-0.191929	-0.125188	-0.262201	-0.215023	-0.23583	-0.343366	-0.12013	0.983046	-0.385909	-0.424435	-0.118106	-0.11206	-0.196727	-0.18936	1
GmPME54	-0.21132	-0.129826	-0.128073	-0.129123	-0.124372	-0.129524	-0.0196929	0.0879818	0.118361	0.390526	-0.164379	-0.12875	-0.129154	-0.3658	0.253483	0.771527	-0.139476	-0.0394179	-0.129285	-0.208745	0.0664621	-0.212322	-0.148931	0.0890647	0.083337	0.0890647	-0.0239748	-0.0914755	0.0348747	-0.00595386	-0.129008	0.00366862	-0.128886	0.0222286	0.0315469	0.0376166	0.775995	0.381127	-0.231469	-0.110313	-0.369001	-0.00405805	0.402547	0.165826	0.0386861	-0.0129651	-0.0675755	0.0263227	-0.129322
GmPME55	0.870608	-0.182342	-0.182832	-0.182542	-0.185682	-0.181962	0.193017	-0.141755	-0.0114524	0.194928	0.886845	-0.182732	-0.182473	-0.212734	0.0155409	-0.211312	0.96309	0.3642	-0.182579	-0.195241	-0.159276	0.947829	-0.178579	-0.191573	-0.203943	-0.191573	0.411617	0.103703	0.11041	0.117672	-0.182656	-0.276029	-0.182706	0.207293	0.15644	0.0955443	-0.213778	0.64605	-0.31638	0.0479487	-0.185953	-0.190827	-0.162536	-0.103217	0.101364	-0.38403	0.662355	0.192661	-0.182613
GmPME56	-0.0872669	0.989636	0.98959	0.989627	0.989206	0.989712	0.0766278	-0.14511	-0.286753	-0.458405	-0.0703764	0.989601	0.989645	-0.150506	-0.239774	0.407738	0.03253	-0.0408166	0.98962	-0.172254	0.0302907	0.00103103	0.980871	-0.150506	-0.221419	-0.150506	-0.152409	-0.192615	-0.151963	0.0373315	0.98961	0.437653	0.989603	-0.198973	-0.209847	-0.150506	-0.292365	-0.11686	-0.272105	-0.32084	-0.141766	0.972778	-0.403636	-0.44737	-0.14267	-0.15908	-0.133441	-0.203559	0.989615
GmPME57	-0.223679	0.999999	1	1	0.999973	0.999999	0.0846081	-0.117361	-0.268596	-0.480674	-0.184491	1	1	-0.125378	-0.237205	0.426461	-0.108096	-0.0571751	1	-0.143298	0.061354	-0.140934	0.989098	-0.125378	-0.192906	-0.125378	-0.17356	-0.170295	-0.128818	0.0570252	1	0.466021	1	-0.186894	-0.192147	-0.125378	-0.261722	-0.214729	-0.235962	-0.343446	-0.120194	0.98314	-0.385607	-0.424356	-0.118295	-0.112035	-0.196889	-0.189581	1
GmPME58	0.838666	-0.35051	-0.35064	-0.350472	-0.35249	-0.350151	-0.311248	-0.207183	-0.202084	0.483207	0.280908	-0.35058	-0.350283	-0.177861	-0.0901007	-0.259536	0.529772	-0.154783	-0.350492	-0.0629327	-0.277055	0.612147	-0.269104	-0.106134	-0.122854	-0.106134	-0.130198	-0.326188	-0.288523	-0.347974	-0.350537	-0.296987	-0.350585	-0.319787	-0.362475	-0.293983	-0.0983063	0.551809	0.222163	0.730279	-0.175844	-0.372468	0.157658	-0.0486448	-0.297486	0.216838	0.0813565	-0.334899	-0.350509
GmPME59	-0.333761	-0.221459	-0.221118	-0.221336	-0.218169	-0.221511	-0.00500469	-0.189524	-0.119228	-0.361445	-0.259884	-0.221258	-0.221325	0.910968	-0.359089	0.00192908	-0.163038	0.00169708	-0.221357	-0.239028	-0.223755	-0.165127	-0.272938	-0.192609	-0.180414	-0.192609	-0.0112308	0.363358	0.0735497	0.0331482	-0.221304	-0.299842	-0.221312	-0.0221478	-0.061358	0.0776085	-0.0115876	-0.35512	-0.404112	-0.531443	0.913066	-0.128187	-0.189461	-0.321157	0.0730274	-0.355501	-0.0309192	-0.0330174	-0.221398
GmPME60	0.131959	-0.202362	-0.201842	-0.202031	-0.198795	-0.202037	-0.520503	-0.0775593	-0.112475	0.0565597	-0.256293	-0.201928	-0.202007	-0.184156	0.487319	0.0921534	0.0426057	-0.474948	-0.20207	0.871949	-0.209357	0.0994331	-0.238831	0.00642306	0.177854	0.00642306	-0.462268	-0.537926	-0.466002	-0.523605	-0.202002	-0.11122	-0.201933	-0.557334	-0.568297	-0.463165	0.57782	0.385756	0.747752	0.540393	-0.185352	-0.194997	0.870117	0.641052	-0.469271	0.752262	-0.360461	-0.563998	-0.201931
GmPME61	-0.138426	-0.125265	-0.125481	-0.125321	-0.12722	-0.125366	-0.170169	0.966798	0.889397	0.522629	-0.242188	-0.125373	-0.125455	-0.125	0.757342	-0.0676214	-0.161348	-0.19089	-0.12528	-0.0694501	0.915467	-0.140589	-0.16136	1	0.978512	1	-0.101425	-0.190531	-0.128478	-0.168132	-0.125327	0.819362	-0.125371	-0.186337	-0.191571	-0.125	-0.0503881	-0.32927	0.370394	0.293946	-0.139956	-0.172826	-0.0921942	-0.10274	-0.129963	-0.187013	-0.178212	-0.189018	-0.125305
GmPME62	-0.212146	0.998693	0.998691	0.998695	0.998604	0.99869	0.0740178	-0.1307	-0.286594	-0.465121	-0.198316	0.998694	0.998703	-0.133739	-0.256884	0.418657	-0.118238	-0.0675452	0.998696	-0.148148	0.0491073	-0.146968	0.993893	-0.133739	-0.204377	-0.133739	-0.186318	-0.182838	-0.137413	0.0471931	0.998695	0.457817	0.998694	-0.199364	-0.204964	-0.133739	-0.26999	-0.212423	-0.22076	-0.310255	-0.129426	0.97949	-0.383204	-0.430367	-0.126896	-0.0876314	-0.209949	-0.202224	0.998695
GmPME63	-0.223789	0.999999	1	1	0.999975	0.999999	0.0845575	-0.117404	-0.268639	-0.480647	-0.184608	1	1	-0.125412	-0.237176	0.426726	-0.108175	-0.05724	1	-0.143315	0.0613037	-0.141032	0.989086	-0.125412	-0.192932	-0.125412	-0.173633	-0.170347	-0.128855	0.0569821	1	0.46599	1	-0.186951	-0.192202	-0.125412	-0.261463	-0.214637	-0.236027	-0.343514	-0.120229	0.983186	-0.385454	-0.424305	-0.11833	-0.111999	-0.196973	-0.189638	1
GmPME64	-0.22394	0.999997	1	0.999999	0.999979	0.999998	0.0844345	-0.117527	-0.268752	-0.480567	-0.184796	0.999999	0.999999	-0.125513	-0.237098	0.42736	-0.108239	-0.0573766	0.999999	-0.143377	0.0611629	-0.141141	0.989057	-0.125513	-0.193013	-0.125513	-0.173785	-0.170487	-0.128958	0.0568663	0.999999	0.465898	0.999999	-0.187101	-0.192357	-0.125513	-0.26086	-0.214332	-0.236217	-0.343668	-0.120329	0.983298	-0.385103	-0.424209	-0.11843	-0.11196	-0.197113	-0.189789	0.999999
GmPME65	-0.256393	-0.262577	-0.261116	-0.261915	-0.255558	-0.262289	-0.389759	-0.0733278	-0.078374	0.139351	-0.513415	-0.261582	-0.261926	-0.125097	0.408948	0.494245	-0.274161	-0.395124	-0.262025	0.604152	-0.188173	-0.267332	-0.310813	-0.0158872	0.130149	-0.0158872	-0.393856	-0.347576	-0.278225	-0.359771	-0.2618	-0.166353	-0.261672	-0.403521	-0.414856	-0.270694	0.911424	0.315673	0.454593	0.253226	-0.132044	-0.173687	0.91138	0.57337	-0.277221	0.63821	-0.398243	-0.408222	-0.261931
GmPME66	-0.223533	1	0.999999	1	0.999968	1	0.0847657	-0.117196	-0.268447	-0.480783	-0.18429	1	1	-0.125241	-0.237308	0.425652	-0.108066	-0.0570086	1	-0.14321	0.0615422	-0.140848	0.989135	-0.125241	-0.192794	-0.125241	-0.173375	-0.170111	-0.128679	0.0571782	1	0.466144	1	-0.186696	-0.19194	-0.125241	-0.262484	-0.215155	-0.235704	-0.343254	-0.120061	0.982995	-0.38605	-0.424467	-0.11816	-0.112066	-0.196736	-0.18938	1
GmPME67	-0.0407735	-0.353028	-0.35291	-0.352959	-0.354372	-0.353029	-0.11958	0.229298	0.249195	0.167395	0.422335	-0.352936	-0.35302	-0.380371	0.255175	-0.0585514	-0.076777	-0.114387	-0.352952	-0.0869123	0.155817	-0.119611	-0.319269	0.263662	0.22323	0.263662	-0.0100745	-0.156149	-0.0490639	-0.104307	-0.352943	0.0310939	-0.352889	0.296604	0.482209	-0.0557792	0.224657	0.133769	-0.037142	-0.0479414	-0.388108	-0.346472	0.165133	0.575606	-0.0498888	-0.143469	-0.0883994	0.351663	-0.352977
GmPME68	0.0147654	-0.154025	-0.154331	-0.154105	-0.153401	-0.15414	-0.257425	-0.221307	-0.2613	-0.0118324	-0.32985	-0.154123	-0.154071	-0.180101	0.131495	-0.291825	-0.231215	-0.254101	-0.154046	0.874085	-0.291166	-0.151135	-0.130529	-0.180101	-0.0415902	-0.180101	-0.276665	-0.27403	-0.185111	-0.236943	-0.154091	-0.249356	-0.154071	-0.268475	-0.276017	-0.180101	0.199672	0.0796903	0.846462	0.646292	-0.189968	-0.226202	0.641416	0.582948	-0.187026	0.94587	-0.282977	-0.272339	-0.153905
GmPME69	-0.215442	0.502831	0.502421	0.502654	0.500698	0.502588	0.0504271	-0.331889	-0.433511	-0.436933	0.127951	0.502605	0.502668	-0.380484	-0.38485	-0.0153359	-0.322957	-0.0702781	0.502722	0.0588225	-0.22626	-0.347374	0.5774	-0.318701	-0.38417	-0.318701	-0.127016	-0.16084	-0.0375222	0.0607657	0.502661	0.00656195	0.502691	0.199555	0.353035	-0.0386156	-0.190752	-0.131155	-0.0273581	-0.135685	-0.387004	0.443935	-0.106543	0.277344	-0.0295487	0.21262	-0.245205	0.244754	0.502745
GmPME70	0.212954	-0.254325	-0.254914	-0.254689	-0.258133	-0.254477	0.58094	0.00440308	0.170411	0.111889	0.791791	-0.254806	-0.254755	-0.286526	-0.0785245	-0.255435	0.34859	0.638613	-0.254674	-0.325701	0.0300733	0.269479	-0.235952	-0.133029	-0.186933	-0.133029	0.701546	0.521248	0.575829	0.563336	-0.25474	-0.265541	-0.254755	0.827335	0.872671	0.563986	-0.182304	0.201667	-0.479692	-0.334866	-0.273425	-0.274017	-0.300169	0.118072	0.572611	-0.4635	0.686063	0.845095	-0.254732
GmPME71	0.275498	-0.293939	-0.294209	-0.294007	-0.29591	-0.294049	-0.248894	-0.0593974	-0.122644	0.490268	-0.198098	-0.294055	-0.293898	-0.336956	-0.0525401	-0.330687	-0.181018	-0.214221	-0.293955	0.191165	-0.103525	-0.0899345	-0.183907	0.0306002	0.0229593	0.0306002	-0.209121	-0.291003	-0.154782	-0.231262	-0.294008	-0.142362	-0.294032	-0.190293	-0.18104	-0.151592	-0.0365153	0.119592	0.605887	0.874196	-0.356618	-0.370019	0.291137	0.214394	-0.158084	0.652967	-0.223597	-0.188876	-0.293931
GmPME72	-0.223597	0.999999	0.999996	0.999998	0.999961	0.999999	0.0847384	-0.117219	-0.268499	-0.481413	-0.184335	0.999998	0.999998	-0.124428	-0.237604	0.424585	-0.108178	-0.0570377	0.999999	-0.142849	0.0615069	-0.14086	0.98913	-0.125263	-0.192777	-0.125263	-0.173411	-0.169878	-0.128701	0.0571678	0.999998	0.466125	0.999998	-0.186729	-0.191974	-0.125263	-0.263415	-0.215947	-0.235344	-0.343255	-0.119251	0.98285	-0.386521	-0.424618	-0.118187	-0.112047	-0.196795	-0.189415	0.999999
GmPME73	0.27146	-0.125265	-0.125481	-0.125321	-0.12722	-0.125366	-0.183632	-0.218496	-0.291729	0.353219	-0.203109	-0.125373	-0.125164	-0.125	-0.383111	-0.255489	-0.161348	-0.161847	-0.12528	-0.143063	-0.20911	-0.0773773	-0.00172624	-0.125	-0.192601	-0.125	-0.192383	-0.190531	-0.128478	-0.168132	-0.125327	-0.183675	-0.125371	-0.186337	-0.191571	-0.125	-0.223558	0.0270613	0.28203	0.662427	-0.142193	-0.177703	-0.00350345	-0.130307	-0.130027	0.414534	-0.196402	-0.189018	-0.125305
GmPME74	0.816	-0.203806	-0.204159	-0.203879	-0.207068	-0.203335	-0.115428	-0.0226181	0.0472559	0.133748	0.909037	-0.204061	-0.203809	-0.203454	0.124978	-0.181212	0.878438	0.0407549	-0.20391	-0.219081	-0.0804144	0.86868	-0.193299	0.00702258	-0.0266908	0.00702258	0.121575	-0.187569	-0.187809	-0.184431	-0.203986	-0.111296	-0.204017	0.0281746	0.0703966	-0.203454	-0.15271	0.598407	-0.269592	0.037501	-0.182638	-0.200515	-0.104875	0.0574809	-0.19626	-0.452627	0.361267	0.039005	-0.203951
GmPME75	0.00453687	-0.135771	-0.133817	-0.134927	-0.128945	-0.135195	-0.21346	-0.129175	-0.0894796	0.232444	-0.077587	-0.134552	-0.134895	-0.183265	0.197937	0.830009	0.126886	-0.182156	-0.135126	-0.122086	-0.184164	0.0687293	-0.175237	-0.0898846	-0.0608537	-0.0898846	-0.175524	-0.234309	-0.183888	-0.218314	-0.13483	-0.159321	-0.134701	-0.222607	-0.23238	-0.183265	0.845292	0.588939	-0.280433	-0.138808	-0.177098	0.0258646	0.51209	0.153551	-0.182349	-0.027764	-0.0967852	-0.225855	-0.135147
GmPME76	-0.223379	1	0.999997	0.999999	0.999962	0.999999	0.0848912	-0.11707	-0.268331	-0.480865	-0.184098	0.999999	0.999999	-0.125137	-0.237387	0.425003	-0.108	-0.056869	0.999999	-0.143147	0.061686	-0.140737	0.989164	-0.125137	-0.192711	-0.125137	-0.173219	-0.169968	-0.128573	0.0572964	0.999999	0.466237	0.999999	-0.186542	-0.191782	-0.125137	-0.263099	-0.215467	-0.23551	-0.343096	-0.119959	0.982879	-0.386408	-0.424564	-0.118057	-0.112107	-0.196592	-0.189225	0.999999
GmPME77	-0.223616	1	0.999999	1	0.99997	1	0.0846987	-0.117263	-0.268509	-0.48074	-0.184392	1	1	-0.125296	-0.237265	0.425998	-0.108101	-0.0570831	1	-0.143244	0.0614654	-0.140907	0.98912	-0.125296	-0.192839	-0.125296	-0.173458	-0.170187	-0.128735	0.0571151	1	0.466094	1	-0.186778	-0.192024	-0.125296	-0.262155	-0.214988	-0.235808	-0.343338	-0.120115	0.983056	-0.385858	-0.424415	-0.118214	-0.112045	-0.196812	-0.189463	1
GmPME78	-0.138426	-0.125265	-0.125481	-0.125321	-0.12722	-0.125366	-0.170169	0.966798	0.889397	0.522629	-0.242188	-0.125373	-0.125455	-0.125	0.757342	-0.0676214	-0.161348	-0.19089	-0.12528	-0.0694501	0.915467	-0.140589	-0.16136	1	0.978512	1	-0.101425	-0.190531	-0.128478	-0.168132	-0.125327	0.819362	-0.125371	-0.186337	-0.191571	-0.125	-0.0503881	-0.32927	0.370394	0.293946	-0.139956	-0.172826	-0.0921942	-0.10274	-0.129963	-0.187013	-0.178212	-0.189018	-0.125305
GmPME79	-0.206769	-0.125908	-0.126588	-0.126426	-0.128345	-0.126468	0.96852	0.116604	0.293089	0.228724	0.108221	-0.126478	-0.126559	-0.126293	-0.092817	-0.237296	-0.0754474	0.955036	-0.126385	-0.144613	0.211211	-0.137252	-0.13927	-0.126355	-0.127372	-0.126355	0.944323	0.945945	0.999941	0.981357	-0.126432	-0.185519	-0.126476	0.909759	0.786074	0.999982	-0.224918	-0.203104	-0.237801	-0.230625	-0.120942	-0.178811	-0.345691	-0.212946	0.999938	-0.137844	0.801647	0.880479	-0.12641
GmPME80	-0.224051	0.999984	0.999987	0.999986	0.999958	0.999985	0.0826923	-0.114522	-0.266554	-0.477546	-0.187402	0.999987	0.999986	-0.126978	-0.235039	0.427015	-0.109994	-0.0593136	0.999986	-0.143269	0.0640699	-0.142504	0.989285	-0.121978	-0.189677	-0.121978	-0.175609	-0.172679	-0.130464	0.0551873	0.999986	0.469044	0.999986	-0.189285	-0.194602	-0.126978	-0.261221	-0.215517	-0.23301	-0.339869	-0.121923	0.982909	-0.384758	-0.424737	-0.119935	-0.110261	-0.199313	-0.192004	0.999986
GmPME81	0.344885	-0.319468	-0.319816	-0.31955	-0.322556	-0.319453	-0.26708	0.642476	0.574885	0.796794	-0.133295	-0.319653	-0.319548	-0.336183	0.549432	-0.265381	0.0575863	-0.206028	-0.319511	0.0152988	0.569453	0.134411	-0.280445	0.718575	0.70032	0.718575	-0.130686	-0.328248	-0.201007	-0.278235	-0.319584	0.45632	-0.319647	-0.293796	-0.332128	-0.199474	-0.09082	0.0385686	0.594179	0.837582	-0.352004	-0.397392	0.0957354	-0.038311	-0.206961	0.193509	-0.106627	-0.306998	-0.319524
GmPME82	0.000661236	-0.213543	-0.214347	-0.214068	-0.217348	-0.213966	0.83693	-0.0040877	0.181587	0.115568	0.53994	-0.214182	-0.214168	-0.21578	-0.17001	-0.334587	0.126482	0.858131	-0.214023	-0.243602	0.0618809	0.0512997	-0.199279	-0.206359	-0.241088	-0.206359	0.886101	0.799124	0.853361	0.837766	-0.214103	-0.307374	-0.214136	0.984457	0.965741	0.846204	-0.263492	-0.0180635	-0.397469	-0.325922	-0.206308	-0.259976	-0.362695	0.00496167	0.851693	-0.309991	0.791727	0.985223	-0.214066
GmPME83	-0.259889	-0.151594	-0.151143	-0.151332	-0.146817	-0.151479	-0.393862	-0.416346	-0.414397	-0.552684	-0.395279	-0.151236	-0.15127	0.81378	-0.266055	0.00873869	-0.189113	-0.387492	-0.151349	0.311435	-0.500597	-0.147126	-0.201096	-0.340545	-0.244038	-0.340545	-0.420888	-0.0681458	-0.321593	-0.358098	-0.151293	-0.391261	-0.151263	-0.420111	-0.425316	-0.316059	0.201183	-0.18177	0.0432915	-0.235104	0.814353	-0.0716019	0.268286	0.0782541	-0.322191	0.160962	-0.381221	-0.423933	-0.151298
GmPME84	-0.0960735	-0.115649	-0.115925	-0.115725	-0.11443	-0.115746	-0.209186	-0.0916141	-0.11244	-0.11397	-0.291336	-0.115731	-0.115758	-0.161327	0.333681	-0.221889	-0.197252	-0.216546	-0.115674	0.987981	-0.170721	-0.142191	-0.139277	-0.0826181	0.0895785	-0.0826181	-0.224595	-0.230625	-0.152259	-0.193432	-0.115709	-0.140297	-0.115675	-0.224309	-0.231672	-0.147979	0.288461	0.0516139	0.825634	0.461544	-0.166286	-0.178098	0.677349	0.664167	-0.153741	0.846958	-0.235763	-0.227847	-0.115515
GmPME85	0.27568	-0.234344	-0.233737	-0.233999	-0.231424	-0.234037	-0.431357	-0.462386	-0.479909	0.08476	-0.068997	-0.233877	-0.233887	-0.370554	0.07061	0.0773039	0.0409076	-0.376786	-0.234048	0.672885	-0.559777	0.090904	-0.194374	-0.370554	-0.255689	-0.370554	-0.388006	-0.496138	-0.370919	-0.429133	-0.233964	-0.465878	-0.23388	-0.359869	-0.326324	-0.370554	0.546278	0.57884	0.564884	0.593537	-0.373357	-0.222983	0.846417	0.695804	-0.373398	0.844019	-0.29273	-0.352452	-0.233939
GmPME86	-0.213369	-0.125722	-0.125514	-0.125586	-0.12245	-0.125713	-0.287331	-0.0439753	-0.0655173	-0.120334	-0.400736	-0.125494	-0.125637	-0.105318	0.436055	-0.00550354	-0.244967	-0.304318	-0.125578	0.982737	-0.140747	-0.20506	-0.176857	-0.0242985	0.162831	-0.0242985	-0.308862	-0.28148	-0.21881	-0.266615	-0.12554	-0.0942912	-0.125474	-0.316119	-0.324769	-0.212967	0.498728	0.0785133	0.771339	0.354076	-0.11006	-0.144775	0.78484	0.683579	-0.219235	0.802294	-0.322435	-0.320286	-0.125419
GmPME87	-0.310042	-0.386551	-0.386409	-0.386452	-0.384867	-0.386755	-0.333679	0.406056	0.345018	0.362033	-0.763079	-0.386386	-0.386477	0.305841	0.311216	-0.165803	-0.519784	-0.348501	-0.386413	0.260548	0.308688	-0.435058	-0.393786	0.481642	0.539106	0.481642	-0.322657	-0.125773	-0.169862	-0.281481	-0.3864	0.20612	-0.38642	-0.39563	-0.449418	-0.15798	0.144926	-0.400158	0.629883	0.512867	0.281539	-0.403102	0.28014	0.0139106	-0.171848	0.410217	-0.422194	-0.41285	-0.386384
GmPME88	0.1861	-0.24426	-0.245039	-0.244688	-0.248824	-0.244468	0.517842	0.0512676	0.192283	0.0779377	0.780857	-0.244844	-0.244757	-0.273824	-0.0722538	-0.347586	0.285384	0.564582	-0.244646	-0.301624	0.0727865	0.217112	-0.216814	-0.0676372	-0.129411	-0.0676372	0.633922	0.462773	0.515516	0.504386	-0.244746	-0.201317	-0.24477	0.798439	0.869828	0.503831	-0.259526	0.111668	-0.406943	-0.296184	-0.264062	-0.282385	-0.329942	0.153399	0.512417	-0.445698	0.600188	0.82338	-0.2447
GmPME89	-0.203191	-0.126769	-0.12745	-0.127287	-0.129217	-0.127327	0.968856	0.116101	0.293071	0.229558	0.111613	-0.12734	-0.12742	-0.126962	-0.0925432	-0.237956	-0.0714984	0.956098	-0.127246	-0.145308	0.210555	-0.133335	-0.140146	-0.126962	-0.127991	-0.126962	0.945597	0.946013	0.999974	0.981388	-0.127294	-0.186557	-0.127338	0.910119	0.786226	0.999957	-0.225507	-0.200375	-0.238943	-0.230311	-0.121504	-0.17965	-0.346079	-0.213321	0.999933	-0.139354	0.804014	0.880776	-0.127272
GmPME90	-0.329382	0.94496	0.944742	0.94483	0.944892	0.944793	0.226932	-0.102337	-0.226898	-0.464776	-0.302724	0.94482	0.944791	-0.153977	-0.169069	0.31258	-0.217933	0.0750093	0.944855	0.09936	0.0754217	-0.244595	0.922632	-0.157968	-0.177002	-0.157968	-0.0493219	-0.0235807	0.0409221	0.209762	0.944836	0.40519	0.944833	-0.0781082	-0.119094	0.0465403	-0.238999	-0.289976	-0.0417792	-0.260126	-0.150208	0.899455	-0.281784	-0.318119	0.0512219	0.102055	-0.114313	-0.0902068	0.944894
GmPME91	-0.231962	-0.00521973	-0.00545096	-0.00532866	-0.00724356	-0.00540893	0.0249081	0.98746	0.922395	0.518817	-0.272018	-0.00536556	-0.00549179	-0.181633	0.729969	0.00328439	-0.203632	-0.0215839	-0.00529018	-0.127464	0.979187	-0.203825	-0.0491993	0.972641	0.942212	0.972641	0.0491958	-0.0399889	0.0441215	0.0262132	-0.00532792	0.864264	-0.00537298	-0.0470048	-0.0789885	0.0484841	-0.0819094	-0.384248	0.279569	0.189624	-0.194993	-0.057073	-0.190709	-0.20378	0.0444647	-0.232641	-0.061306	-0.0563037	-0.00532171
GmPME92	-0.174129	-0.147943	-0.148128	-0.148012	-0.149787	-0.148083	-0.0738855	0.984976	0.928035	0.565257	-0.247373	-0.148047	-0.148161	-0.147769	0.765347	-0.0489178	-0.176739	-0.0965715	-0.147976	-0.090319	0.940978	-0.165807	-0.188173	0.993117	0.973258	0.993117	-0.0075018	-0.0965774	-0.0251077	-0.0696095	-0.148011	0.800069	-0.148053	-0.0973763	-0.116954	-0.0213719	-0.0278374	-0.331933	0.336094	0.262776	-0.162263	-0.19322	-0.102403	-0.117968	-0.0264309	-0.201023	-0.100391	-0.103489	-0.148004
GmPME93	-0.223173	0.999999	0.999994	0.999998	0.999954	0.999998	0.0850581	-0.116902	-0.268176	-0.480973	-0.183842	0.999997	0.999998	-0.125	-0.237492	0.424141	-0.107913	-0.0566833	0.999998	-0.143063	0.0618772	-0.140589	0.989201	-0.125	-0.192601	-0.125	-0.173012	-0.169778	-0.128431	0.0574536	0.999997	0.46636	0.999997	-0.186337	-0.191571	-0.125	-0.263917	-0.215881	-0.235251	-0.342887	-0.119824	0.982724	-0.386885	-0.424694	-0.11792	-0.11216	-0.196402	-0.189018	0.999998
GmPME94	-0.245354	-0.236779	-0.235483	-0.236186	-0.229703	-0.236476	-0.353014	-0.350468	-0.319633	-0.200156	-0.303586	-0.23589	-0.236183	0.0257687	0.202231	0.414383	-0.17758	-0.35008	-0.236289	0.669164	-0.464387	-0.185675	-0.292198	-0.30758	-0.14597	-0.30758	-0.358157	-0.2664	-0.262551	-0.325102	-0.236087	-0.411459	-0.23595	-0.295831	-0.27113	-0.258391	0.86194	0.348386	0.287398	-0.00330944	0.0267722	-0.136035	0.886277	0.683459	-0.261663	0.566594	-0.335352	-0.28977	-0.23618
GmPME95	0.810962	-0.189072	-0.18949	-0.189225	-0.192521	-0.18867	0.118955	-0.0037341	0.109187	0.202057	0.924396	-0.189407	-0.189181	-0.234383	0.11964	-0.169412	0.927806	0.278537	-0.189263	-0.262943	-0.0331847	0.901964	-0.190554	-0.0350957	-0.0646129	-0.0350957	0.349033	0.0271569	0.0380953	0.045442	-0.189335	-0.140402	-0.189376	0.195885	0.185344	0.0225307	-0.184614	0.603281	-0.350652	-0.0190541	-0.20969	-0.190094	-0.184887	-0.0576617	0.0295895	-0.501178	0.580698	0.192741	-0.18931
GmPME96	-0.138426	-0.125265	-0.125481	-0.125321	-0.12722	-0.125366	-0.170169	0.966798	0.889397	0.522629	-0.242188	-0.125373	-0.125455	-0.125	0.757342	-0.0676214	-0.161348	-0.19089	-0.12528	-0.0694501	0.915467	-0.140589	-0.16136	1	0.978512	1	-0.101425	-0.190531	-0.128478	-0.168132	-0.125327	0.819362	-0.125371	-0.186337	-0.191571	-0.125	-0.0503881	-0.32927	0.370394	0.293946	-0.139956	-0.172826	-0.0921942	-0.10274	-0.129963	-0.187013	-0.178212	-0.189018	-0.125305
GmPME97	-0.223659	0.999999	0.999999	1	0.999972	1	0.0846634	-0.117298	-0.268542	-0.480717	-0.184446	1	1	-0.125325	-0.237243	0.42618	-0.10812	-0.0571223	1	-0.143262	0.061425	-0.140939	0.989111	-0.125325	-0.192862	-0.125325	-0.173502	-0.170227	-0.128765	0.0570818	1	0.466068	1	-0.186821	-0.192069	-0.125325	-0.261982	-0.214901	-0.235863	-0.343382	-0.120144	0.983089	-0.385757	-0.424387	-0.118243	-0.112034	-0.196852	-0.189507	1
GmPME98	-0.138426	-0.125265	-0.125481	-0.125321	-0.12722	-0.125366	-0.170169	0.966798	0.889397	0.522629	-0.242188	-0.125373	-0.125455	-0.125	0.757342	-0.0676214	-0.161348	-0.19089	-0.12528	-0.0694501	0.915467	-0.140589	-0.16136	1	0.978512	1	-0.101425	-0.190531	-0.128478	-0.168132	-0.125327	0.819362	-0.125371	-0.186337	-0.191571	-0.125	-0.0503881	-0.32927	0.370394	0.293946	-0.139956	-0.172826	-0.0921942	-0.10274	-0.129963	-0.187013	-0.178212	-0.189018	-0.125305
GmPME99	0.415297	-0.336387	-0.336665	-0.336443	-0.339837	-0.336395	-0.264668	-0.00775419	-0.0604151	0.506637	0.168139	-0.336531	-0.336321	-0.36701	-0.129946	-0.326479	-0.00647234	-0.208072	-0.336402	-0.202804	-0.0500834	0.0559916	-0.205143	0.10384	0.016426	0.10384	-0.163906	-0.312849	-0.192314	-0.258876	-0.336467	-0.101572	-0.336496	-0.0571011	0.0256328	-0.195049	-0.149206	0.192433	0.258668	0.673377	-0.383742	-0.391763	0.0535045	0.14788	-0.196305	0.238752	-0.156599	-0.0340912	-0.336444
GmPME100	0.247889	-0.148715	-0.148978	-0.148784	-0.150335	-0.148832	-0.222935	-0.245909	-0.32051	0.315901	-0.256242	-0.148834	-0.148635	-0.152559	-0.314909	-0.29581	-0.196722	-0.202371	-0.148734	0.0670348	-0.25337	-0.103208	-0.0322922	-0.152559	-0.182291	-0.152559	-0.234711	-0.23246	-0.156803	-0.204365	-0.148786	-0.221762	-0.148821	-0.227418	-0.233806	-0.152559	-0.156064	0.0425102	0.443465	0.741108	-0.170243	-0.212014	0.140932	0.0138239	-0.158642	0.584727	-0.239702	-0.230691	-0.148725
GmPME101	-0.322311	0.642024	0.641478	0.641738	0.638788	0.641663	0.282131	-0.0481834	-0.148087	-0.332802	0.0956113	0.641664	0.641696	-0.333783	-0.335969	0.0413156	-0.338973	0.133868	0.641812	-0.263406	0.112777	-0.388062	0.69828	-0.0850346	-0.204623	-0.0850346	0.0774608	0.0505878	0.161322	0.287093	0.641737	0.295292	0.641733	0.343834	0.454828	0.161141	-0.384418	-0.342532	-0.244135	-0.314992	-0.339879	0.576999	-0.462602	-0.0886411	0.170817	-0.126923	-0.0848881	0.377859	0.641784
GmPME102	0.486614	-0.445825	-0.446934	-0.446343	-0.451816	-0.446012	0.318367	0.547997	0.636283	0.72879	0.422095	-0.446581	-0.446409	-0.458518	0.471553	-0.56767	0.365514	0.424563	-0.446271	0.00939805	0.508347	0.388589	-0.420017	0.467856	0.463474	0.467856	0.521606	0.222174	0.363034	0.28961	-0.44643	0.159859	-0.446519	0.380092	0.319771	0.356395	-0.296808	0.144441	0.324306	0.553875	-0.458537	-0.561356	-0.112201	0.0448859	0.354141	-0.0336277	0.548236	0.364374	-0.446285
GmPME103	-0.202859	-0.127045	-0.127726	-0.127563	-0.129497	-0.127603	0.968875	0.115831	0.292881	0.229293	0.112738	-0.127616	-0.127696	-0.127237	-0.0928161	-0.238309	-0.0711444	0.956176	-0.127522	-0.145621	0.210249	-0.133045	-0.140347	-0.127213	-0.128339	-0.127213	0.945773	0.945996	0.999981	0.981393	-0.12757	-0.186941	-0.127614	0.91071	0.787077	0.999946	-0.225683	-0.200064	-0.239449	-0.230699	-0.12177	-0.17993	-0.346254	-0.212762	0.999936	-0.139837	0.804214	0.881444	-0.127548
GmPME104	-0.106933	-0.190035	-0.19052	-0.190413	-0.192489	-0.190381	0.759883	0.00717862	0.186267	0.038749	0.528444	-0.190459	-0.190537	-0.255177	-0.0704566	-0.177358	0.0790665	0.764004	-0.190393	-0.172598	0.0584009	-0.0150419	-0.194569	-0.185334	-0.203564	-0.185334	0.798844	0.710847	0.776257	0.763977	-0.190426	-0.275145	-0.190422	0.947732	0.96141	0.769158	-0.0778571	0.0264226	-0.414393	-0.435314	-0.245199	-0.210007	-0.232851	0.152979	0.775979	-0.308978	0.694028	0.957728	-0.190424
GmPME105	0.333589	-0.316861	-0.315957	-0.316461	-0.315351	-0.316613	-0.173661	-0.273676	-0.268238	0.536144	-0.000878088	-0.316299	-0.316314	-0.344771	-0.213723	0.212883	0.0360383	-0.111189	-0.316547	-0.269153	-0.304688	0.0565422	-0.22077	-0.194408	-0.248037	-0.194408	-0.11022	-0.211326	-0.0964512	-0.16702	-0.316417	-0.356735	-0.316376	-0.0924862	-0.0838318	-0.0964542	0.317086	0.490831	-0.0140267	0.470733	-0.353617	-0.267993	0.290129	0.067783	-0.0982484	0.26709	-0.0646946	-0.0901224	-0.316595
GmPME106	-0.138426	-0.125265	-0.125481	-0.125321	-0.12722	-0.125366	-0.170169	0.966798	0.889397	0.522629	-0.242188	-0.125373	-0.125455	-0.125	0.757342	-0.0676214	-0.161348	-0.19089	-0.12528	-0.0694501	0.915467	-0.140589	-0.16136	1	0.978512	1	-0.101425	-0.190531	-0.128478	-0.168132	-0.125327	0.819362	-0.125371	-0.186337	-0.191571	-0.125	-0.0503881	-0.32927	0.370394	0.293946	-0.139956	-0.172826	-0.0921942	-0.10274	-0.129963	-0.187013	-0.178212	-0.189018	-0.125305
GmPME107	0.0878964	-0.188214	-0.188539	-0.188299	-0.188158	-0.18834	-0.27475	-0.247703	-0.297919	0.0883757	-0.335946	-0.188329	-0.18823	-0.187817	0.0252888	-0.330267	-0.239438	-0.262974	-0.188238	0.7376	-0.31076	-0.147131	-0.1364	-0.187817	-0.0811743	-0.187817	-0.287996	-0.286025	-0.193	-0.252448	-0.188289	-0.275977	-0.188282	-0.27971	-0.287739	-0.187817	0.12529	0.0832849	0.821247	0.743045	-0.200857	-0.26459	0.572576	0.489845	-0.195318	0.939229	-0.293311	-0.283788	-0.188119
GmPME108	-0.22369	0.999999	1	1	0.999973	1	0.08462	-0.117344	-0.268589	-0.48069	-0.184511	1	1	-0.125361	-0.237233	0.426325	-0.108149	-0.0571696	1	-0.143257	0.0613751	-0.140974	0.989109	-0.125361	-0.192891	-0.125361	-0.173556	-0.170277	-0.128802	0.0570411	1	0.466036	1	-0.186874	-0.192123	-0.125361	-0.261835	-0.214823	-0.235878	-0.343383	-0.12018	0.983113	-0.385653	-0.424353	-0.118279	-0.111983	-0.196903	-0.18956	1
GmPME109	0.232032	-0.170968	-0.171208	-0.171045	-0.172818	-0.171116	-0.153475	-0.192278	-0.256442	0.38751	-0.242989	-0.171089	-0.170905	-0.165476	-0.323404	-0.281196	-0.207624	-0.134106	-0.170999	-0.0465001	-0.190597	-0.122528	-0.0511229	-0.111423	-0.160037	-0.111423	-0.161608	-0.16232	-0.081984	-0.133342	-0.171045	-0.197982	-0.171084	-0.152302	-0.163669	-0.0777971	-0.176672	0.0206093	0.369134	0.710348	-0.183879	-0.231169	0.0691622	-0.0537926	-0.0836947	0.503123	-0.182773	-0.156446	-0.171009
GmPME110	0.203673	-0.187383	-0.18743	-0.187352	-0.188633	-0.187462	-0.283243	-0.16125	-0.246031	0.376839	-0.27874	-0.187367	-0.187203	-0.10143	-0.309668	-0.214492	-0.2389	-0.266616	-0.187318	-0.112428	-0.175344	-0.151989	-0.0683118	-0.0456928	-0.106078	-0.0456928	-0.285663	-0.262727	-0.203815	-0.259512	-0.187342	-0.148891	-0.187373	-0.255379	-0.243738	-0.199258	-0.127315	0.00601108	0.336551	0.681538	-0.121905	-0.227786	0.0812503	-0.0592057	-0.205237	0.442637	-0.304126	-0.253518	-0.18734
GmPME111	-0.222173	0.999975	0.99997	0.999973	0.999917	0.999973	0.0874705	-0.119052	-0.270229	-0.478486	-0.184132	0.999972	0.999973	-0.127274	-0.241097	0.423482	-0.108942	-0.0543176	0.999973	-0.145329	0.0603744	-0.141525	0.989979	-0.127404	-0.195624	-0.127404	-0.17104	-0.168067	-0.125865	0.0599551	0.999973	0.464202	0.999972	-0.184101	-0.189622	-0.122421	-0.26532	-0.21532	-0.235771	-0.340546	-0.122162	0.98241	-0.388068	-0.426235	-0.115344	-0.110391	-0.194885	-0.186848	0.999973
GmPME112	0.596717	-0.415698	-0.415531	-0.415564	-0.417356	-0.415469	-0.277281	0.103936	0.0844109	0.769973	0.0954644	-0.415579	-0.415442	-0.43477	0.147173	-0.124437	0.233576	-0.168573	-0.415589	-0.114972	0.032872	0.298829	-0.325515	0.200335	0.163257	0.200335	-0.119543	-0.347685	-0.206226	-0.292962	-0.415583	-0.0615499	-0.415605	-0.226269	-0.241959	-0.208305	0.081016	0.453044	0.339697	0.831218	-0.444724	-0.441164	0.243856	0.0607177	-0.212778	0.284796	-0.0219121	-0.232471	-0.415619
GmPME113	0.328563	-0.365345	-0.365212	-0.36525	-0.365228	-0.365307	-0.235951	-0.239279	-0.256218	0.469979	-0.188774	-0.365215	-0.365126	-0.342977	-0.0428521	-0.182252	-0.0707665	-0.173615	-0.365249	0.331005	-0.303932	0.0094447	-0.276397	-0.166315	-0.124506	-0.166315	-0.179049	-0.266597	-0.132771	-0.222676	-0.365233	-0.359364	-0.365224	-0.21073	-0.233785	-0.129914	0.203473	0.343691	0.582324	0.844808	-0.356142	-0.403624	0.512009	0.320686	-0.136854	0.760887	-0.144373	-0.21854	-0.365201
GmPME114	-0.347084	0.296628	0.296309	0.296544	0.296366	0.296511	-0.193726	-0.309845	-0.377235	-0.833624	0.0623315	0.296468	0.296575	0.647589	-0.570184	-0.103847	-0.237629	-0.272575	0.296605	-0.278056	-0.272797	-0.24942	0.302111	-0.242949	-0.317317	-0.242949	-0.301407	-0.0175907	-0.242024	-0.169238	0.296536	-0.0449929	0.296527	-0.0397177	0.104596	-0.242949	-0.363803	-0.490025	-0.457233	-0.684015	0.64704	0.326361	-0.43773	-0.133904	-0.237191	-0.429959	-0.357293	0.00118617	0.296568
GmPME115	0.253179	-0.110834	-0.110887	-0.110821	-0.112194	-0.110898	-0.198436	-0.236873	-0.312119	0.358536	-0.229899	-0.110839	-0.110661	-0.139983	-0.381757	-0.177773	-0.172165	-0.180257	-0.110795	-0.153979	-0.226618	-0.0929944	0.0105387	-0.139983	-0.207024	-0.139983	-0.21475	-0.211363	-0.143876	-0.182385	-0.110817	-0.188757	-0.11085	-0.208672	-0.214533	-0.139983	-0.160053	0.0593927	0.259125	0.645927	-0.157092	-0.1509	0.0311417	-0.127227	-0.144898	0.421592	-0.217774	-0.211569	-0.110821
GmPME116	-0.0293399	-0.219103	-0.217994	-0.218562	-0.215617	-0.218676	-0.378841	0.591342	0.572771	0.379398	-0.156219	-0.218385	-0.218624	0.0669195	0.663061	0.462903	0.117731	-0.343368	-0.21867	-0.16724	0.489892	0.100694	-0.298153	0.662712	0.676218	0.662712	-0.263425	-0.313494	-0.337913	-0.388278	-0.218522	0.463951	-0.218481	-0.405048	-0.4191	-0.336604	0.468799	0.134888	-0.0248717	-0.0226805	0.0658467	-0.12284	0.206854	-0.0606323	-0.339815	-0.342244	-0.205514	-0.411277	-0.218709
GmPME117	0.51923	-0.253658	-0.25228	-0.252999	-0.249613	-0.252874	-0.31151	-0.196258	-0.123598	0.205669	0.424409	-0.252809	-0.252906	-0.123411	0.170479	0.533534	0.649034	-0.180555	-0.253179	-0.197989	-0.286995	0.611528	-0.283232	-0.130703	-0.114948	-0.130703	-0.135377	-0.318649	-0.324997	-0.355614	-0.252987	-0.263546	-0.252908	-0.264024	-0.262138	-0.333138	0.575353	0.822076	-0.372244	-0.0776517	-0.105159	-0.11316	0.366207	0.112019	-0.329576	-0.267827	0.0979821	-0.265287	-0.253215
GmPME118	-0.189272	-0.232824	-0.233655	-0.233355	-0.235168	-0.233316	0.779418	-0.0634615	0.124848	-0.121179	0.244446	-0.23347	-0.233443	0.379222	-0.353399	-0.400995	0.00406444	0.7941	-0.233297	-0.290856	-0.00696834	-0.0461847	-0.253081	-0.255546	-0.272678	-0.255546	0.797273	0.950303	0.822926	0.799015	-0.233385	-0.362344	-0.233446	0.821117	0.74854	0.820324	-0.387838	-0.333356	-0.480941	-0.520461	0.388305	-0.251231	-0.512143	-0.28736	0.82104	-0.428536	0.700273	0.80558	-0.233348
GmPME119	-0.0438513	-0.1438	-0.144607	-0.144335	-0.147536	-0.144251	0.871993	-0.00672922	0.171581	0.0883809	0.496121	-0.144443	-0.14444	-0.217203	-0.18995	-0.304862	0.0918684	0.879105	-0.144288	-0.248589	0.075354	0.0137275	-0.131775	-0.217203	-0.254439	-0.217203	0.895968	0.819895	0.877313	0.873289	-0.144367	-0.276756	-0.1444	0.990342	0.963925	0.870964	-0.281212	-0.0561823	-0.408777	-0.353127	-0.207822	-0.192561	-0.393358	-0.0367978	0.876575	-0.30542	0.790082	0.988997	-0.14433
GmPME120	-0.0562067	-0.200318	-0.201171	-0.200867	-0.202869	-0.20075	0.842989	-0.0255517	0.173831	-0.00535521	0.262892	-0.200995	-0.20095	0.296867	-0.275753	-0.374952	0.146837	0.878942	-0.200822	-0.271489	0.0403497	0.0999587	-0.22894	-0.237212	-0.243654	-0.237212	0.876181	0.967388	0.864558	0.846866	-0.200909	-0.32723	-0.200983	0.794822	0.671276	0.861572	-0.398462	-0.229909	-0.446435	-0.422997	0.309892	-0.226654	-0.511193	-0.379171	0.861595	-0.41016	0.821443	0.764391	-0.200869
GmPME121	-0.319428	-0.273819	-0.273022	-0.273485	-0.269212	-0.273775	-0.14256	0.024974	0.0564543	0.080647	-0.305648	-0.273256	-0.273577	-0.330148	0.528276	0.240463	-0.297436	-0.164133	-0.273534	0.811118	-0.0769289	-0.309713	-0.325367	0.00987056	0.178225	0.00987056	-0.141935	-0.170181	-0.036769	-0.11256	-0.273395	-0.149703	-0.273278	-0.0633056	-0.0445871	-0.0320841	0.791152	0.234735	0.568986	0.215737	-0.335596	-0.246633	0.883566	0.817113	-0.0359764	0.692118	-0.206766	-0.0575023	-0.273407
GmPME122	-0.223674	0.999999	1	1	0.999972	1	0.084644	-0.117318	-0.268562	-0.480712	-0.184475	1	1	-0.125341	-0.237233	0.42623	-0.108134	-0.0571436	1	-0.14324	0.0614027	-0.140954	0.98911	-0.125341	-0.192872	-0.125341	-0.173526	-0.17025	-0.128782	0.0570636	1	0.466054	1	-0.186845	-0.192093	-0.125341	-0.261922	-0.214871	-0.235853	-0.343376	-0.12016	0.983097	-0.385706	-0.424361	-0.118259	-0.111999	-0.196875	-0.189531	1
GmPME123	-0.199731	0.998514	0.998464	0.998491	0.998268	0.998502	0.100975	-0.134314	-0.284166	-0.46536	-0.178467	0.998481	0.998496	-0.145069	-0.25445	0.401572	-0.100444	-0.0381646	0.998494	-0.134804	0.0475134	-0.130169	0.99272	-0.145069	-0.212791	-0.145069	-0.157136	-0.161193	-0.112899	0.072602	0.998488	0.44762	0.998484	-0.175596	-0.18539	-0.109517	-0.28167	-0.205007	-0.218664	-0.310045	-0.139949	0.975483	-0.387612	-0.427098	-0.102559	-0.0847827	-0.178659	-0.17954	0.998496
GmPME124	0.311069	-0.174134	-0.172687	-0.173462	-0.169649	-0.173429	-0.264998	-0.0933541	-0.0312397	0.148487	0.392311	-0.173229	-0.173441	-0.330608	0.363513	0.624618	0.493025	-0.180618	-0.173638	0.00496879	-0.180023	0.42972	-0.221578	-0.0531862	-0.00964354	-0.0531862	-0.129197	-0.349014	-0.281742	-0.301735	-0.173427	-0.148528	-0.173312	-0.167854	-0.127776	-0.289139	0.734986	0.789118	-0.258334	-0.142014	-0.31436	-0.0435713	0.513124	0.369122	-0.28376	-0.152062	0.0381967	-0.157341	-0.173639
GmPME125	-0.0968629	-0.202668	-0.203333	-0.203072	-0.20616	-0.203044	0.547135	-0.0800268	0.046273	-0.070954	0.568314	-0.203166	-0.203149	-0.202562	-0.236239	-0.316939	-0.0292394	0.539962	-0.203015	-0.231832	-0.0415447	-0.100784	-0.164156	-0.202562	-0.259371	-0.202562	0.582061	0.528398	0.575126	0.562243	-0.203091	-0.297643	-0.203093	0.858961	0.955414	0.5673	-0.198751	-0.0607702	-0.381223	-0.379066	-0.19957	-0.236056	-0.275682	0.240599	0.575188	-0.286003	0.46007	0.89194	-0.203056
GmPME126	-0.223685	0.999999	1	1	0.999973	1	0.0846848	-0.117407	-0.268637	-0.480687	-0.184462	1	1	-0.125439	-0.237266	0.426348	-0.108141	-0.0571054	1	-0.143246	0.0613202	-0.140976	0.989114	-0.125439	-0.192968	-0.125439	-0.173495	-0.170238	-0.128738	0.0571057	1	0.465966	1	-0.186793	-0.192039	-0.125298	-0.261796	-0.214763	-0.235907	-0.343399	-0.120257	0.983114	-0.385623	-0.424301	-0.118215	-0.111951	-0.196849	-0.189478	1
GmPME127	-0.223948	0.999998	1	0.999999	0.999977	0.999998	0.0843911	-0.117611	-0.268852	-0.4808	-0.184456	1	0.999999	-0.125572	-0.237267	0.427123	-0.108283	-0.0574377	0.999999	-0.143458	0.0610808	-0.141197	0.989099	-0.125572	-0.193122	-0.125572	-0.173818	-0.170542	-0.129012	0.0568291	0.999999	0.465847	0.999999	-0.1869	-0.19202	-0.125572	-0.261058	-0.214417	-0.236327	-0.343822	-0.12039	0.983269	-0.385246	-0.423976	-0.118483	-0.112093	-0.197189	-0.189548	0.999999
[truncated: 78 more columns]
