# Supplementary material for: Genome-wide identification of PME genes, evolution and expression analyses in soybean (Glycine max L.)
Source: BMC Plant Biol. 2021 Dec 6;21:578. doi: 10.1186/s12870-021-03355-1 (PMC8647493; doi:10.1186/s12870-021-03355-1)
Supplement: Supplementary file 15 — Additional file 15: Table S15. Expression profiles of GmPME genes in soybean flower buds from cytoplasmic male sterile line NJCMS1A and its maintainer NJCMS1B. [file 12870_2021_3355_MOESM15_ESM.xls]

## Sheet: Sheet1
Table S15 Expression profiles of GmPME genes in soybean flower buds from cytoplasmic male sterile line NJCMS1A and its maintainer NJCMS1B
GmPME Gene Name	GmPME Gene ID	NJCMS1A	NJCMS1B
GmPME1	Glyma.01G006800.1.Wm82.a2.v1	5.031	4.298
GmPME2	Glyma.01G066000.1.Wm82.a2.v1	0.129	3.224
GmPME3	Glyma.01G066100.1.Wm82.a2.v1	0.1	4.1
GmPME4	Glyma.01G066300.1.Wm82.a2.v1	0.1	4.166
GmPME5	Glyma.01G068100.1.Wm82.a2.v1	0.329	0.1
GmPME6	Glyma.01G111400.1.Wm82.a2.v1	6.109	125.343
GmPME7	Glyma.01G137700.1.Wm82.a2.v1	0.505	0.39
GmPME8	Glyma.01G138000.1.Wm82.a2.v1	0.169	0.1
GmPME9	Glyma.01G138100.1.Wm82.a2.v1	0.156	0.176
GmPME10	Glyma.01G209500.1.Wm82.a2.v1	8.051	8.169
GmPME11	Glyma.01G240300.1.Wm82.a2.v1	11.661	10.639
GmPME12	Glyma.02G008300.1.Wm82.a2.v1	53.209	764.698
GmPME13	Glyma.02G008400.1.Wm82.a2.v1	0.728	1.647
GmPME14	Glyma.02G009900.1.Wm82.a2.v1	0.1	0.1
GmPME15	Glyma.02G016500.1.Wm82.a2.v1	2.359	2.455
GmPME16	Glyma.02G016600.1.Wm82.a2.v1	0.895	0.737
GmPME17	Glyma.02G086800.1.Wm82.a2.v1	0.1	0.1
GmPME18	Glyma.02G086900.1.Wm82.a2.v1	0.147	0.293
GmPME19	Glyma.02G124800.1.Wm82.a2.v1	0.131	0.1
GmPME20	Glyma.02G294700.1.Wm82.a2.v1	0.1	0.1
GmPME21	Glyma.02G299200.1.Wm82.a2.v1	0.3	0.487
GmPME22	Glyma.02G299300.1.Wm82.a2.v1	2.705	3.103
GmPME23	Glyma.03G028900.1.Wm82.a2.v1	5.185	5.999
GmPME24	Glyma.03G029000.1.Wm82.a2.v1	0.1	0.1
GmPME25	Glyma.03G029100.1.Wm82.a2.v1	0.396	0.186
GmPME26	Glyma.03G029200.1.Wm82.a2.v1	0.1	0.1
GmPME27	Glyma.03G029400.1.Wm82.a2.v1	1.552	1.135
GmPME28	Glyma.03G215800.1.Wm82.a2.v1	0.224	0.128
GmPME29	Glyma.03G215900.1.Wm82.a2.v1	0.1	0.1
GmPME30	Glyma.03G216000.1.Wm82.a2.v1	0.122	0.1
GmPME31	Glyma.03G223400.1.Wm82.a2.v1	1.51	126.115
GmPME32	Glyma.03G228400.1.Wm82.a2.v1	0.1	0.1
GmPME33	Glyma.03G234100.1.Wm82.a2.v1	0.303	13.404
GmPME34	Glyma.04G119100.1.Wm82.a2.v1	0.1	0.1
GmPME35	Glyma.04G119200.1.Wm82.a2.v1	0.1	0.1
GmPME36	Glyma.04G119300.1.Wm82.a2.v1	0.1	0.1
GmPME37	Glyma.04G236200.1.Wm82.a2.v1	24.438	28.83
GmPME38	Glyma.05G190300.1.Wm82.a2.v1	6.029	7.564
GmPME39	Glyma.05G190400.1.Wm82.a2.v1	0.1	0.1
GmPME40	Glyma.05G226000.1.Wm82.a2.v1	2.72	2.097
GmPME41	Glyma.05G236800.1.Wm82.a2.v1	0.58	0.185
GmPME42	Glyma.05G236900.1.Wm82.a2.v1	0.142	0.157
GmPME43	Glyma.06G128500.1.Wm82.a2.v1	17.824	20.174
GmPME44	Glyma.06G152000.1.Wm82.a2.v1	2.508	2.613
GmPME45	Glyma.06G314100.1.Wm82.a2.v1	0.281	0.1
GmPME46	Glyma.06G314200.1.Wm82.a2.v1	43.319	54.225
GmPME47	Glyma.06G319000.1.Wm82.a2.v1	0.217	0.132
GmPME48	Glyma.06G319100.1.Wm82.a2.v1	0.1	0.163
GmPME49	Glyma.07G024200.1.Wm82.a2.v1	1.336	88.01
GmPME50	Glyma.07G024300.1.Wm82.a2.v1	1.646	73.602
GmPME51	Glyma.07G024500.1.Wm82.a2.v1	0.78	49.54
GmPME52	Glyma.07G024600.1.Wm82.a2.v1	0.433	23.201
GmPME53	Glyma.07G026600.1.Wm82.a2.v1	0.222	11.098
GmPME54	Glyma.07G046000.1.Wm82.a2.v1	10.907	10.052
GmPME55	Glyma.07G125100.1.Wm82.a2.v1	1.488	2.183
GmPME56	Glyma.07G173500.1.Wm82.a2.v1	0.1	0.1
GmPME57	Glyma.07G245300.1.Wm82.a2.v1	0.266	67.784
GmPME58	Glyma.08G033000.2.Wm82.a2.v1	2.789	2.521
GmPME59	Glyma.08G044000.1.Wm82.a2.v1	1.644	0.951
GmPME60	Glyma.08G147900.1.Wm82.a2.v1	10.49	10.421
GmPME61	Glyma.09G003800.1.Wm82.a2.v1	0.1	0.1
GmPME62	Glyma.09G035100.1.Wm82.a2.v1	0.13	2.743
GmPME63	Glyma.09G042100.1.Wm82.a2.v1	0.119	0.126
GmPME64	Glyma.09G042200.1.Wm82.a2.v1	0.1	0.443
GmPME65	Glyma.09G076000.1.Wm82.a2.v1	0.457	0.286
GmPME66	Glyma.09G076100.1.Wm82.a2.v1	0.1	12.47
GmPME67	Glyma.09G076200.1.Wm82.a2.v1	6.47	5.523
GmPME68	Glyma.09G076600.1.Wm82.a2.v1	0.1	0.1
GmPME69	Glyma.09G077100.1.Wm82.a2.v1	8.992	9.044
GmPME70	Glyma.09G232100.1.Wm82.a2.v1	1.016	1.568
GmPME71	Glyma.09G234800.2.Wm82.a2.v1	13.963	15.641
GmPME72	Glyma.10G009000.1.Wm82.a2.v1	0.952	10.032
GmPME73	Glyma.10G010500.1.Wm82.a2.v1	0.161	0.1
GmPME74	Glyma.10G017100.1.Wm82.a2.v1	0.223	0.1
GmPME75	Glyma.10G017200.1.Wm82.a2.v1	0.119	0.152
GmPME76	Glyma.10G136900.1.Wm82.a2.v1	0.1	7.937
GmPME77	Glyma.10G137000.1.Wm82.a2.v1	0.348	19.474
GmPME78	Glyma.10G146500.1.Wm82.a2.v1	0.1	0.1
GmPME79	Glyma.10G150600.1.Wm82.a2.v1	1.104	0.911
GmPME80	Glyma.10G150700.1.Wm82.a2.v1	0.118	0.197
GmPME81	Glyma.11G032700.1.Wm82.a2.v1	3.001	2.57
GmPME82	Glyma.12G004400.1.Wm82.a2.v1	0.878	0.965
GmPME83	Glyma.13G060900.1.Wm82.a2.v1	2.091	8.187
GmPME84	Glyma.13G113700.1.Wm82.a2.v1	2.103	3.136
GmPME85	Glyma.13G115200.1.Wm82.a2.v1	0.538	0.66
GmPME86	Glyma.13G115300.1.Wm82.a2.v1	2.236	2.797
GmPME87	Glyma.13G115400.2.Wm82.a2.v1	6.769	7.272
GmPME88	Glyma.13G186000.1.Wm82.a2.v1	0.192	0.326
GmPME89	Glyma.13G186100.1.Wm82.a2.v1	0.1	0.1
GmPME90	Glyma.14G014400.1.Wm82.a2.v1	6.11	6.655
GmPME91	Glyma.14G014500.1.Wm82.a2.v1	0.15	0.502
GmPME92	Glyma.14G014600.1.Wm82.a2.v1	0.227	0.1
GmPME93	Glyma.14G020300.1.Wm82.a2.v1	0.192	0.225
GmPME94	Glyma.14G159600.1.Wm82.a2.v1	18.791	20.54
GmPME95	Glyma.15G001800.1.Wm82.a2.v1	0.402	0.687
GmPME96	Glyma.15G150800.1.Wm82.a2.v1	0.1	0.1
GmPME97	Glyma.15G183700.1.Wm82.a2.v1	0.232	39.0543
GmPME98	Glyma.15G183800.1.Wm82.a2.v1	0.1	0.1
GmPME99	Glyma.15G184100.3.Wm82.a2.v1	2.7346	2.7871
GmPME100	Glyma.15G184300.1.Wm82.a2.v1	0.1	0.1
GmPME101	Glyma.15G184400.1.Wm82.a2.v1	11.9399	12.096
GmPME102	Glyma.15G223500.1.Wm82.a2.v1	0.5074	0.5846
GmPME103	Glyma.15G223800.1.Wm82.a2.v1	0.1	0.1
GmPME104	Glyma.16G014000.1.Wm82.a2.v1	17.4033	14.9729
GmPME105	Glyma.16G014100.1.Wm82.a2.v1	9.6336	9.2194
GmPME106	Glyma.16G068600.1.Wm82.a2.v1	0.1	0.1
GmPME107	Glyma.16G083600.1.Wm82.a2.v1	0.2119	0.2499
GmPME108	Glyma.17G028600.1.Wm82.a2.v1	0.4978	66.3604
GmPME109	Glyma.17G044500.1.Wm82.a2.v1	4.8206	6.1271
GmPME110	Glyma.17G044600.1.Wm82.a2.v1	0.1	0.1393
GmPME111	Glyma.17G044700.1.Wm82.a2.v1	0.1934	16.0194
GmPME112	Glyma.17G141700.1.Wm82.a2.v1	0.456	0.5088
GmPME113	Glyma.18G262500.2.Wm82.a2.v1	10.7639	12.3323
GmPME114	Glyma.19G025500.1.Wm82.a2.v1	0.1539	0.6103
GmPME115	Glyma.19G078400.1.Wm82.a2.v1	0.1	0.1
GmPME116	Glyma.19G145700.1.Wm82.a2.v1	4.2795	3.9338
GmPME117	Glyma.19G187800.1.Wm82.a2.v1	7.553	8.8986
GmPME118	Glyma.19G212300.1.Wm82.a2.v1	0.1873	0.1889
GmPME119	Glyma.19G212400.1.Wm82.a2.v1	0.1	0.1
GmPME120	Glyma.19G212500.1.Wm82.a2.v1	0.1	0.1
GmPME121	Glyma.19G212600.1.Wm82.a2.v1	61.9257	68.2292
GmPME122	Glyma.19G220600.1.Wm82.a2.v1	125.048	794.72
GmPME123	Glyma.19G225700.1.Wm82.a2.v1	0.568	0.3212
GmPME124	Glyma.19G231300.1.Wm82.a2.v1	10.4921	8.9879
GmPME125	Glyma.19G231400.1.Wm82.a2.v1	0.1	0.1315
GmPME126	Glyma.19G231500.1.Wm82.a2.v1	0.1202	10.4623
GmPME127	Glyma.20G237800.2.Wm82.a2.v1	0.1808	0.1824
