# Supplementary material for: Genome-wide identification of PME genes, evolution and expression analyses in soybean (Glycine max L.)
Source: BMC Plant Biol. 2021 Dec 6;21:578. doi: 10.1186/s12870-021-03355-1 (PMC8647493; doi:10.1186/s12870-021-03355-1)
Supplement: Supplementary file 17 — Additional file 17: Table S16. Expression profiles of GmPME genes in soybean embryonic axes during seed germination. [file 12870_2021_3355_MOESM17_ESM.xls]

## Sheet: Sheet1
Table S16 Expression profiles of GmPME genes in soybean embryonic axes during seed germination
GmPME Gene Name	GmPME Gene ID	Dry	3 HAI	6 HAI	12 HAI	24 HAI
GmPME1	Glyma.01G006800.1.Wm82.a2.v1	0.0122506	0.0462402	0.0931476	0.822206	1.4781
GmPME2	Glyma.01G066000.1.Wm82.a2.v1	0	0	0	0	0
GmPME3	Glyma.01G066100.1.Wm82.a2.v1	0	0	0	0	0
GmPME4	Glyma.01G066300.1.Wm82.a2.v1	0	0	0	0	0
GmPME5	Glyma.01G068100.1.Wm82.a2.v1	0	0	0	0	0
GmPME6	Glyma.01G111400.1.Wm82.a2.v1	0	0	0.00354699	0	0
GmPME7	Glyma.01G137700.1.Wm82.a2.v1	0	0	0	0	0.0115871
GmPME8	Glyma.01G138000.1.Wm82.a2.v1	0	0	0	0	0
GmPME9	Glyma.01G138100.1.Wm82.a2.v1	0	0	0	0	0
GmPME10	Glyma.01G209500.1.Wm82.a2.v1	0.190143	1.24045	4.63381	3.06757	1.38693
GmPME11	Glyma.01G240300.1.Wm82.a2.v1	13.9759	43.9201	45.3653	51.689	41.7892
GmPME12	Glyma.02G008300.1.Wm82.a2.v1	0	0	0	0	0
GmPME13	Glyma.02G008400.1.Wm82.a2.v1	0	0	0	0	0
GmPME15	Glyma.02G016500.1.Wm82.a2.v1	0	0.0193136	0.0156972	0.0244296	0.010506
GmPME16	Glyma.02G016600.1.Wm82.a2.v1	0	0.00860305	0	0	0.167316
GmPME17	Glyma.02G086800.1.Wm82.a2.v1	0.0224305	0.034576	0.0190974	0.00255971	0.0146803
GmPME18	Glyma.02G086900.1.Wm82.a2.v1	0	0.0111858	0.0265209	0.018072	0.0162249
GmPME19	Glyma.02G124800.1.Wm82.a2.v1	0	0	0.0040712	0	0.00542122
GmPME20	Glyma.02G294700.1.Wm82.a2.v1	0.0220646	0	0.0221795	0.0934649	0.259901
GmPME21	Glyma.02G299200.1.Wm82.a2.v1	0	0	0	0	0
GmPME22	Glyma.02G299300.1.Wm82.a2.v1	0	0	0	0.00352408	0.0311865
GmPME23	Glyma.03G028900.1.Wm82.a2.v1	0	0	0	0.0222742	2.64584
GmPME24	Glyma.03G029000.1.Wm82.a2.v1	0.691107	0.358255	0.299985	1.50986	0.721819
GmPME25	Glyma.03G029100.1.Wm82.a2.v1	0	0	0	0	0
GmPME26	Glyma.03G029200.1.Wm82.a2.v1	0	0	0	0	0
GmPME28	Glyma.03G215800.1.Wm82.a2.v1	0.129591	0	0.0563022	0.0130481	0.0592917
GmPME29	Glyma.03G215900.1.Wm82.a2.v1	0.0165636	0.019739	0.13173	0.27209	3.04332
GmPME30	Glyma.03G216000.1.Wm82.a2.v1	0	0	0	0	0.244414
GmPME31	Glyma.03G223400.1.Wm82.a2.v1	0.0176242	0.0109068	0.0334838	0.0167472	0.434291
GmPME32	Glyma.03G228400.1.Wm82.a2.v1	0	0	0.00398307	0	0
GmPME33	Glyma.03G234100.1.Wm82.a2.v1	0	0.0656221	0.0889775	0.0510253	0.0029971
GmPME34	Glyma.04G119100.1.Wm82.a2.v1	0	0	0	0	0.592486
GmPME35	Glyma.04G119200.1.Wm82.a2.v1	0.0181766	0	0	0	0.663827
GmPME36	Glyma.04G119300.1.Wm82.a2.v1	0	0.00602905	0	0	0.0157229
GmPME37	Glyma.04G236200.1.Wm82.a2.v1	0	0	0	0.0199422	0
GmPME38	Glyma.05G190300.1.Wm82.a2.v1	0	0.0152355	0.0103236	0	0.152558
GmPME40	Glyma.05G226000.1.Wm82.a2.v1	1.01719	0.868692	0.461637	0.882486	2.01953
GmPME41	Glyma.05G236800.1.Wm82.a2.v1	0	0	0	0	0
GmPME42	Glyma.05G236900.1.Wm82.a2.v1	2.90612	1.10747	0.895739	0.710199	6.8569
GmPME43	Glyma.06G128500.1.Wm82.a2.v1	0	0	0	0	0.0980499
GmPME44	Glyma.06G152000.1.Wm82.a2.v1	3.63049	4.27548	4.06274	4.48605	6.44173
GmPME45	Glyma.06G314100.1.Wm82.a2.v1	15.1404	23.3516	18.2203	7.36854	5.47037
GmPME46	Glyma.06G314200.1.Wm82.a2.v1	0	0	0.00275604	0.00254661	0.0569706
GmPME47	Glyma.06G319000.1.Wm82.a2.v1	0	0.0192117	0.0231705	0.211268	22.4375
GmPME48	Glyma.06G319100.1.Wm82.a2.v1	0	0	0	0	0.00247874
GmPME49	Glyma.07G024200.1.Wm82.a2.v1	0	0	0	0	0
GmPME50	Glyma.07G024300.1.Wm82.a2.v1	0	0	0	0	0
GmPME51	Glyma.07G024500.1.Wm82.a2.v1	0	0	0	0	0
GmPME52	Glyma.07G024600.1.Wm82.a2.v1	0	0	0	0	0
GmPME53	Glyma.07G026600.1.Wm82.a2.v1	5.78051	10.5504	12.9275	12.8393	25.4936
GmPME54	Glyma.07G046000.1.Wm82.a2.v1	0.126705	0.139868	0.0975946	0.281289	0.386763
GmPME55	Glyma.07G125100.1.Wm82.a2.v1	0	0	0	0	0
GmPME56	Glyma.07G173500.1.Wm82.a2.v1	0	0	0	0.00374199	0.00207318
GmPME57	Glyma.07G245300.1.Wm82.a2.v1	0.0149306	0.0270201	0.015056	0.0236692	0.240704
GmPME58	Glyma.08G033000.2.Wm82.a2.v1	19.0501	25.3347	24.0596	32.9745	21.2332
GmPME59	Glyma.08G044000.1.Wm82.a2.v1	0.978061	1.0591	0.54759	1.73688	7.6748
GmPME60	Glyma.08G147900.1.Wm82.a2.v1	0	0	0	0	0
GmPME61	Glyma.09G003800.1.Wm82.a2.v1	0	0.00806875	0	0	0
GmPME62	Glyma.09G035100.1.Wm82.a2.v1	0	0	0	0.0150092	0
GmPME63	Glyma.09G042100.1.Wm82.a2.v1	0	0	0	0	0
GmPME64	Glyma.09G042200.1.Wm82.a2.v1	0.125907	0.131887	0.239848	0.348786	2.96712
GmPME65	Glyma.09G076000.1.Wm82.a2.v1	0	0	0	0	0
GmPME66	Glyma.09G076100.1.Wm82.a2.v1	0.0262581	0.13867	1.37172	8.51361	35.0088
GmPME67	Glyma.09G076200.1.Wm82.a2.v1	0	0	0	0	0
GmPME68	Glyma.09G076600.1.Wm82.a2.v1	0.667215	1.43456	3.55115	4.78868	11.1979
GmPME69	Glyma.09G077100.1.Wm82.a2.v1	0.637663	0.478403	0.280245	0.227324	0.266113
GmPME70	Glyma.09G232100.1.Wm82.a2.v1	48.196	34.6091	25.6157	14.8955	12.4727
GmPME71	Glyma.09G234800.2.Wm82.a2.v1	0.0778281	0.388213	0.247983	0.0861138	0.0126366
GmPME72	Glyma.10G009000.1.Wm82.a2.v1	0	0	0	0	0.0135068
GmPME73	Glyma.10G010500.1.Wm82.a2.v1	0	0	0	0	0
GmPME74	Glyma.10G017100.1.Wm82.a2.v1	0.00712516	0.0162833	0	0	0
GmPME75	Glyma.10G017200.1.Wm82.a2.v1	0	0	0	0	0.0205786
GmPME76	Glyma.10G136900.1.Wm82.a2.v1	0	0	0	0	0
GmPME77	Glyma.10G137000.1.Wm82.a2.v1	0	0	0	0	0
GmPME78	Glyma.10G146500.1.Wm82.a2.v1	0	0	0	0	0
GmPME79	Glyma.10G150600.1.Wm82.a2.v1	35.0927	23.6733	12.4999	14.7922	9.24772
GmPME80	Glyma.10G150700.1.Wm82.a2.v1	0.0150748	0.0215927	0.0380911	0.0417802	0.0137568
GmPME81	Glyma.11G032700.1.Wm82.a2.v1	0.0283531	0.229334	0.238737	0.101139	0.147252
GmPME82	Glyma.12G004400.1.Wm82.a2.v1	0.19183	0.370043	0.17527	0.364769	1.383
GmPME83	Glyma.13G060900.1.Wm82.a2.v1	0.0147779	0	0	0.0148012	0.0353119
GmPME84	Glyma.13G113700.1.Wm82.a2.v1	0	0.030472	0.0100999	0	0
GmPME85	Glyma.13G115200.1.Wm82.a2.v1	0	0.00547165	0.0127346	0.00811778	0.00259475
GmPME86	Glyma.13G115300.1.Wm82.a2.v1	0.00873855	0.0103457	0.00389824	0.122	1.17982
GmPME87	Glyma.13G115400.2.Wm82.a2.v1	0.0646773	0.185599	0.193275	0.636797	2.97585
GmPME88	Glyma.13G186000.1.Wm82.a2.v1	0	0	0	0.00680031	0.567057
GmPME89	Glyma.13G186100.1.Wm82.a2.v1	0	0	0	0	0.0351473
GmPME90	Glyma.14G014400.1.Wm82.a2.v1	0	0.0174281	0.00479103	0.0163041	0
GmPME93	Glyma.14G020300.1.Wm82.a2.v1	0	0.0225315	0.0624812	0.00570626	0.00513924
GmPME95	Glyma.15G001800.1.Wm82.a2.v1	0	0	0.00398307	0.00813081	0.00721754
GmPME96	Glyma.15G150800.1.Wm82.a2.v1	0	0.0174715	0.01374	0	0
GmPME97	Glyma.15G183700.1.Wm82.a2.v1	0	0.00439672	0.00593122	0	0
GmPME98	Glyma.15G183800.1.Wm82.a2.v1	0	0	0	0	0
GmPME99	Glyma.15G184100.3.Wm82.a2.v1	0	0.0192051	0.330841	1.59159	9.63052
GmPME100	Glyma.15G184300.1.Wm82.a2.v1	0	0	0	0	0
GmPME101	Glyma.15G184400.1.Wm82.a2.v1	0.645875	5.14111	8.40124	10.951	14.1857
GmPME102	Glyma.15G223500.1.Wm82.a2.v1	0.0472104	0.00810054	0.0569377	0.0570736	0.28838
GmPME103	Glyma.15G223800.1.Wm82.a2.v1	0	0	0	0	0.0604961
GmPME104	Glyma.16G014000.1.Wm82.a2.v1	13.0953	25.2203	26.4383	20.7123	15.0227
GmPME105	Glyma.16G014100.1.Wm82.a2.v1	0.375913	1.20407	0.887671	1.50741	26.4698
GmPME106	Glyma.16G068600.1.Wm82.a2.v1	0	0	0	0	0
GmPME107	Glyma.16G083600.1.Wm82.a2.v1	0	0	0	0	0
GmPME108	Glyma.17G028600.1.Wm82.a2.v1	0	0.00307299	0.00390793	0	0.00131415
GmPME109	Glyma.17G044500.1.Wm82.a2.v1	2.99696	5.8043	3.65241	2.36484	21.8603
GmPME110	Glyma.17G044600.1.Wm82.a2.v1	0.0238424	0.0250108	0.01957	0.271342	0.548826
GmPME111	Glyma.17G044700.1.Wm82.a2.v1	0	0.0050601	0.00615507	0.00468999	0.160154
GmPME112	Glyma.17G141700.1.Wm82.a2.v1	0	0	0	0.0069352	0.354724
GmPME113	Glyma.18G262500.2.Wm82.a2.v1	71.4103	102.814	68.571	28.9115	9.79528
GmPME114	Glyma.19G025500.1.Wm82.a2.v1	0	0	0	0	0
GmPME115	Glyma.19G078400.1.Wm82.a2.v1	0.506682	0.279108	0.295647	0.0730512	0.0107369
GmPME116	Glyma.19G145700.1.Wm82.a2.v1	0	0.00703079	0.0260181	0.0156944	0.641251
GmPME117	Glyma.19G187800.1.Wm82.a2.v1	0.187195	0.420436	0.351382	0.49695	0.974872
GmPME118	Glyma.19G212300.1.Wm82.a2.v1	0.0221978	0.434413	1.24312	1.01638	4.4358
GmPME119	Glyma.19G212400.1.Wm82.a2.v1	0	0	0	0	1.11796
GmPME120	Glyma.19G212500.1.Wm82.a2.v1	0	0	0.00371131	0	0.0526481
GmPME121	Glyma.19G212600.1.Wm82.a2.v1	0.047539	0.0654565	1.06413	19.8548	79.3216
GmPME122	Glyma.19G220600.1.Wm82.a2.v1	0	0.0134027	0.00831377	0.0117053	0
GmPME123	Glyma.19G225700.1.Wm82.a2.v1	0.0330172	0.203654	0.289681	0.116751	0.0109405
GmPME124	Glyma.19G231300.1.Wm82.a2.v1	0.374593	0.535476	0.672664	1.14146	2.0038
GmPME125	Glyma.19G231400.1.Wm82.a2.v1	0	0.00537548	0.0038309	0.133187	1.00572
GmPME126	Glyma.19G231500.1.Wm82.a2.v1	0.00903128	0.00549872	0.0250451	0.00633927	0.0174783
GmPME127	Glyma.20G237800.2.Wm82.a2.v1	0	0.0293244	0.00670517	0.00248529	0.00870184
