# Supplementary material for: Genome-wide identification of PME genes, evolution and expression analyses in soybean (Glycine max L.)
Source: BMC Plant Biol. 2021 Dec 6;21:578. doi: 10.1186/s12870-021-03355-1 (PMC8647493; doi:10.1186/s12870-021-03355-1)
Supplement: Supplementary file 19 — Additional file 19: Table S17. Sequences of the primers used in this study. [file 12870_2021_3355_MOESM19_ESM.xls]

## Sheet: Sheet1
Table S17 Sequences of the primers used in this study
Gene name	Forward primer (5'- 3')	Reverse primer (5'- 3')
GmPME6	ACGTGTGAAATGGGCTGGGA	GTGCCTATGGTGTGCGGGAA
GmPME11	ACTGCCACTGTTGCTGCTGT	TCAGCGCCTACACGAAGAGC
GmPME12	TGTGCCAAGGCTCAGACGAC	CGTCAGCCTGTCGCTCATGT
GmPME31	TGGTGGTGGGTGTGGCAATC	TCACGGAGCTCAGGGTGTCA
GmPME46	GGACTTGGTCGCGGACTTGA	TCCACTCTAGCCACCCAGCA
GmPME53	GTCCGAGGGAAATGCAGGGA	GACCGCCACAACCATAGCCA
GmPME58	TGGCAACGCTCTCTCTCTCTT	ACTGTTCCTTCCTTGCGCTGT
GmPME66	CGAGGATTGCCAGGGCTTGT	GCCTGTCCGCGTCGTTATCA
GmPME70	TTTGGGCCCGGTTCTTCCAC	GCCGGCAAGGAGGTTAGCA
GmPME97	TGCTCCTGCTGGTGGTGTTG	AACTGAGCCCGTCCATGCAG
GmPME104	CCTTCGAAGCTCCGCGCTAA	GAGTCGTTGAGCCGGTCCAG
GmPME105	GGTCACGGCCCAAGGAAGAG	ACTCCTTCCAAGGCCTCCCA
GmPME108	ACCCGACGTGTTTGCCTTGT	CCCATCCACGGCATGTACCC
GmPME109	GCCTGGACTTGCTCGACCTC	GCCGCACTTAGCCATGTCCT
GmPME113	CAGCCGGTGTACGTTCCCAA	TCCGGTGGCAGTGTTGTTCC
GmPME121	CAAGCCGTGGCCCTAAGGAG	GAATTGGCGCAGGGAGTGGA
GmPME122	GGTGGTGGCCGTCAACAAGA	TGGATCAGCGGTGTCCATGC
GmActin	TGGCCATCCAAGCTGTCCTCT	GGCATGAGGGAGTGCATAGCC
